# Supplementary material for: Early-Onset Molecular Derangements in the Olfactory Bulb of Tg2576 Mice: Novel Insights Into the Stress-Responsive Olfactory Kinase Dynamics in Alzheimer’s Disease
Source: Front Aging Neurosci. 2019 Jun 11;11:141. doi: 10.3389/fnagi.2019.00141 (PMC6579864; doi:10.3389/fnagi.2019.00141)
Supplement: TABLE S1 — Differential OB transcriptome in 2- and 6-month-old Tg2576 mice respect to WT mice. [file Table_1.xlsx]

## Sheet: TG2576_2MvsWT_2M
probeset_id	GeneID	GeneName	GeneDescription	TranscriptID	DBName	TranscriptDescription	logFC	AveExpr	t	P.Value	adj.P.Val	B	FC
TC1100000314.mm.2	NM_134013	Psme4	proteasome (prosome, macropain) activator subunit 4	NM_134013	RefSeq	Mus musculus proteasome (prosome, macropain) activator subunit 4 (Psme4), mRNA.	-0.830795	8.72843	-5.06632	8.03492e-05	0.308514	1.21152	0.562219
TC0200005114.mm.2	NM_011521	Sdc4	syndecan 4	NM_011521	RefSeq	Mus musculus syndecan 4 (Sdc4), mRNA.	0.597272	9.04189	4.99524	9.36956e-05	0.308514	1.09529	1.51285
TC1300000928.mm.2	NM_030174	Mctp1	multiple C2 domains, transmembrane 1	NM_030174	RefSeq	Mus musculus multiple C2 domains, transmembrane 1 (Mctp1), mRNA.	-0.661637	8.86585	-4.98172	9.64793e-05	0.308514	1.07311	0.632161
TC0200002072.mm.2	NM_029530	Lamp5	lysosomal-associated membrane protein family, member 5	NM_029530	RefSeq	Mus musculus lysosomal-associated membrane protein family, member 5 (Lamp5), mRNA.	-0.600502	9.28206	-4.95939	0.000101264	0.308514	1.0364	0.659525
TC0500001695.mm.2	NM_008494	Lfng	LFNG O-fucosylpeptide 3-beta-N-acetylglucosaminyltransferase	NM_008494	RefSeq	Mus musculus LFNG O-fucosylpeptide 3-beta-N-acetylglucosaminyltransferase (Lfng), mRNA.	0.565222	7.66152	4.88128	0.00011999	0.308514	0.907389	1.47961
TC1200000509.mm.2	NM_178714	Lrfn5	leucine rich repeat and fibronectin type III domain containing 5	NM_178714	RefSeq	Mus musculus leucine rich repeat and fibronectin type III domain containing 5 (Lrfn5), transcript variant 1, mRNA.	-0.49624	9.72818	-4.82766	0.000134857	0.308514	0.818313	0.708952
TC1200000833.mm.2	NM_010234	Fos	FBJ osteosarcoma oncogene	NM_010234	RefSeq	Mus musculus FBJ osteosarcoma oncogene (Fos), mRNA.	-0.912251	9.18849	-4.79345	0.000145311	0.308514	0.761265	0.531356
TC1600001193.mm.2	NM_001099275	Tekt5	tektin 5	NM_001099275	RefSeq	Mus musculus tektin 5 (Tekt5), transcript variant 2, mRNA.	0.563761	7.54456	4.74592	0.000161219	0.308514	0.681743	1.47812
TC1000000517.mm.2	NM_011240	Ranbp2	RAN binding protein 2	NM_011240	RefSeq	Mus musculus RAN binding protein 2 (Ranbp2), mRNA.	-0.637864	9.71654	-4.69918	0.000178591	0.308514	0.603249	0.642664
TC1700001213.mm.2	NM_194269	Morn2	MORN repeat containing 2	NM_194269	RefSeq	Mus musculus MORN repeat containing 2 (Morn2), mRNA.	0.435271	9.83064	4.67208	0.000189528	0.308514	0.557588	1.35216
TC0700004571.mm.2	NM_001122736	Igf2	insulin-like growth factor 2	NM_001122736	RefSeq	Mus musculus insulin-like growth factor 2 (Igf2), transcript variant 2, mRNA.	0.68488	10.2983	4.60774	0.000218291	0.308514	0.448834	1.60757
TC1600000353.mm.2	NM_001145952	Lpp	LIM domain containing preferred translocation partner in lipoma	NM_001145952	RefSeq	Mus musculus LIM domain containing preferred translocation partner in lipoma (Lpp), transcript variant 2, mRNA.	0.411172	9.30729	4.5884	0.000227773	0.308514	0.416046	1.32977
TC0900002083.mm.2	NM_001199556	AW551984	expressed sequence AW551984	NM_001199556	RefSeq	Mus musculus expressed sequence AW551984 (AW551984), transcript variant 1, mRNA.	0.540187	7.27974	4.54501	0.000250606	0.308514	0.342295	1.45416
TC0100000633.mm.2	NM_153088	Ctdsp1	CTD (carboxy-terminal domain, RNA polymerase II, polypeptide A) small phosphatase 1	NM_153088	RefSeq	Mus musculus CTD (carboxy-terminal domain, RNA polymerase II, polypeptide A) small phosphatase 1 (Ctdsp1), mRNA.	0.438827	10.1057	4.48636	0.000285203	0.308514	0.242254	1.3555
TC0M00000011.mm.2	ENSMUST00000082411	ND3	NADH dehydrogenase subunit 3	ENSMUST00000082411	ENSEMBL	mitochondrially encoded NADH dehydrogenase 3 [gene_biotype:protein_coding transcript_biotype:protein_coding]	0.681082	11.5769	4.46466	0.000299202	0.308514	0.205129	1.60334
TC0700001606.mm.2	NM_025344	Eif3f	eukaryotic translation initiation factor 3, subunit F	NM_025344	RefSeq	Mus musculus eukaryotic translation initiation factor 3, subunit F (Eif3f), mRNA.	0.484087	10.9774	4.45904	0.000302935	0.308514	0.195517	1.3987
TC1700001699.mm.2	NM_013642	Dusp1	dual specificity phosphatase 1	NM_013642	RefSeq	Mus musculus dual specificity phosphatase 1 (Dusp1), mRNA.	-0.512207	11.9694	-4.45881	0.000303091	0.308514	0.195116	0.701149
TC1500000217.mm.2	NM_009154	Sema5a	sema domain, seven thrombospondin repeats (type 1 and type 1-like), transmembrane domain (TM) and short cytoplasmic domain, (semaphorin) 5A	NM_009154	RefSeq	Mus musculus sema domain, seven thrombospondin repeats (type 1 and type 1-like), transmembrane domain (TM) and short cytoplasmic domain, (semaphorin) 5A (Sema5a), mRNA.	-0.520657	10.9597	-4.45759	0.000303907	0.308514	0.193033	0.697054
TC1600001849.mm.2	NM_001145977	Cadm2	cell adhesion molecule 2	NM_001145977	RefSeq	Mus musculus cell adhesion molecule 2 (Cadm2), transcript variant 2, mRNA.	-0.408693	11.2242	-4.44411	0.000313097	0.308514	0.169929	0.753306
TC1800000377.mm.2	NM_053145	Pcdhb20	protocadherin beta 20	NM_053145	RefSeq	Mus musculus protocadherin beta 20 (Pcdhb20), mRNA.	-0.474721	9.23413	-4.44398	0.000313188	0.308514	0.169704	0.719606
TC0300002415.mm.2	NM_001039594	Lce3a	late cornified envelope 3A	NM_001039594	RefSeq	Mus musculus late cornified envelope 3A (Lce3a), mRNA.	0.468515	7.28036	4.44024	0.000315786	0.308514	0.163295	1.38368
TC1500001657.mm.2	NM_008681	Ndrg1	N-myc downstream regulated gene 1	NM_008681	RefSeq	Mus musculus N-myc downstream regulated gene 1 (Ndrg1), mRNA.	0.662879	10.4767	4.40694	0.000339909	0.308514	0.106147	1.58324
TC0900000662.mm.2	NM_001284507	Crabp1	cellular retinoic acid binding protein I	NM_001284507	RefSeq	Mus musculus cellular retinoic acid binding protein I (Crabp1), transcript variant 2, mRNA.	0.635761	7.80295	4.38217	0.000359058	0.308514	0.063553	1.55376
TC0200001898.mm.2	NM_011978	Slc27a2	solute carrier family 27 (fatty acid transporter), member 2	NM_011978	RefSeq	Mus musculus solute carrier family 27 (fatty acid transporter), member 2 (Slc27a2), mRNA.	0.583618	6.52751	4.37087	0.000368153	0.308514	0.0440991	1.4986
TC1400000946.mm.2	NM_019675	Stmn4	stathmin-like 4	NM_019675	RefSeq	Mus musculus stathmin-like 4 (Stmn4), transcript variant 2, mRNA.	0.39541	8.94877	4.36143	0.000375923	0.308514	0.0278513	1.31532
TC0700002445.mm.2	NM_001162950	Hif3a	hypoxia inducible factor 3, alpha subunit	NM_001162950	RefSeq	Mus musculus hypoxia inducible factor 3, alpha subunit (Hif3a), transcript variant 1, mRNA.	0.475799	8.36381	4.34176	0.00039267	0.308514	-0.00607339	1.39069
TC0500002167.mm.2	NM_001134692	Ost4	oligosaccharyltransferase 4 homolog (S. cerevisiae)	NM_001134692	RefSeq	Mus musculus oligosaccharyltransferase 4 homolog (S. cerevisiae) (Ost4), transcript variant 2, mRNA.	0.439216	12.167	4.34	0.000394201	0.308514	-0.00910501	1.35587
TC0900003339.mm.2	NM_023483	1110032A03Rik	RIKEN cDNA 1110032A03 gene	NM_023483	RefSeq	Mus musculus RIKEN cDNA 1110032A03 gene (1110032A03Rik), transcript variant 1, mRNA.	0.714257	10.1929	4.30385	0.000427085	0.311355	-0.0715349	1.64064
TC1300001537.mm.2	NM_001145778	Zkscan3	zinc finger with KRAB and SCAN domains 3	NM_001145778	RefSeq	Mus musculus zinc finger with KRAB and SCAN domains 3 (Zkscan3), transcript variant 1, mRNA.	-0.538124	9.72989	-4.25628	0.000474618	0.311355	-0.153882	0.688666
TC0600000362.mm.2	NM_001272064	Trim24	tripartite motif-containing 24	NM_001272064	RefSeq	Mus musculus tripartite motif-containing 24 (Trim24), transcript variant 2, mRNA.	-0.413292	10.253	-4.24841	0.00048298	0.311355	-0.167524	0.750908
TC1100002374.mm.2	NM_009044	Rel	reticuloendotheliosis oncogene	NM_009044	RefSeq	Mus musculus reticuloendotheliosis oncogene (Rel), mRNA.	-0.413925	9.08161	-4.24212	0.000489774	0.311355	-0.178437	0.750579
TC0800003076.mm.2	NM_009698	Aprt	adenine phosphoribosyl transferase	NM_009698	RefSeq	Mus musculus adenine phosphoribosyl transferase (Aprt), mRNA.	0.370036	8.63475	4.22388	0.000510022	0.311355	-0.210099	1.29239
TC0200004207.mm.2	NM_178886	Ldlrad3	low density lipoprotein receptor class A domain containing 3	NM_178886	RefSeq	Mus musculus low density lipoprotein receptor class A domain containing 3 (Ldlrad3), transcript variant 1, mRNA.	0.401585	9.15453	4.1902	0.000549641	0.311355	-0.268621	1.32096
TC0200001948.mm.2	NM_025395	Chchd5	coiled-coil-helix-coiled-coil-helix domain containing 5	NM_025395	RefSeq	Mus musculus coiled-coil-helix-coiled-coil-helix domain containing 5 (Chchd5), mRNA.	0.409608	7.82444	4.16974	0.000575217	0.311355	-0.304232	1.32832
TC1500001712.mm.2	NM_001276684	Arc	activity regulated cytoskeletal-associated protein	NM_001276684	RefSeq	Mus musculus activity regulated cytoskeletal-associated protein (Arc), transcript variant 2, mRNA.	-0.676377	9.82489	-4.12431	0.000636362	0.311355	-0.383408	0.625735
TC1900000126.mm.2	NM_001285453	Bad	BCL2-associated agonist of cell death	NM_001285453	RefSeq	Mus musculus BCL2-associated agonist of cell death (Bad), transcript variant 2, mRNA.	0.375373	9.25821	4.11684	0.000647027	0.311355	-0.396445	1.29717
TC1400000352.mm.2	NM_178791	Vstm4	V-set and transmembrane domain containing 4	NM_178791	RefSeq	Mus musculus V-set and transmembrane domain containing 4 (Vstm4), mRNA.	0.369569	9.11772	4.07779	0.000705775	0.311355	-0.464666	1.29197
TC0700004606.mm.2	NM_001033319	Ppfia1	protein tyrosine phosphatase, receptor type, f polypeptide (PTPRF), interacting protein (liprin), alpha 1	NM_001033319	RefSeq	Mus musculus protein tyrosine phosphatase, receptor type, f polypeptide (PTPRF), interacting protein (liprin), alpha 1 (Ppfia1), transcript variant B, mRNA.	-0.698614	9.24537	-4.07505	0.000710093	0.311355	-0.469458	0.616164
TC1700001738.mm.2	NM_001013385	Grm4	glutamate receptor, metabotropic 4	NM_001013385	RefSeq	Mus musculus glutamate receptor, metabotropic 4 (Grm4), transcript variant 2, mRNA.	-0.532721	10.6604	-4.06847	0.00072057	0.311355	-0.480963	0.69125
TC1000001044.mm.2	NM_011595	Timp3	tissue inhibitor of metalloproteinase 3	NM_011595	RefSeq	Mus musculus tissue inhibitor of metalloproteinase 3 (Timp3), mRNA.	0.43263	8.64375	4.04364	0.000761515	0.311355	-0.5244	1.34969
TC1100003966.mm.2	NM_011101	Prkca	protein kinase C, alpha	NM_011101	RefSeq	Mus musculus protein kinase C, alpha (Prkca), mRNA.	-0.398949	12.2787	-4.02904	0.000786687	0.311355	-0.549974	0.758411
TC0900001834.mm.2	NM_001004190	Zfp560	zinc finger protein 560	NM_001004190	RefSeq	Mus musculus zinc finger protein 560 (Zfp560), mRNA.	0.310229	8.49127	4.02101	0.000800884	0.311355	-0.564044	1.2399
TC1500000658.mm.2	NM_008495	Lgals1	lectin, galactose binding, soluble 1	NM_008495	RefSeq	Mus musculus lectin, galactose binding, soluble 1 (Lgals1), mRNA.	0.879661	8.89909	4.01686	0.000808314	0.311355	-0.571309	1.83994
TC0100000082.mm.2	NM_001098528	Kcnb2	potassium voltage gated channel, Shab-related subfamily, member 2	NM_001098528	RefSeq	Mus musculus potassium voltage gated channel, Shab-related subfamily, member 2 (Kcnb2), mRNA.	-0.470387	10.3338	-4.01185	0.000817393	0.311355	-0.580098	0.721771
TC1800001255.mm.2	NM_134137	Lars	leucyl-tRNA synthetase	NM_134137	RefSeq	Mus musculus leucyl-tRNA synthetase (Lars), mRNA.	-0.4576	8.62192	-4.0068	0.000826641	0.311355	-0.588953	0.728197
TC1100000588.mm.2	NM_011543	Skp1a	S-phase kinase-associated protein 1A	NM_011543	RefSeq	Mus musculus S-phase kinase-associated protein 1A (Skp1a), mRNA.	-0.415787	11.8428	-3.99911	0.000840922	0.311355	-0.602435	0.74961
TC0500001353.mm.2	NM_011290	Rpl6	ribosomal protein L6	NM_011290	RefSeq	Mus musculus ribosomal protein L6 (Rpl6), mRNA.	0.394097	12.0249	3.99447	0.000849652	0.311355	-0.610566	1.31412
TC0200003720.mm.2	NM_172436	Slc25a12	solute carrier family 25 (mitochondrial carrier, Aralar), member 12	NM_172436	RefSeq	Mus musculus solute carrier family 25 (mitochondrial carrier, Aralar), member 12 (Slc25a12), mRNA.	-0.4126	11.1371	-3.99077	0.000856698	0.311355	-0.617069	0.751268
TC0100003799.mm.2	NM_001163421	Tatdn3	TatD DNase domain containing 3	NM_001163421	RefSeq	Mus musculus TatD DNase domain containing 3 (Tatdn3), transcript variant 2, mRNA.	-0.494594	9.74335	-3.98798	0.000862027	0.311355	-0.621952	0.709761
TC0600002561.mm.2	NM_023547	Ino80b	INO80 complex subunit B	NM_023547	RefSeq	Mus musculus INO80 complex subunit B (Ino80b), mRNA.	0.440037	8.57058	3.98421	0.000869307	0.311355	-0.628575	1.35664
TC0700002990.mm.2	NM_013725	Rps11	ribosomal protein S11	NM_013725	RefSeq	Mus musculus ribosomal protein S11 (Rps11), mRNA.	0.400339	10.6564	3.97711	0.000883155	0.311355	-0.641023	1.31982
TC0100002954.mm.2	NM_019933	Ptpn4	protein tyrosine phosphatase, non-receptor type 4	NM_019933	RefSeq	Mus musculus protein tyrosine phosphatase, non-receptor type 4 (Ptpn4), mRNA.	-0.541063	9.99318	-3.97703	0.000883329	0.311355	-0.641177	0.687264
TC0200003872.mm.2	NM_001033166	2700094K13Rik	RIKEN cDNA 2700094K13 gene	NM_001033166	RefSeq	Mus musculus RIKEN cDNA 2700094K13 gene (2700094K13Rik), transcript variant 1, mRNA.	0.37791	8.78282	3.96934	0.000898583	0.311355	-0.654665	1.29946
TC0500002865.mm.2	NM_001081567	Mapk10	mitogen-activated protein kinase 10	NM_001081567	RefSeq	Mus musculus mitogen-activated protein kinase 10 (Mapk10), transcript variant 2, mRNA.	-0.562518	11.678	-3.96103	0.000915372	0.311355	-0.669252	0.677119
TC1000002902.mm.2	NM_025780	Thap2	THAP domain containing, apoptosis associated protein 2	NM_025780	RefSeq	Mus musculus THAP domain containing, apoptosis associated protein 2 (Thap2), mRNA.	-0.393259	8.11962	-3.95476	0.000928266	0.311355	-0.680276	0.761407
TC0200004776.mm.2	NM_001033348	Ralgapa2	Ral GTPase activating protein, alpha subunit 2 (catalytic)	NM_001033348	RefSeq	Mus musculus Ral GTPase activating protein, alpha subunit 2 (catalytic) (Ralgapa2), mRNA.	-0.540161	8.92904	-3.93523	0.000969555	0.311355	-0.714585	0.687694
TC0500002723.mm.2	NM_030886	Ankrd17	ankyrin repeat domain 17	NM_030886	RefSeq	Mus musculus ankyrin repeat domain 17 (Ankrd17), transcript variant 1, mRNA.	-0.557555	10.7957	-3.93371	0.00097283	0.311355	-0.717245	0.679452
TC0700003884.mm.2	NM_147046	Olfr600	olfactory receptor 600	NM_147046	RefSeq	Mus musculus olfactory receptor 600 (Olfr600), mRNA.	-0.339735	5.07678	-3.9313	0.000978078	0.311355	-0.721488	0.790187
TC0400003437.mm.2	NM_016748	Ctps	cytidine 5-triphosphate synthase	NM_016748	RefSeq	Mus musculus cytidine 5-triphosphate synthase (Ctps), mRNA.	-0.397369	8.65221	-3.93021	0.000980457	0.311355	-0.723403	0.759241
TC0700002477.mm.2	NM_008036	Fosb	FBJ osteosarcoma oncogene B	NM_008036	RefSeq	Mus musculus FBJ osteosarcoma oncogene B (Fosb), mRNA.	-0.722254	10.6987	-3.92332	0.000995633	0.311355	-0.735519	0.60615
TC1100002673.mm.2	NM_172557	Rufy1	RUN and FYVE domain containing 1	NM_172557	RefSeq	Mus musculus RUN and FYVE domain containing 1 (Rufy1), mRNA.	-0.483686	8.16873	-3.92281	0.000996763	0.311355	-0.736414	0.715148
TC0200003579.mm.2	NM_001110204	Acvr1	activin A receptor, type 1	NM_001110204	RefSeq	Mus musculus activin A receptor, type 1 (Acvr1), transcript variant 1, mRNA.	-0.745368	8.50207	-3.91529	0.00101361	0.311355	-0.749637	0.596516
TC0X00002826.mm.2	NM_001001176	Taf9b	TAF9B RNA polymerase II, TATA box binding protein (TBP)-associated factor	NM_001001176	RefSeq	Mus musculus TAF9B RNA polymerase II, TATA box binding protein (TBP)-associated factor (Taf9b), transcript variant 2, mRNA.	0.448769	10.3058	3.91127	0.00102273	0.311355	-0.756705	1.36487
TC0500002950.mm.2	NM_001282051	Gak	cyclin G associated kinase	NM_001282051	RefSeq	Mus musculus cyclin G associated kinase (Gak), transcript variant 2, mRNA.	-0.31143	10.4893	-3.90671	0.00103318	0.311355	-0.764726	0.805842
TC1100003288.mm.2	NM_207523	Rpl23a	ribosomal protein L23A	NM_207523	RefSeq	Mus musculus ribosomal protein L23A (Rpl23a), mRNA.	0.425474	12.212	3.88255	0.00109034	0.311355	-0.807236	1.34301
TC0100002607.mm.2	NM_009049	Resp18	regulated endocrine-specific protein 18	NM_009049	RefSeq	Mus musculus regulated endocrine-specific protein 18 (Resp18), mRNA.	0.355109	10.3944	3.88233	0.00109087	0.311355	-0.807615	1.27908
TC0100002445.mm.2	NM_001160038	Ndufs1	NADH dehydrogenase (ubiquinone) Fe-S protein 1	NM_001160038	RefSeq	Mus musculus NADH dehydrogenase (ubiquinone) Fe-S protein 1 (Ndufs1), transcript variant 1, mRNA.	-0.421387	9.49461	-3.88029	0.00109585	0.311355	-0.811216	0.746706
TC0600002003.mm.2	NM_017478	Copg2	coatomer protein complex, subunit gamma 2	NM_017478	RefSeq	Mus musculus coatomer protein complex, subunit gamma 2 (Copg2), mRNA.	-0.316683	9.48057	-3.87841	0.00110044	0.311355	-0.814514	0.802914
TC0200003376.mm.2	NM_026703	Ndufa8	NADH dehydrogenase (ubiquinone) 1 alpha subcomplex, 8	NM_026703	RefSeq	Mus musculus NADH dehydrogenase (ubiquinone) 1 alpha subcomplex, 8 (Ndufa8), mRNA.	0.382282	11.6488	3.87616	0.00110598	0.311355	-0.818479	1.3034
TC1500000433.mm.2	NM_001164604	Nsmce2	non-SMC element 2 homolog (MMS21, S. cerevisiae)	NM_001164604	RefSeq	Mus musculus non-SMC element 2 homolog (MMS21, S. cerevisiae) (Nsmce2), transcript variant 2, mRNA.	-0.531264	10.2435	-3.87424	0.00111073	0.311355	-0.821863	0.691948
TC1000003103.mm.2	NM_001166413	Arhgef25	Rho guanine nucleotide exchange factor (GEF) 25	NM_001166413	RefSeq	Mus musculus Rho guanine nucleotide exchange factor (GEF) 25 (Arhgef25), transcript variant 2, mRNA.	-0.403234	10.7014	-3.86852	0.00112497	0.311355	-0.831932	0.756161
TC1300000384.mm.2	NM_009068	Ripk1	receptor (TNFRSF)-interacting serine-threonine kinase 1	NM_009068	RefSeq	Mus musculus receptor (TNFRSF)-interacting serine-threonine kinase 1 (Ripk1), mRNA.	-0.415054	8.77841	-3.86645	0.00113018	0.311355	-0.83558	0.749991
TC0800001507.mm.2	NM_153176	Spg7	spastic paraplegia 7 homolog (human)	NM_153176	RefSeq	Mus musculus spastic paraplegia 7 homolog (human) (Spg7), mRNA.	-0.700195	7.72171	-3.8627	0.00113966	0.311355	-0.84218	0.615489
TC1100001176.mm.2	NM_010897	Nf1	neurofibromatosis 1	NM_010897	RefSeq	Mus musculus neurofibromatosis 1 (Nf1), mRNA.	-0.404733	10.7262	-3.85624	0.00115619	0.311355	-0.853554	0.755376
TC0100002812.mm.2	NM_147038	Olfr1416	olfactory receptor 1416	NM_147038	RefSeq	Mus musculus olfactory receptor 1416 (Olfr1416), mRNA.	0.39171	7.13404	3.8393	0.00120067	0.311355	-0.883392	1.31195
TC1400000331.mm.2	NM_025295	Btd	biotinidase	NM_025295	RefSeq	Mus musculus biotinidase (Btd), mRNA.	0.462723	8.17179	3.83602	0.0012095	0.311355	-0.889183	1.37814
TC0500001590.mm.2	NM_013560	Hspb1	heat shock protein 1	NM_013560	RefSeq	Mus musculus heat shock protein 1 (Hspb1), mRNA.	0.411052	8.38719	3.82987	0.0012262	0.311355	-0.900023	1.32966
TC1100002579.mm.2	NM_024475	Ublcp1	ubiquitin-like domain containing CTD phosphatase 1	NM_024475	RefSeq	Mus musculus ubiquitin-like domain containing CTD phosphatase 1 (Ublcp1), mRNA.	-0.532492	9.99765	-3.82772	0.00123207	0.311355	-0.903799	0.691359
TC0900001654.mm.2	NM_001164823	Tmem42	transmembrane protein 42	NM_001164823	RefSeq	Mus musculus transmembrane protein 42 (Tmem42), transcript variant 2, mRNA.	0.435611	8.60478	3.82574	0.00123754	0.311355	-0.907299	1.35248
TC1700002809.mm.2	NM_001252480	2017-03-02	membrane-associated ring finger (C3HC4) 2	NM_001252480	RefSeq	Mus musculus membrane-associated ring finger (C3HC4) 2 (March2), transcript variant 2, mRNA.	0.356016	10.4199	3.82488	0.00123989	0.311355	-0.908804	1.27989
TC1100001461.mm.2	NM_025287	Spop	speckle-type POZ protein	NM_025287	RefSeq	Mus musculus speckle-type POZ protein (Spop), mRNA.	-0.34186	11.0172	-3.81943	0.00125505	0.311355	-0.918416	0.789023
TC1100004277.mm.2	NM_019444	Ramp2	receptor (calcitonin) activity modifying protein 2	NM_019444	RefSeq	Mus musculus receptor (calcitonin) activity modifying protein 2 (Ramp2), mRNA.	0.60113	8.57268	3.81863	0.00125731	0.311355	-0.919833	1.5169
TC0800001126.mm.2	NM_001198894	Adgrg1	adhesion G protein-coupled receptor G1	NM_001198894	RefSeq	Mus musculus adhesion G protein-coupled receptor G1 (Adgrg1), transcript variant 1, mRNA.	0.335627	11.113	3.81756	0.00126031	0.311355	-0.921718	1.26193
TC1900000944.mm.2	NM_153553	Npas4	neuronal PAS domain protein 4	NM_153553	RefSeq	Mus musculus neuronal PAS domain protein 4 (Npas4), mRNA.	-0.792614	8.7396	-3.81547	0.00126617	0.311355	-0.925388	0.577297
TC0300000043.mm.2	NM_025285	Stmn2	stathmin-like 2	NM_025285	RefSeq	Mus musculus stathmin-like 2 (Stmn2), mRNA.	0.40939	9.51973	3.81411	0.00127003	0.311355	-0.927798	1.32812
TC0700004353.mm.2	BC011101	Armcx3	armadillo repeat containing, X-linked 3	BC011101	GenBank	Mus musculus armadillo repeat containing, X-linked 3, mRNA (cDNA clone MGC:19426 IMAGE:3490748), complete cds.	-0.49159	10.1933	-3.80706	0.00129015	0.311355	-0.940227	0.711241
TC0X00001271.mm.2	NM_001083895	Srpx2	sushi-repeat-containing protein, X-linked 2	NM_001083895	RefSeq	Mus musculus sushi-repeat-containing protein, X-linked 2 (Srpx2), transcript variant 2, mRNA.	0.417737	7.2147	3.80085	0.00130812	0.311355	-0.951172	1.33583
TC0200005439.mm.2	NM_198169	Gmeb2	glucocorticoid modulatory element binding protein 2	NM_198169	RefSeq	Mus musculus glucocorticoid modulatory element binding protein 2 (Gmeb2), mRNA.	-0.509242	7.90204	-3.79891	0.00131378	0.311355	-0.95459	0.702591
TC1900001037.mm.2	NM_027643	Naa40	N(alpha)-acetyltransferase 40, NatD catalytic subunit, homolog (S. cerevisiae)	NM_027643	RefSeq	Mus musculus N(alpha)-acetyltransferase 40, NatD catalytic subunit, homolog (S. cerevisiae) (Naa40), mRNA.	-0.454414	9.79438	-3.79728	0.00131857	0.311355	-0.957467	0.729806
TC0400004153.mm.2	NM_001033394	Tmem88b	transmembrane protein 88B	NM_001033394	RefSeq	Mus musculus transmembrane protein 88B (Tmem88b), mRNA.	0.524826	8.27998	3.78608	0.00135189	0.311355	-0.97722	1.43876
TC1400000562.mm.2	NM_146299	Olfr745	olfactory receptor 745	NM_146299	RefSeq	Mus musculus olfactory receptor 745 (Olfr745), mRNA.	0.620745	5.10829	3.78225	0.0013635	0.311355	-0.983988	1.53767
TC0300000799.mm.2	NM_026374	Ilf2	interleukin enhancer binding factor 2	NM_026374	RefSeq	Mus musculus interleukin enhancer binding factor 2 (Ilf2), mRNA.	-0.314736	11.6446	-3.77687	0.00137994	0.311355	-0.993473	0.803998
TC1300000655.mm.2	NM_025596	Prelid1	PRELI domain containing 1	NM_025596	RefSeq	Mus musculus PRELI domain containing 1 (Prelid1), mRNA.	0.3962	10.4759	3.77236	0.00139388	0.311355	-1.00143	1.31604
TC0800002941.mm.2	NM_009149	Glg1	golgi apparatus protein 1	NM_009149	RefSeq	Mus musculus golgi apparatus protein 1 (Glg1), mRNA.	-0.352844	11.1223	-3.76803	0.0014074	0.311355	-1.00907	0.783039
TC0200004651.mm.2	NM_178607	Rnf24	ring finger protein 24	NM_178607	RefSeq	Mus musculus ring finger protein 24 (Rnf24), mRNA.	-0.588068	8.17928	-3.76361	0.00142131	0.311355	-1.01686	0.665233
TC1600000790.mm.2	NM_178647	Cggbp1	CGG triplet repeat binding protein 1	NM_178647	RefSeq	Mus musculus CGG triplet repeat binding protein 1 (Cggbp1), mRNA.	0.472486	8.20534	3.75774	0.00144004	0.311355	-1.02722	1.3875
TC0100000092.mm.2	NM_001286628	Terf1	telomeric repeat binding factor 1	NM_001286628	RefSeq	Mus musculus telomeric repeat binding factor 1 (Terf1), transcript variant 2, mRNA.	-0.347989	8.55652	-3.75723	0.00144169	0.311355	-1.02813	0.785678
TC0600003208.mm.2	NM_001001179	BC048546	cDNA sequence BC048546	NM_001001179	RefSeq	Mus musculus cDNA sequence BC048546 (BC048546), mRNA.	0.627472	7.04905	3.74536	0.00148033	0.311355	-1.04908	1.54486
TC1100004286.mm.2	NM_007879	Drg1	developmentally regulated GTP binding protein 1	NM_007879	RefSeq	Mus musculus developmentally regulated GTP binding protein 1 (Drg1), mRNA.	-0.365519	10.7802	-3.73869	0.00150249	0.311355	-1.06086	0.77619
TC0X00001893.mm.2	NM_010883	Ndp	Norrie disease (pseudoglioma) (human)	NM_010883	RefSeq	Mus musculus Norrie disease (pseudoglioma) (human) (Ndp), mRNA.	0.317796	6.89861	3.73556	0.001513	0.311355	-1.06638	1.24643
TC1400000322.mm.2	NM_027289	Nt5dc2	5-nucleotidase domain containing 2	NM_027289	RefSeq	Mus musculus 5-nucleotidase domain containing 2 (Nt5dc2), mRNA.	0.331012	8.66585	3.73515	0.00151437	0.311355	-1.06709	1.2579
TC0X00001288.mm.2	NM_027870	Armcx3	armadillo repeat containing, X-linked 3	NM_027870	RefSeq	Mus musculus armadillo repeat containing, X-linked 3 (Armcx3), mRNA.	-0.452606	10.2229	-3.73497	0.001515	0.311355	-1.06742	0.730722
TC1100002557.mm.2	NM_010250	Gabra1	gamma-aminobutyric acid (GABA) A receptor, subunit alpha 1	NM_010250	RefSeq	Mus musculus gamma-aminobutyric acid (GABA) A receptor, subunit alpha 1 (Gabra1), mRNA.	-0.406566	10.7595	-3.73341	0.00152026	0.311355	-1.07017	0.754417
TC0400000529.mm.2	NM_015743	Nr4a3	nuclear receptor subfamily 4, group A, member 3	NM_015743	RefSeq	Mus musculus nuclear receptor subfamily 4, group A, member 3 (Nr4a3), transcript variant 1, mRNA.	-0.706073	9.89906	-3.71526	0.00158302	0.311355	-1.10222	0.612986
TC0200000661.mm.2	NM_146948	Olfr342	olfactory receptor 342	NM_146948	RefSeq	Mus musculus olfactory receptor 342 (Olfr342), mRNA.	0.591576	5.04321	3.71468	0.00158504	0.311355	-1.10324	1.50689
TC1200000253.mm.2	NM_181395	Pxdn	peroxidasin homolog (Drosophila)	NM_181395	RefSeq	Mus musculus peroxidasin homolog (Drosophila) (Pxdn), mRNA.	0.38317	9.10187	3.7119	0.00159488	0.311355	-1.10815	1.3042
TC0300002372.mm.2	NM_133854	Snapin	SNAP-associated protein	NM_133854	RefSeq	Mus musculus SNAP-associated protein (Snapin), mRNA.	0.360024	10.1702	3.71084	0.00159865	0.311355	-1.11002	1.28345
TC0400003234.mm.2	NM_011327	Scp2	sterol carrier protein 2, liver	NM_011327	RefSeq	Mus musculus sterol carrier protein 2, liver (Scp2), mRNA.	0.672641	7.99762	3.70799	0.00160883	0.311355	-1.11505	1.59399
TC1100000324.mm.2	NM_026252	Cpeb4	cytoplasmic polyadenylation element binding protein 4	NM_026252	RefSeq	Mus musculus cytoplasmic polyadenylation element binding protein 4 (Cpeb4), transcript variant 1, mRNA.	-0.282191	11.513	-3.69747	0.001647	0.311355	-1.13364	0.822341
TC0200003809.mm.2	NM_001025576	Ccdc141	coiled-coil domain containing 141	NM_001025576	RefSeq	Mus musculus coiled-coil domain containing 141 (Ccdc141), mRNA.	0.449653	9.63939	3.69552	0.00165415	0.311355	-1.13707	1.36571
TC1000002445.mm.2	NM_001081055	Trappc10	trafficking protein particle complex 10	NM_001081055	RefSeq	Mus musculus trafficking protein particle complex 10 (Trappc10), mRNA.	-0.409436	10.1216	-3.69347	0.00166173	0.311355	-1.1407	0.752918
TC0500002010.mm.2	NM_011203	Ptpn12	protein tyrosine phosphatase, non-receptor type 12	NM_011203	RefSeq	Mus musculus protein tyrosine phosphatase, non-receptor type 12 (Ptpn12), mRNA.	-0.378818	11.1433	-3.68754	0.00168381	0.311355	-1.15117	0.769067
TC0200004953.mm.2	NM_016661	Ahcy	S-adenosylhomocysteine hydrolase	NM_016661	RefSeq	Mus musculus S-adenosylhomocysteine hydrolase (Ahcy), mRNA.	0.329794	8.90023	3.68694	0.00168608	0.311355	-1.15223	1.25683
TC0600003302.mm.2	NM_008514	Lrp6	low density lipoprotein receptor-related protein 6	NM_008514	RefSeq	Mus musculus low density lipoprotein receptor-related protein 6 (Lrp6), mRNA.	-0.415747	10.6096	-3.68116	0.00170793	0.311355	-1.16244	0.749631
TC1300000177.mm.2	NM_178201	Hist1h2bn	histone cluster 1, H2bn	NM_178201	RefSeq	Mus musculus histone cluster 1, H2bn (Hist1h2bn), mRNA.	0.378805	9.19693	3.66969	0.0017521	0.311355	-1.1827	1.30026
TC0100000688.mm.2	NM_001081210	Mrpl44	mitochondrial ribosomal protein L44	NM_001081210	RefSeq	Mus musculus mitochondrial ribosomal protein L44 (Mrpl44), mRNA.	0.315616	8.97657	3.6691	0.0017544	0.311355	-1.18374	1.24454
TC0400000275.mm.2	NM_027491	Rragd	Ras-related GTP binding D	NM_027491	RefSeq	Mus musculus Ras-related GTP binding D (Rragd), mRNA.	-0.437692	11.943	-3.66349	0.00177649	0.311355	-1.19367	0.738315
TC1100000547.mm.2	NM_175643	Adamts2	a disintegrin-like and metallopeptidase (reprolysin type) with thrombospondin type 1 motif, 2	NM_175643	RefSeq	Mus musculus a disintegrin-like and metallopeptidase (reprolysin type) with thrombospondin type 1 motif, 2 (Adamts2), mRNA.	0.331231	7.54719	3.66271	0.00177955	0.311355	-1.19503	1.25809
TC0200003747.mm.2	ENSMUST00000112062	Gm11084	predicted gene 11084 [Source:MGI Symbol;Acc:MGI:3779315]	ENSMUST00000112062	ENSEMBL	predicted gene 11084 [gene_biotype:protein_coding transcript_biotype:protein_coding]	-0.750364	7.75626	-3.65996	0.00179048	0.311355	-1.19989	0.594454
TC1200001544.mm.2	NM_010496	Id2	inhibitor of DNA binding 2	NM_010496	RefSeq	Mus musculus inhibitor of DNA binding 2 (Id2), mRNA.	0.391477	9.90616	3.65921	0.00179347	0.311355	-1.20122	1.31174
TC1800000672.mm.2	NM_172833	Malt1	MALT1 paracaspase	NM_172833	RefSeq	Mus musculus MALT1 paracaspase (Malt1), mRNA.	0.423129	8.46026	3.65897	0.00179444	0.311355	-1.20164	1.34083
TC0Y00000562.mm.2	NM_001166384	Rbmy	RNA binding motif protein, Y chromosome	NM_001166384	RefSeq	Mus musculus RNA binding motif protein, Y chromosome (Rbmy), transcript variant 2, mRNA.	-0.49152	5.26726	-3.65818	0.00179761	0.311355	-1.20305	0.711275
TC0300001727.mm.2	NM_001163387	Nlgn1	neuroligin 1	NM_001163387	RefSeq	Mus musculus neuroligin 1 (Nlgn1), transcript variant 2, mRNA.	-0.336115	10.6012	-3.64134	0.00186629	0.320368	-1.2328	0.792172
TC0400004104.mm.2	NM_001099299	Ajap1	adherens junction associated protein 1	NM_001099299	RefSeq	Mus musculus adherens junction associated protein 1 (Ajap1), mRNA.	0.360581	11.2864	3.63076	0.00191076	0.320368	-1.25149	1.28394
TC1100000894.mm.2	NM_025838	Tmem107	transmembrane protein 107	NM_025838	RefSeq	Mus musculus transmembrane protein 107 (Tmem107), transcript variant 1, mRNA.	0.350156	8.27983	3.62719	0.00192597	0.320368	-1.25779	1.2747
TC1800001149.mm.2	NM_146084	Fam13b	family with sequence similarity 13, member B	NM_146084	RefSeq	Mus musculus family with sequence similarity 13, member B (Fam13b), mRNA.	-0.475907	8.72725	-3.62687	0.00192736	0.320368	-1.25836	0.719014
TC1100002103.mm.2	NM_001130458	Tcn2	transcobalamin 2	NM_001130458	RefSeq	Mus musculus transcobalamin 2 (Tcn2), transcript variant 2, mRNA.	0.416739	9.74489	3.624	0.00193971	0.320368	-1.26344	1.33491
TC1100003310.mm.2	NM_197989	Fam58b	family with sequence similarity 58, member B	NM_197989	RefSeq	Mus musculus family with sequence similarity 58, member B (Fam58b), mRNA.	0.464879	8.90647	3.62379	0.00194061	0.320368	-1.2638	1.3802
TC0600003324.mm.2	NM_001201390	E330021D16Rik	RIKEN cDNA E330021D16 gene	NM_001201390	RefSeq	Mus musculus RIKEN cDNA E330021D16 gene (E330021D16Rik), mRNA.	-0.391791	6.02187	-3.6173	0.00196887	0.321596	-1.27528	0.762183
TC0200005090.mm.2	NM_025699	Oser1	oxidative stress responsive serine rich 1	NM_025699	RefSeq	Mus musculus oxidative stress responsive serine rich 1 (Oser1), mRNA.	0.415583	9.93118	3.61511	0.00197849	0.321596	-1.27915	1.33384
TC1600001006.mm.2	NM_008338	Ifngr2	interferon gamma receptor 2	NM_008338	RefSeq	Mus musculus interferon gamma receptor 2 (Ifngr2), mRNA.	0.352235	8.9389	3.60838	0.00200831	0.323952	-1.29103	1.27654
TC1200000287.mm.2	NM_001033436	Atxn7l1	ataxin 7-like 1	NM_001033436	RefSeq	Mus musculus ataxin 7-like 1 (Atxn7l1), transcript variant 1, mRNA.	0.374505	10.617	3.60411	0.00202749	0.324567	-1.29858	1.29639
TC0500002168.mm.2	NM_001160149	Cgref1	cell growth regulator with EF hand domain 1	NM_001160149	RefSeq	Mus musculus cell growth regulator with EF hand domain 1 (Cgref1), transcript variant 2, mRNA.	0.3027	7.83753	3.59956	0.00204814	0.325408	-1.30663	1.23345
TC0200002332.mm.2	NM_008953	Bpifa2	BPI fold containing family A, member 2	NM_008953	RefSeq	Mus musculus BPI fold containing family A, member 2 (Bpifa2), mRNA.	0.647763	6.7073	3.58367	0.00212182	0.33012	-1.33471	1.56674
TC0400002035.mm.2	NM_177673	Cep104	centrosomal protein 104	NM_177673	RefSeq	Mus musculus centrosomal protein 104 (Cep104), mRNA.	-0.533454	8.96493	-3.58159	0.00213165	0.33012	-1.33838	0.690899
TC0200001102.mm.2	NM_016804	Mtx2	metaxin 2	NM_016804	RefSeq	Mus musculus metaxin 2 (Mtx2), mRNA.	-0.38576	9.68151	-3.58024	0.00213809	0.33012	-1.34078	0.765376
TC0100002042.mm.2	NM_001160139	Kcnq5	potassium voltage-gated channel, subfamily Q, member 5	NM_001160139	RefSeq	Mus musculus potassium voltage-gated channel, subfamily Q, member 5 (Kcnq5), transcript variant 1, mRNA.	-0.402369	10.2137	-3.57977	0.00214029	0.33012	-1.34159	0.756615
TC1300000147.mm.2	NM_016687	Sfrp4	secreted frizzled-related protein 4	NM_016687	RefSeq	Mus musculus secreted frizzled-related protein 4 (Sfrp4), mRNA.	0.543244	8.08357	3.57429	0.00216657	0.331752	-1.35129	1.45725
TC0200005373.mm.2	NM_001024849	Gm14325	predicted gene 14325	NM_001024849	RefSeq	Mus musculus predicted gene 14325 (Gm14325), mRNA.	-0.583673	9.22561	-3.56485	0.00221253	0.333168	-1.36797	0.667263
TC0700001253.mm.2	NM_001081414	Grm5	glutamate receptor, metabotropic 5	NM_001081414	RefSeq	Mus musculus glutamate receptor, metabotropic 5 (Grm5), transcript variant a, mRNA.	-0.566036	9.40639	-3.56365	0.00221845	0.333168	-1.3701	0.67547
TC0900002883.mm.2	NM_053268	Rasa2	RAS p21 protein activator 2	NM_053268	RefSeq	Mus musculus RAS p21 protein activator 2 (Rasa2), mRNA.	-0.317617	10.2994	-3.56019	0.00223556	0.333168	-1.3762	0.802394
TC0900001427.mm.2	NM_025407	Uqcrc1	ubiquinol-cytochrome c reductase core protein 1	NM_025407	RefSeq	Mus musculus ubiquinol-cytochrome c reductase core protein 1 (Uqcrc1), mRNA.	-0.311993	11.0226	-3.55732	0.00224986	0.333168	-1.38127	0.805528
TC0500003097.mm.2	NM_007748	Cox6a1	cytochrome c oxidase subunit VIa polypeptide 1	NM_007748	RefSeq	Mus musculus cytochrome c oxidase subunit VIa polypeptide 1 (Cox6a1), mRNA.	0.450258	12.5561	3.55637	0.00225465	0.333168	-1.38296	1.36628
TC0600002960.mm.2	NM_172086	Rpl32	ribosomal protein L32	NM_172086	RefSeq	Mus musculus ribosomal protein L32 (Rpl32), mRNA.	0.310003	11.2774	3.54418	0.00231655	0.335411	-1.40449	1.23971
TC1600000234.mm.2	NM_001289813	Dgcr6	DiGeorge syndrome critical region gene 6	NM_001289813	RefSeq	Mus musculus DiGeorge syndrome critical region gene 6 (Dgcr6), transcript variant 1, mRNA.	0.321226	10.3957	3.54317	0.00232175	0.335411	-1.40627	1.24939
TC1200001859.mm.2	NM_009093	Rps29	ribosomal protein S29	NM_009093	RefSeq	Mus musculus ribosomal protein S29 (Rps29), mRNA.	0.418314	12.2716	3.54138	0.00233102	0.335411	-1.40944	1.33636
TC0500002434.mm.2	XM_983460.2	Gm8069	PREDICTED: predicted pseudogene 8069 (Gm8069), mRNA.	XM_983460.2	MGI/Jackson Lab	PREDICTED: predicted pseudogene 8069 (Gm8069), mRNA.	0.348593	8.55213	3.53719	0.00235281	0.335411	-1.41684	1.27332
TC0500003028.mm.2	NM_001162965	Sgsm1	small G protein signaling modulator 1	NM_001162965	RefSeq	Mus musculus small G protein signaling modulator 1 (Sgsm1), transcript variant 3, mRNA.	-0.374312	11.1987	-3.53543	0.00236207	0.335411	-1.41996	0.771473
TC0200004813.mm.2	NM_019632	Napb	N-ethylmaleimide sensitive fusion protein attachment protein beta	NM_019632	RefSeq	Mus musculus N-ethylmaleimide sensitive fusion protein attachment protein beta (Napb), mRNA.	-0.427052	11.5169	-3.52835	0.00239953	0.335411	-1.43247	0.74378
TC1900000188.mm.2	NM_146094	Fads1	fatty acid desaturase 1	NM_146094	RefSeq	Mus musculus fatty acid desaturase 1 (Fads1), mRNA.	0.352657	10.9698	3.5279	0.00240189	0.335411	-1.43326	1.27691
TC0200000600.mm.2	NM_009076	Rpl12	ribosomal protein L12	NM_009076	RefSeq	Mus musculus ribosomal protein L12 (Rpl12), mRNA.	0.58323	9.90672	3.52432	0.00242108	0.335411	-1.43958	1.4982
TC0300000060.mm.2	NM_001272097	Fabp5	fatty acid binding protein 5, epidermal	NM_001272097	RefSeq	Mus musculus fatty acid binding protein 5, epidermal (Fabp5), transcript variant 2, mRNA.	0.529615	9.4561	3.52401	0.00242275	0.335411	-1.44013	1.44354
TC0900002367.mm.2	NM_028820	1700017B05Rik	RIKEN cDNA 1700017B05 gene	NM_028820	RefSeq	Mus musculus RIKEN cDNA 1700017B05 gene (1700017B05Rik), mRNA.	0.372519	7.63794	3.52293	0.00242856	0.335411	-1.44204	1.29461
TC1300000132.mm.2	NM_172120	Vps41	vacuolar protein sorting 41 (yeast)	NM_172120	RefSeq	Mus musculus vacuolar protein sorting 41 (yeast) (Vps41), mRNA.	-0.476719	9.61727	-3.50926	0.00250344	0.343507	-1.46619	0.71861
TC1400000241.mm.2	NM_183208	Zmiz1	zinc finger, MIZ-type containing 1	NM_183208	RefSeq	Mus musculus zinc finger, MIZ-type containing 1 (Zmiz1), transcript variant 1, mRNA.	0.293391	10.5147	3.5015	0.00254701	0.345426	-1.47991	1.22552
TC0900001792.mm.2	NM_001080814	Fat3	FAT tumor suppressor homolog 3 (Drosophila)	NM_001080814	RefSeq	Mus musculus FAT tumor suppressor homolog 3 (Drosophila) (Fat3), mRNA.	-0.480825	8.65765	-3.49832	0.00256502	0.345426	-1.48552	0.716568
TC1600000738.mm.2	NM_024218	Rpl24	ribosomal protein L24	NM_024218	RefSeq	Mus musculus ribosomal protein L24 (Rpl24), mRNA.	0.561941	11.1993	3.49718	0.00257156	0.345426	-1.48754	1.47625
TC0X00000704.mm.2	NM_052835	Rpl10	ribosomal protein L10	NM_052835	RefSeq	Mus musculus ribosomal protein L10 (Rpl10), mRNA.	0.354891	10.9893	3.49092	0.00260754	0.345426	-1.4986	1.27889
TC0400002849.mm.2	NM_172694	Megf9	multiple EGF-like-domains 9	NM_172694	RefSeq	Mus musculus multiple EGF-like-domains 9 (Megf9), mRNA.	0.310978	10.6016	3.49063	0.0026092	0.345426	-1.4991	1.24055
TC0700002710.mm.2	NM_001285942	Eif3k	eukaryotic translation initiation factor 3, subunit K	NM_001285942	RefSeq	Mus musculus eukaryotic translation initiation factor 3, subunit K (Eif3k), transcript variant 2, mRNA.	0.405256	10.0748	3.48701	0.00263029	0.345426	-1.50551	1.32432
TC0900000918.mm.2	NM_007585	Anxa2	annexin A2	NM_007585	RefSeq	Mus musculus annexin A2 (Anxa2), mRNA.	0.679059	7.36403	3.48181	0.00266079	0.345426	-1.51468	1.6011
TC1600000117.mm.2	NM_001204229	Clec16a	C-type lectin domain family 16, member A	NM_001204229	RefSeq	Mus musculus C-type lectin domain family 16, member A (Clec16a), transcript variant 2, mRNA.	-0.460019	10.3934	-3.48059	0.00266801	0.345426	-1.51684	0.726977
TC1700001665.mm.2	NM_011447	Sox8	SRY (sex determining region Y)-box 8	NM_011447	RefSeq	Mus musculus SRY (sex determining region Y)-box 8 (Sox8), mRNA.	0.351508	10.2327	3.4785	0.00268042	0.345426	-1.52053	1.27589
TC1600000367.mm.2	NM_175165	Tprg	transformation related protein 63 regulated	NM_175165	RefSeq	Mus musculus transformation related protein 63 regulated (Tprg), mRNA.	0.416267	7.54008	3.47445	0.00270464	0.345426	-1.52769	1.33447
TC1800000762.mm.2	NM_010773	Mbd2	methyl-CpG binding domain protein 2	NM_010773	RefSeq	Mus musculus methyl-CpG binding domain protein 2 (Mbd2), transcript variant 1, mRNA.	0.306783	10.5423	3.47326	0.00271176	0.345426	-1.52978	1.23695
TC0300002725.mm.2	NM_010358	Gstm1	glutathione S-transferase, mu 1	NM_010358	RefSeq	Mus musculus glutathione S-transferase, mu 1 (Gstm1), mRNA.	0.480018	11.0986	3.47063	0.00272768	0.345426	-1.53444	1.39476
TC0200000567.mm.2	NM_001159634	Prrc2b	proline-rich coiled-coil 2B	NM_001159634	RefSeq	Mus musculus proline-rich coiled-coil 2B (Prrc2b), transcript variant 1, mRNA.	-0.517621	11.024	-3.46743	0.0027471	0.345426	-1.54008	0.698523
TC1100001004.mm.2	NM_009671	Ankfy1	ankyrin repeat and FYVE domain containing 1	NM_009671	RefSeq	Mus musculus ankyrin repeat and FYVE domain containing 1 (Ankfy1), mRNA.	-0.722322	8.27283	-3.46612	0.00275512	0.345426	-1.5424	0.606121
TC1100001776.mm.2	NM_028074	Ddx42	DEAD (Asp-Glu-Ala-Asp) box polypeptide 42	NM_028074	RefSeq	Mus musculus DEAD (Asp-Glu-Ala-Asp) box polypeptide 42 (Ddx42), mRNA.	-0.339865	10.2445	-3.46482	0.00276306	0.345426	-1.5447	0.790115
TC0700004281.mm.2	NM_183020	Atxn2l	ataxin 2-like	NM_183020	RefSeq	Mus musculus ataxin 2-like (Atxn2l), mRNA.	-0.318033	10.2623	-3.45528	0.00282215	0.345426	-1.56154	0.802163
TC1400001436.mm.2	NM_024221	Pdhb	pyruvate dehydrogenase (lipoamide) beta	NM_024221	RefSeq	Mus musculus pyruvate dehydrogenase (lipoamide) beta (Pdhb), mRNA.	-0.279701	11.7663	-3.45306	0.00283609	0.345426	-1.56546	0.823762
TC1300000568.mm.2	NM_012050	Omd	osteomodulin	NM_012050	RefSeq	Mus musculus osteomodulin (Omd), mRNA.	1.11148	5.30002	3.45177	0.00284423	0.345426	-1.56774	2.16068
TC1000000850.mm.2	NM_009091	Rps15	ribosomal protein S15	NM_009091	RefSeq	Mus musculus ribosomal protein S15 (Rps15), transcript variant 1, mRNA.	0.33537	11.4565	3.45067	0.00285118	0.345426	-1.56968	1.2617
TC0200003184.mm.2	ENSMUST00000137586	C030048H21Rik	RIKEN cDNA C030048H21 gene [Source:MGI Symbol;Acc:MGI:1924731]	ENSMUST00000137586	ENSEMBL	RIKEN cDNA C030048H21 gene [gene_biotype:protein_coding transcript_biotype:protein_coding]	0.41061	7.96026	3.44835	0.0028659	0.345426	-1.57378	1.32925
TC1400002141.mm.2	NM_001010937	Gjb6	gap junction protein, beta 6	NM_001010937	RefSeq	Mus musculus gap junction protein, beta 6 (Gjb6), transcript variant 2, mRNA.	0.396606	8.86605	3.44747	0.00287144	0.345426	-1.57532	1.31641
TC1400000363.mm.2	NM_145741	Gdf10	growth differentiation factor 10	NM_145741	RefSeq	Mus musculus growth differentiation factor 10 (Gdf10), mRNA.	0.513204	6.79085	3.44659	0.00287705	0.345426	-1.57687	1.42722
TC0200004649.mm.2	NM_026091	1700037H04Rik	RIKEN cDNA 1700037H04 gene	NM_026091	RefSeq	Mus musculus RIKEN cDNA 1700037H04 gene (1700037H04Rik), transcript variant 2, mRNA.	0.316604	9.58233	3.43668	0.00294098	0.351106	-1.59437	1.2454
TC0900000040.mm.2	NM_029775	Dcun1d5	DCN1, defective in cullin neddylation 1, domain containing 5 (S. cerevisiae)	NM_029775	RefSeq	Mus musculus DCN1, defective in cullin neddylation 1, domain containing 5 (S. cerevisiae) (Dcun1d5), mRNA.	-0.372758	9.52456	-3.43137	0.00297586	0.353274	-1.60375	0.772305
TC0X00000613.mm.2	NM_008031	Fmr1	fragile X mental retardation syndrome 1	NM_008031	RefSeq	Mus musculus fragile X mental retardation syndrome 1 (Fmr1), transcript variant 1, mRNA.	-0.424095	11.1198	-3.42466	0.00302042	0.35491	-1.61559	0.745306
TC1100003860.mm.2	NM_026551	Dcakd	dephospho-CoA kinase domain containing	NM_026551	RefSeq	Mus musculus dephospho-CoA kinase domain containing (Dcakd), mRNA.	0.482044	10.3028	3.42424	0.00302323	0.35491	-1.61633	1.39672
TC0300003248.mm.2	NM_001038696	Rnpc3	RNA-binding region (RNP1, RRM) containing 3	NM_001038696	RefSeq	Mus musculus RNA-binding region (RNP1, RRM) containing 3 (Rnpc3), transcript variant 1, mRNA.	0.366075	10.7228	3.41626	0.00307716	0.356345	-1.63041	1.28884
TC0200001906.mm.2	NM_026678	Blvra	biliverdin reductase A	NM_026678	RefSeq	Mus musculus biliverdin reductase A (Blvra), mRNA.	-0.353011	8.96717	-3.41578	0.0030805	0.356345	-1.63127	0.782948
TC0600002743.mm.2	NM_009426	Trh	thyrotropin releasing hormone	NM_009426	RefSeq	Mus musculus thyrotropin releasing hormone (Trh), mRNA.	0.479885	9.59372	3.41496	0.00308604	0.356345	-1.6327	1.39463
TC0400000535.mm.2	NM_021436	Tmeff1	transmembrane protein with EGF-like and two follistatin-like domains 1	NM_021436	RefSeq	Mus musculus transmembrane protein with EGF-like and two follistatin-like domains 1 (Tmeff1), mRNA.	-0.675081	9.08071	-3.40809	0.00313341	0.359105	-1.64483	0.626297
TC0X00001621.mm.2	NM_001033472	A830080D01Rik	RIKEN cDNA A830080D01 gene	NM_001033472	RefSeq	Mus musculus RIKEN cDNA A830080D01 gene (A830080D01Rik), mRNA.	-0.378469	7.85903	-3.40556	0.00315102	0.359105	-1.64929	0.769254
TC0900002991.mm.2	NM_001253831	Atp2c1	ATPase, Ca++-sequestering	NM_001253831	RefSeq	Mus musculus ATPase, Ca++-sequestering (Atp2c1), transcript variant 1, mRNA.	-0.362807	9.06397	-3.40171	0.00317803	0.359105	-1.65609	0.77765
TC0100002888.mm.2	NM_013784	Pign	phosphatidylinositol glycan anchor biosynthesis, class N	NM_013784	RefSeq	Mus musculus phosphatidylinositol glycan anchor biosynthesis, class N (Pign), mRNA.	-0.393833	8.76868	-3.40099	0.00318309	0.359105	-1.65736	0.761105
TC1000002519.mm.2	NM_010722	Lmnb2	lamin B2	NM_010722	RefSeq	Mus musculus lamin B2 (Lmnb2), mRNA.	-0.355901	8.09624	-3.39825	0.00320249	0.359105	-1.6622	0.781381
TC0100002830.mm.2	NM_001159940	2310007B03Rik	RIKEN cDNA 2310007B03 gene	NM_001159940	RefSeq	Mus musculus RIKEN cDNA 2310007B03 gene (2310007B03Rik), transcript variant 2, mRNA.	0.368525	5.81835	3.39692	0.00321191	0.359105	-1.66453	1.29103
TC0300002901.mm.2	NM_001034168	Ank2	ankyrin 2, brain	NM_001034168	RefSeq	Mus musculus ankyrin 2, brain (Ank2), transcript variant 3, mRNA.	-0.415739	10.6762	-3.39122	0.00325273	0.360119	-1.67459	0.749635
TC0200000966.mm.2	NM_001024618	Xirp2	xin actin-binding repeat containing 2	NM_001024618	RefSeq	Mus musculus xin actin-binding repeat containing 2 (Xirp2), transcript variant 1, mRNA.	-0.320054	6.95974	-3.39089	0.00325506	0.360119	-1.67516	0.80104
TC1300000560.mm.2	NM_013610	Ninj1	ninjurin 1	NM_013610	RefSeq	Mus musculus ninjurin 1 (Ninj1), mRNA.	0.325157	10.1808	3.38134	0.00332462	0.365899	-1.69201	1.2528
TC0600000461.mm.2	NM_001001452	Tas2r143	taste receptor, type 2, member 143	NM_001001452	RefSeq	Mus musculus taste receptor, type 2, member 143 (Tas2r143), mRNA.	-0.47182	7.2165	-3.36465	0.00344975	0.37639	-1.72144	0.721054
TC1200000624.mm.2	NM_026327	Pcnxl4	pecanex-like 4 (Drosophila)	NM_026327	RefSeq	Mus musculus pecanex-like 4 (Drosophila) (Pcnxl4), mRNA.	0.309692	8.67325	3.36389	0.00345557	0.37639	-1.72278	1.23944
TC0700003539.mm.2	NM_008746	Ntrk3	neurotrophic tyrosine kinase, receptor, type 3	NM_008746	RefSeq	Mus musculus neurotrophic tyrosine kinase, receptor, type 3 (Ntrk3), transcript variant 1, mRNA.	0.372049	11.2015	3.35903	0.00349288	0.378503	-1.73134	1.29419
TC0800002154.mm.2	NM_207213	Snx25	sorting nexin 25	NM_207213	RefSeq	Mus musculus sorting nexin 25 (Snx25), mRNA.	-0.335687	8.28948	-3.35494	0.00352465	0.379997	-1.73855	0.792407
TC1100001054.mm.2	NM_001002764	Smg6	Smg-6 homolog, nonsense mediated mRNA decay factor (C. elegans)	NM_001002764	RefSeq	Mus musculus Smg-6 homolog, nonsense mediated mRNA decay factor (C. elegans) (Smg6), mRNA.	-0.303004	9.39466	-3.35064	0.00355831	0.380945	-1.74612	0.810563
TC1700000477.mm.2	NM_011287	Rpl10a	ribosomal protein L10A	NM_011287	RefSeq	Mus musculus ribosomal protein L10A (Rpl10a), mRNA.	0.341572	9.98646	3.34499	0.00360307	0.380945	-1.75608	1.26714
TC0700003028.mm.2	NM_001146346	Emp3	epithelial membrane protein 3	NM_001146346	RefSeq	Mus musculus epithelial membrane protein 3 (Emp3), transcript variant 2, mRNA.	0.422308	9.79007	3.3446	0.00360617	0.380945	-1.75677	1.34007
TC0900001867.mm.2	NM_009878	Cdkn2d	cyclin-dependent kinase inhibitor 2D (p19, inhibits CDK4)	NM_009878	RefSeq	Mus musculus cyclin-dependent kinase inhibitor 2D (p19, inhibits CDK4) (Cdkn2d), mRNA.	0.434569	8.96731	3.34287	0.00361997	0.380945	-1.75981	1.35151
TC1300000250.mm.2	NM_175654	Hist1h4d	histone cluster 1, H4d	NM_175654	RefSeq	Mus musculus histone cluster 1, H4d (Hist1h4d), mRNA.	0.348145	11.4006	3.34242	0.00362358	0.380945	-1.7606	1.27292
TC1000001679.mm.2	NM_001079686	Syne1	spectrin repeat containing, nuclear envelope 1	NM_001079686	RefSeq	Mus musculus spectrin repeat containing, nuclear envelope 1 (Syne1), transcript variant 3, mRNA.	-0.280498	12.2131	-3.33837	0.00365623	0.382474	-1.76775	0.823307
TC0300000787.mm.2	NM_201407	Dennd4b	DENN/MADD domain containing 4B	NM_201407	RefSeq	Mus musculus DENN/MADD domain containing 4B (Dennd4b), mRNA.	-0.32391	9.90092	-3.33324	0.00369786	0.384201	-1.77677	0.798902
TC1300000569.mm.2	NM_008760	Ogn	osteoglycin	NM_008760	RefSeq	Mus musculus osteoglycin (Ogn), mRNA.	1.11087	8.25727	3.32894	0.00373322	0.384201	-1.78436	2.15976
TC0800000693.mm.2	NM_008673	Nat1	N-acetyl transferase 1	NM_008673	RefSeq	Mus musculus N-acetyl transferase 1 (Nat1), mRNA.	-0.424866	6.97654	-3.32697	0.00374948	0.384201	-1.78782	0.744908
TC0500003399.mm.2	NM_019577	Ccl24	chemokine (C-C motif) ligand 24	NM_019577	RefSeq	Mus musculus chemokine (C-C motif) ligand 24 (Ccl24), mRNA.	0.343302	7.61988	3.32502	0.00376571	0.384201	-1.79126	1.26866
TC1600001590.mm.2	NM_001114611	Stxbp5l	syntaxin binding protein 5-like	NM_001114611	RefSeq	Mus musculus syntaxin binding protein 5-like (Stxbp5l), transcript variant s, mRNA.	-0.362921	10.8095	-3.32414	0.00377305	0.384201	-1.79281	0.777589
TC0900000247.mm.2	NM_026189	Eepd1	endonuclease/exonuclease/phosphatase family domain containing 1	NM_026189	RefSeq	Mus musculus endonuclease/exonuclease/phosphatase family domain containing 1 (Eepd1), mRNA.	-0.388089	8.89778	-3.32245	0.00378711	0.384201	-1.79578	0.764141
TC0500002484.mm.2	NM_011292	Rpl9	ribosomal protein L9	NM_011292	RefSeq	Mus musculus ribosomal protein L9 (Rpl9), mRNA.	0.46196	11.7102	3.32004	0.00380735	0.384201	-1.80002	1.37741
TC0X00000337.mm.2	NM_153503	Rnf113a1	ring finger protein 113A1	NM_153503	RefSeq	Mus musculus ring finger protein 113A1 (Rnf113a1), mRNA.	0.399119	7.78995	3.3179	0.00382542	0.384201	-1.8038	1.3187
TC1600001151.mm.2	NM_001079814	Glyr1	glyoxylate reductase 1 homolog (Arabidopsis)	NM_001079814	RefSeq	Mus musculus glyoxylate reductase 1 homolog (Arabidopsis) (Glyr1), transcript variant 1, mRNA.	-0.290625	11.9237	-3.31598	0.00384164	0.384201	-1.80717	0.817548
TC0900000829.mm.2	NM_020043	Igdcc4	immunoglobulin superfamily, DCC subclass, member 4	NM_020043	RefSeq	Mus musculus immunoglobulin superfamily, DCC subclass, member 4 (Igdcc4), transcript variant 2, mRNA.	0.311133	8.70019	3.31446	0.00385455	0.384201	-1.80984	1.24068
TC0200002550.mm.2	NM_001271962	Eya2	eyes absent 2 homolog (Drosophila)	NM_001271962	RefSeq	Mus musculus eyes absent 2 homolog (Drosophila) (Eya2), transcript variant 2, mRNA.	0.569589	8.98401	3.30957	0.00389646	0.384675	-1.81846	1.4841
TC0100003723.mm.2	NM_027861	Brox	BRO1 domain and CAAX motif containing	NM_027861	RefSeq	Mus musculus BRO1 domain and CAAX motif containing (Brox), mRNA.	-0.284185	9.56207	-3.30768	0.00391271	0.384675	-1.82178	0.821205
TC1400002297.mm.2	NM_008691	Nefm	neurofilament, medium polypeptide	NM_008691	RefSeq	Mus musculus neurofilament, medium polypeptide (Nefm), mRNA.	0.520277	9.38555	3.30754	0.00391393	0.384675	-1.82203	1.43423
TC0600001808.mm.2	NM_183308	Pon2	paraoxonase 2	NM_183308	RefSeq	Mus musculus paraoxonase 2 (Pon2), mRNA.	0.362012	10.6433	3.30137	0.00396765	0.38815	-1.83289	1.28522
TC0200005220.mm.2	NM_001289445	Atp9a	ATPase, class II, type 9A	NM_001289445	RefSeq	Mus musculus ATPase, class II, type 9A (Atp9a), transcript variant 2, mRNA.	-0.365508	9.75565	-3.29772	0.00399976	0.389489	-1.83932	0.776196
TC1900000415.mm.2	NM_001161420	Vldlr	very low density lipoprotein receptor	NM_001161420	RefSeq	Mus musculus very low density lipoprotein receptor (Vldlr), transcript variant 2, mRNA.	-0.314424	9.04657	-3.28718	0.00409388	0.390671	-1.85785	0.804172
TC1100004202.mm.2	NM_009609	Actg1	actin, gamma, cytoplasmic 1	NM_009609	RefSeq	Mus musculus actin, gamma, cytoplasmic 1 (Actg1), transcript variant 1, mRNA.	0.511494	9.81103	3.28255	0.00413592	0.390671	-1.866	1.42553
TC1000001967.mm.2	NM_001013411	Nkain2	Na+/K+ transporting ATPase interacting 2	NM_001013411	RefSeq	Mus musculus Na+/K+ transporting ATPase interacting 2 (Nkain2), transcript variant 1, mRNA.	-0.530128	11.0519	-3.28211	0.00413989	0.390671	-1.86676	0.692494
TC0700001800.mm.2	NM_145587	Sbk1	SH3-binding kinase 1	NM_145587	RefSeq	Mus musculus SH3-binding kinase 1 (Sbk1), mRNA.	0.39345	7.98426	3.2806	0.00415371	0.390671	-1.86942	1.31353
TC0300002045.mm.2	NM_009174	Siah2	seven in absentia 2	NM_009174	RefSeq	Mus musculus seven in absentia 2 (Siah2), mRNA.	-0.414621	7.18569	-3.27631	0.00419318	0.390671	-1.87696	0.750217
TC1200001785.mm.2	NM_145442	Mbip	MAP3K12 binding inhibitory protein 1	NM_145442	RefSeq	Mus musculus MAP3K12 binding inhibitory protein 1 (Mbip), mRNA.	-0.32449	9.56566	-3.27533	0.00420226	0.390671	-1.87868	0.798581
TC0800001612.mm.2	NM_026156	Xab2	XPA binding protein 2	NM_026156	RefSeq	Mus musculus XPA binding protein 2 (Xab2), mRNA.	0.337927	9.15263	3.275	0.00420537	0.390671	-1.87927	1.26394
TC1900001282.mm.2	NM_026520	Fam122a	family with sequence similarity 122, member A	NM_026520	RefSeq	Mus musculus family with sequence similarity 122, member A (Fam122a), mRNA.	0.383689	9.54375	3.27281	0.00422571	0.390671	-1.88312	1.30467
TC1400000790.mm.2	NM_177992	Gmpr2	guanosine monophosphate reductase 2	NM_177992	RefSeq	Mus musculus guanosine monophosphate reductase 2 (Gmpr2), mRNA.	0.334883	9.4245	3.27279	0.00422592	0.390671	-1.88316	1.26127
TC0700000446.mm.2	NM_133657	Cyp2a12	cytochrome P450, family 2, subfamily a, polypeptide 12	NM_133657	RefSeq	Mus musculus cytochrome P450, family 2, subfamily a, polypeptide 12 (Cyp2a12), mRNA.	0.408069	6.14245	3.27056	0.00424674	0.390671	-1.88708	1.32691
TC0800002368.mm.2	NM_001045553	Zfp868	zinc finger protein 868	NM_001045553	RefSeq	Mus musculus zinc finger protein 868 (Zfp868), transcript variant 2, mRNA.	-0.443131	8.32475	-3.26855	0.00426562	0.390671	-1.89061	0.735537
TC0300000953.mm.2	NM_001102407	Rbm8a	RNA binding motif protein 8a	NM_001102407	RefSeq	Mus musculus RNA binding motif protein 8a (Rbm8a), transcript variant 1, mRNA.	0.385485	11.1681	3.26692	0.00428095	0.390671	-1.89347	1.3063
TC0300001124.mm.2	NM_010360	Gstm5	glutathione S-transferase, mu 5	NM_010360	RefSeq	Mus musculus glutathione S-transferase, mu 5 (Gstm5), mRNA.	0.392291	11.5571	3.26592	0.00429039	0.390671	-1.89523	1.31248
TC0900001402.mm.2	NM_008160	Gpx1	glutathione peroxidase 1	NM_008160	RefSeq	Mus musculus glutathione peroxidase 1 (Gpx1), mRNA.	0.464441	11.513	3.26358	0.00431256	0.390671	-1.89934	1.37978
TC0500000909.mm.2	ENSMUST00000097488	Gm7647	predicted gene 7647	ENSMUST00000097488	ENSEMBL	predicted gene 7647	0.277402	6.48022	3.26145	0.00433293	0.390671	-1.90309	1.21201
TC1900000127.mm.2	NM_008889	Ppp1r14b	protein phosphatase 1, regulatory (inhibitor) subunit 14B	NM_008889	RefSeq	Mus musculus protein phosphatase 1, regulatory (inhibitor) subunit 14B (Ppp1r14b), mRNA.	0.408914	10.1517	3.25912	0.00435522	0.390671	-1.90718	1.32769
TC0200002411.mm.2	NM_010923	Nnat	neuronatin	NM_010923	RefSeq	Mus musculus neuronatin (Nnat), transcript variant 1, mRNA.	0.797136	9.71445	3.2585	0.00436121	0.390671	-1.90828	1.73765
TC0900001173.mm.2	NM_178711	Plscr4	phospholipid scramblase 4	NM_178711	RefSeq	Mus musculus phospholipid scramblase 4 (Plscr4), mRNA.	0.358483	6.53697	3.25817	0.00436434	0.390671	-1.90885	1.28208
TC1100001125.mm.2	NM_001004144	Git1	G protein-coupled receptor kinase-interactor 1	NM_001004144	RefSeq	Mus musculus G protein-coupled receptor kinase-interactor 1 (Git1), mRNA.	-0.534029	10.2542	-3.2572	0.00437364	0.390671	-1.91055	0.690623
TC0400002129.mm.2	NM_026147	Rps20	ribosomal protein S20	NM_026147	RefSeq	Mus musculus ribosomal protein S20 (Rps20), mRNA.	0.334225	11.9654	3.25629	0.0043825	0.390671	-1.91216	1.2607
TC1400000990.mm.2	NM_018781	Egr3	early growth response 3	NM_018781	RefSeq	Mus musculus early growth response 3 (Egr3), transcript variant 1, mRNA.	-0.501726	8.818	-3.25446	0.00440015	0.390671	-1.91536	0.706261
TC0700000234.mm.2	NM_198613	Ap2s1	adaptor-related protein complex 2, sigma 1 subunit	NM_198613	RefSeq	Mus musculus adaptor-related protein complex 2, sigma 1 subunit (Ap2s1), mRNA.	0.396301	11.4989	3.25186	0.00442543	0.391138	-1.91993	1.31613
TC0X00000479.mm.2	NM_028375	Cxx1c	CAAX box 1C	NM_028375	RefSeq	Mus musculus CAAX box 1C (Cxx1c), mRNA.	0.554188	8.79029	3.25012	0.00444244	0.391138	-1.92299	1.46834
TC1700001606.mm.2	NM_026305	Tceb2	transcription elongation factor B (SIII), polypeptide 2	NM_026305	RefSeq	Mus musculus transcription elongation factor B (SIII), polypeptide 2 (Tceb2), mRNA.	0.399833	10.7086	3.24566	0.00448633	0.393214	-1.93083	1.31936
TC1600000305.mm.2	NM_172821	Map3k13	mitogen-activated protein kinase kinase kinase 13	NM_172821	RefSeq	Mus musculus mitogen-activated protein kinase kinase kinase 13 (Map3k13), mRNA.	-0.536316	8.98356	-3.24129	0.00452975	0.393214	-1.93851	0.689529
TC0300000700.mm.2	NM_001003912	Arhgef11	Rho guanine nucleotide exchange factor (GEF) 11	NM_001003912	RefSeq	Mus musculus Rho guanine nucleotide exchange factor (GEF) 11 (Arhgef11), mRNA.	-0.280507	10.7425	-3.2365	0.00457771	0.393214	-1.9469	0.823302
TC1000000636.mm.2	NM_010118	Egr2	early growth response 2	NM_010118	RefSeq	Mus musculus early growth response 2 (Egr2), mRNA.	-0.666452	10.1468	-3.23527	0.00459014	0.393214	-1.94906	0.630054
TC0200002295.mm.2	NM_001159551	H13	histocompatibility 13	NM_001159551	RefSeq	Mus musculus histocompatibility 13 (H13), transcript variant 1, mRNA.	0.399212	9.65312	3.23511	0.00459177	0.393214	-1.94935	1.31879
TC0600000047.mm.2	NM_052993	C1galt1	core 1 synthase, glycoprotein-N-acetylgalactosamine 3-beta-galactosyltransferase, 1	NM_052993	RefSeq	Mus musculus core 1 synthase, glycoprotein-N-acetylgalactosamine 3-beta-galactosyltransferase, 1 (C1galt1), mRNA.	-0.291137	7.13821	-3.2351	0.00459186	0.393214	-1.94936	0.817258
TC0500001106.mm.2	NM_172716	Pcgf3	polycomb group ring finger 3	NM_172716	RefSeq	Mus musculus polycomb group ring finger 3 (Pcgf3), mRNA.	-0.303275	8.5793	-3.23467	0.00459627	0.393214	-1.95013	0.810411
TC0400000277.mm.2	NM_019586	Ube2j1	ubiquitin-conjugating enzyme E2J 1	NM_019586	RefSeq	Mus musculus ubiquitin-conjugating enzyme E2J 1 (Ube2j1), mRNA.	0.427761	10.659	3.23083	0.00463527	0.393792	-1.95686	1.34514
TC1800001087.mm.2	NM_001004361	Tpgs2	tubulin polyglutamylase complex subunit 2	NM_001004361	RefSeq	Mus musculus tubulin polyglutamylase complex subunit 2 (Tpgs2), transcript variant 1, mRNA.	0.339381	11.1682	3.22658	0.0046788	0.393792	-1.96432	1.26521
TC1000003158.mm.2	NM_173733	Suox	sulfite oxidase	NM_173733	RefSeq	Mus musculus sulfite oxidase (Suox), mRNA.	0.285112	9.13075	3.22578	0.00468712	0.393792	-1.96573	1.2185
TC1300001471.mm.2	NM_178337	Tbce	tubulin-specific chaperone E	NM_178337	RefSeq	Mus musculus tubulin-specific chaperone E (Tbce), transcript variant 1, mRNA.	-0.36133	10.2402	-3.22575	0.00468734	0.393792	-1.96577	0.778447
TC1900000317.mm.2	NM_019437	Rfk	riboflavin kinase	NM_019437	RefSeq	Mus musculus riboflavin kinase (Rfk), mRNA.	0.293235	11.2476	3.21954	0.00475188	0.393792	-1.97667	1.22539
TC1500000578.mm.2	XM_003085083.1	Gm19945	PREDICTED: predicted gene, 19945 (Gm19945), mRNA.	XM_003085083.1	MGI/Jackson Lab	PREDICTED: predicted gene, 19945 (Gm19945), mRNA.	0.441711	6.97699	3.21946	0.00475278	0.393792	-1.97682	1.35821
TC0600002504.mm.2	NM_001039392	Tmsb10	thymosin, beta 10	NM_001039392	RefSeq	Mus musculus thymosin, beta 10 (Tmsb10), transcript variant 2, mRNA.	0.422968	10.9486	3.21661	0.00478263	0.393792	-1.98182	1.34068
TC1500001171.mm.2	NM_001289496	Egflam	EGF-like, fibronectin type III and laminin G domains	NM_001289496	RefSeq	Mus musculus EGF-like, fibronectin type III and laminin G domains (Egflam), transcript variant 1, mRNA.	0.373379	6.65254	3.21618	0.00478713	0.393792	-1.98257	1.29538
TC1000000903.mm.2	NM_001276288	Aes	amino-terminal enhancer of split	NM_001276288	RefSeq	Mus musculus amino-terminal enhancer of split (Aes), transcript variant 2, mRNA.	0.377736	10.976	3.21585	0.00479066	0.393792	-1.98315	1.2993
TC0700001681.mm.2	NM_019772	1110004F10Rik	RIKEN cDNA 1110004F10 gene	NM_019772	RefSeq	Mus musculus RIKEN cDNA 1110004F10 gene (1110004F10Rik), mRNA.	-0.300996	11.1473	-3.21517	0.00479786	0.393792	-1.98435	0.811692
TC0200003302.mm.2	NM_198001	1110008P14Rik	RIKEN cDNA 1110008P14 gene	NM_198001	RefSeq	Mus musculus RIKEN cDNA 1110008P14 gene (1110008P14Rik), mRNA.	0.282535	7.98334	3.2127	0.00482399	0.393792	-1.98868	1.21633
TC1800000590.mm.2	NM_025478	Isoc1	isochorismatase domain containing 1	NM_025478	RefSeq	Mus musculus isochorismatase domain containing 1 (Isoc1), mRNA.	0.375414	11.31	3.21244	0.00482666	0.393792	-1.98912	1.29721
TC0200002425.mm.2	NM_177850	Bpi	bactericidal permeablility increasing protein	NM_177850	RefSeq	Mus musculus bactericidal permeablility increasing protein (Bpi), mRNA.	0.295771	6.56602	3.20644	0.00489083	0.396295	-1.99965	1.22754
TC1800000890.mm.2	NM_025797	Cyb5a	cytochrome b5 type A (microsomal)	NM_025797	RefSeq	Mus musculus cytochrome b5 type A (microsomal) (Cyb5a), mRNA.	0.522827	10.6421	3.20419	0.00491513	0.396295	-2.0036	1.43677
TC0800002730.mm.2	NM_026385	Pllp	plasma membrane proteolipid	NM_026385	RefSeq	Mus musculus plasma membrane proteolipid (Pllp), mRNA.	0.398327	7.16219	3.20259	0.00493239	0.396295	-2.0064	1.31798
TC0500001732.mm.2	NM_025841	Kdelr2	KDEL (Lys-Asp-Glu-Leu) endoplasmic reticulum protein retention receptor 2	NM_025841	RefSeq	Mus musculus KDEL (Lys-Asp-Glu-Leu) endoplasmic reticulum protein retention receptor 2 (Kdelr2), mRNA.	0.378952	8.73714	3.20057	0.00495435	0.396295	-2.00994	1.3004
TC0200002648.mm.2	NM_001163686	Dok5	docking protein 5	NM_001163686	RefSeq	Mus musculus docking protein 5 (Dok5), transcript variant 2, mRNA.	-0.349982	8.77618	-3.19929	0.00496836	0.396295	-2.01219	0.784594
TC1600000472.mm.2	NM_001083902	Slc12a8	solute carrier family 12 (potassium/chloride transporters), member 8	NM_001083902	RefSeq	Mus musculus solute carrier family 12 (potassium/chloride transporters), member 8 (Slc12a8), transcript variant 2, mRNA.	-0.460688	9.3102	-3.19906	0.00497089	0.396295	-2.0126	0.72664
TC0300000778.mm.2	NM_001253738	Tpm3	tropomyosin 3, gamma	NM_001253738	RefSeq	Mus musculus tropomyosin 3, gamma (Tpm3), transcript variant Tpm3.1, mRNA.	-0.311179	10.4127	-3.19744	0.00498861	0.396295	-2.01543	0.805983
TC0300002325.mm.2	NR_015498	1500004A13Rik	RIKEN cDNA 1500004A13 gene	NR_015498	RefSeq	Mus musculus RIKEN cDNA 1500004A13 gene (1500004A13Rik), long non-coding RNA.	0.396098	9.32004	3.19167	0.00505229	0.397427	-2.02555	1.31594
TC1100003655.mm.2	NM_022891	Rpl23	ribosomal protein L23	NM_022891	RefSeq	Mus musculus ribosomal protein L23 (Rpl23), mRNA.	0.482663	11.0251	3.1906	0.00506418	0.397427	-2.02742	1.39732
TC0700002789.mm.2	NM_008557	Fxyd3	FXYD domain-containing ion transport regulator 3	NM_008557	RefSeq	Mus musculus FXYD domain-containing ion transport regulator 3 (Fxyd3), mRNA.	0.399723	8.54382	3.18993	0.00507158	0.397427	-2.02859	1.31925
TC0700003559.mm.2	NM_017462	Polg	polymerase (DNA directed), gamma	NM_017462	RefSeq	Mus musculus polymerase (DNA directed), gamma (Polg), mRNA.	-0.250997	8.56894	-3.18935	0.00507809	0.397427	-2.02961	0.840315
TC1100000984.mm.2	NM_026559	Txndc17	thioredoxin domain containing 17	NM_026559	RefSeq	Mus musculus thioredoxin domain containing 17 (Txndc17), mRNA.	0.415547	9.43257	3.18531	0.00512331	0.397916	-2.03668	1.3338
TC1100002550.mm.2	NM_009831	Ccng1	cyclin G1	NM_009831	RefSeq	Mus musculus cyclin G1 (Ccng1), mRNA.	-0.517323	9.56758	-3.18494	0.00512755	0.397916	-2.03734	0.698667
TC0600002084.mm.2	NM_001081206	Dgki	diacylglycerol kinase, iota	NM_001081206	RefSeq	Mus musculus diacylglycerol kinase, iota (Dgki), mRNA.	-0.331528	10.6055	-3.18376	0.00514084	0.397916	-2.0394	0.794694
TC0400002238.mm.2	NM_178617	Necab1	N-terminal EF-hand calcium binding protein 1	NM_178617	RefSeq	Mus musculus N-terminal EF-hand calcium binding protein 1 (Necab1), mRNA.	0.385023	9.30911	3.18198	0.00516098	0.398017	-2.04252	1.30588
TC0200001782.mm.2	NM_001164274	Mga	MAX gene associated	NM_001164274	RefSeq	Mus musculus MAX gene associated (Mga), transcript variant 2, mRNA.	-0.307318	10.58	-3.17922	0.00519239	0.398315	-2.04736	0.808142
TC0300000968.mm.2	NM_182997	Prkab2	protein kinase, AMP-activated, beta 2 non-catalytic subunit	NM_182997	RefSeq	Mus musculus protein kinase, AMP-activated, beta 2 non-catalytic subunit (Prkab2), mRNA.	-0.433262	9.40548	-3.17706	0.00521705	0.398315	-2.05113	0.740585
TC0500002827.mm.2	NM_001077265	Hnrnpd	heterogeneous nuclear ribonucleoprotein D	NM_001077265	RefSeq	Mus musculus heterogeneous nuclear ribonucleoprotein D (Hnrnpd), transcript variant 1, mRNA.	-0.248714	10.5695	-3.17509	0.00523971	0.398315	-2.05459	0.841646
TC1300001112.mm.2	NM_001271388	Ankra2	ankyrin repeat, family A (RFXANK-like), 2	NM_001271388	RefSeq	Mus musculus ankyrin repeat, family A (RFXANK-like), 2 (Ankra2), transcript variant 1, mRNA.	0.382741	9.60359	3.17431	0.00524863	0.398315	-2.05595	1.30382
TC1600000452.mm.2	NM_001159349	Fyttd1	forty-two-three domain containing 1	NM_001159349	RefSeq	Mus musculus forty-two-three domain containing 1 (Fyttd1), transcript variant 2, mRNA.	-0.286929	9.61259	-3.17341	0.0052591	0.398315	-2.05753	0.819645
TC0200004623.mm.2	NM_019696	Cpxm1	carboxypeptidase X 1 (M14 family)	NM_019696	RefSeq	Mus musculus carboxypeptidase X 1 (M14 family) (Cpxm1), mRNA.	0.450269	8.34428	3.16713	0.00533201	0.399396	-2.06851	1.36629
TC0300001260.mm.2	NM_146140	Tram1l1	translocation associated membrane protein 1-like 1	NM_146140	RefSeq	Mus musculus translocation associated membrane protein 1-like 1 (Tram1l1), mRNA.	0.320419	9.54745	3.16616	0.00534339	0.399396	-2.07021	1.24869
TC0900000434.mm.2	NM_001011859	Olfr965	olfactory receptor 965	NM_001011859	RefSeq	Mus musculus olfactory receptor 965 (Olfr965), mRNA.	0.504287	5.0561	3.1637	0.00537233	0.399396	-2.07452	1.41842
TC0600003017.mm.2	NM_197985	Adipor2	adiponectin receptor 2	NM_197985	RefSeq	Mus musculus adiponectin receptor 2 (Adipor2), mRNA.	0.279918	10.3727	3.16217	0.00539038	0.399396	-2.07719	1.21413
TC1900000096.mm.2	NM_001160239	Fau	Finkel-Biskis-Reilly murine sarcoma virus (FBR-MuSV) ubiquitously expressed (fox derived)	NM_001160239	RefSeq	Mus musculus Finkel-Biskis-Reilly murine sarcoma virus (FBR-MuSV) ubiquitously expressed (fox derived) (Fau), transcript variant 2, mRNA.	0.346871	10.6041	3.16145	0.0053989	0.399396	-2.07845	1.2718
TC1000000736.mm.2	NM_009115	S100b	S100 protein, beta polypeptide, neural	NM_009115	RefSeq	Mus musculus S100 protein, beta polypeptide, neural (S100b), mRNA.	0.459443	9.26929	3.16094	0.00540496	0.399396	-2.07935	1.37501
TC0700002771.mm.2	NM_025628	Cox6b1	cytochrome c oxidase, subunit VIb polypeptide 1	NM_025628	RefSeq	Mus musculus cytochrome c oxidase, subunit VIb polypeptide 1 (Cox6b1), mRNA.	0.386411	10.9732	3.15822	0.00543732	0.399396	-2.08411	1.30714
TC1700000567.mm.2	NM_134127	Cyp4f15	cytochrome P450, family 4, subfamily f, polypeptide 15	NM_134127	RefSeq	Mus musculus cytochrome P450, family 4, subfamily f, polypeptide 15 (Cyp4f15), mRNA.	0.646828	7.60629	3.15679	0.00545449	0.399396	-2.08662	1.56572
TC1200000151.mm.2	ENSMUST00000169657	B430203G13Rik	RIKEN cDNA B430203G13 gene [Source:MGI Symbol;Acc:MGI:3642832]	ENSMUST00000169657	ENSEMBL	RIKEN cDNA B430203G13 gene [gene_biotype:protein_coding transcript_biotype:protein_coding]	-0.544917	7.93695	-3.15644	0.00545862	0.399396	-2.08722	0.685431
TC0800002523.mm.2	NM_015751	Abce1	ATP-binding cassette, sub-family E (OABP), member 1	NM_015751	RefSeq	Mus musculus ATP-binding cassette, sub-family E (OABP), member 1 (Abce1), mRNA.	-0.346552	9.37193	-3.15613	0.00546237	0.399396	-2.08777	0.786462
TC0700002716.mm.2	NM_026545	Psmd8	proteasome (prosome, macropain) 26S subunit, non-ATPase, 8	NM_026545	RefSeq	Mus musculus proteasome (prosome, macropain) 26S subunit, non-ATPase, 8 (Psmd8), mRNA.	0.414465	10.9719	3.15385	0.00548973	0.400012	-2.09175	1.3328
TC0200003560.mm.2	NM_001139509	Nr4a2	nuclear receptor subfamily 4, group A, member 2	NM_001139509	RefSeq	Mus musculus nuclear receptor subfamily 4, group A, member 2 (Nr4a2), transcript variant 2, mRNA.	-0.440824	9.63105	-3.15136	0.00551985	0.400309	-2.09612	0.736713
TC1800001111.mm.2	NM_009308	Syt4	synaptotagmin IV	NM_009308	RefSeq	Mus musculus synaptotagmin IV (Syt4), mRNA.	0.361297	10.9641	3.15038	0.0055317	0.400309	-2.09783	1.28458
TC0300001236.mm.2	NM_010171	F3	coagulation factor III	NM_010171	RefSeq	Mus musculus coagulation factor III (F3), mRNA.	0.454425	10.2964	3.14746	0.00556717	0.40076	-2.10292	1.37024
TC0400003695.mm.2	NM_025667	Tmem222	transmembrane protein 222	NM_025667	RefSeq	Mus musculus transmembrane protein 222 (Tmem222), transcript variant 1, mRNA.	0.276552	9.17114	3.14534	0.00559318	0.40076	-2.10664	1.2113
TC0700004652.mm.2	NM_001082961	Snrpn	small nuclear ribonucleoprotein N	NM_001082961	RefSeq	Mus musculus small nuclear ribonucleoprotein N (Snrpn), transcript variant 2, mRNA.	-0.275473	12.4671	-3.14337	0.00561738	0.40076	-2.11008	0.82618
TC1600001276.mm.2	NM_001252444	Ppil2	peptidylprolyl isomerase (cyclophilin)-like 2	NM_001252444	RefSeq	Mus musculus peptidylprolyl isomerase (cyclophilin)-like 2 (Ppil2), transcript variant 1, mRNA.	0.334806	10.8091	3.14253	0.00562774	0.40076	-2.11155	1.26121
TC0900000888.mm.2	NM_177184	Vps13c	vacuolar protein sorting 13C (yeast)	NM_177184	RefSeq	Mus musculus vacuolar protein sorting 13C (yeast) (Vps13c), mRNA.	-0.452053	10.1707	-3.14065	0.00565099	0.40076	-2.11484	0.731002
TC1000000092.mm.2	NM_175102	Sf3b5	splicing factor 3b, subunit 5	NM_175102	RefSeq	Mus musculus splicing factor 3b, subunit 5 (Sf3b5), mRNA.	0.368595	10.3917	3.14059	0.00565172	0.40076	-2.11494	1.2911
TC1000000626.mm.2	NM_001242396	Jmjd1c	jumonji domain containing 1C	NM_001242396	RefSeq	Mus musculus jumonji domain containing 1C (Jmjd1c), transcript variant 2, mRNA.	-0.383837	8.83706	-3.13455	0.005727	0.402794	-2.12549	0.766397
TC1100004227.mm.2	NM_016665	Stra13	stimulated by retinoic acid 13	NM_016665	RefSeq	Mus musculus stimulated by retinoic acid 13 (Stra13), mRNA.	0.408656	8.8464	3.13384	0.00573595	0.402794	-2.12674	1.32745
TC0600001319.mm.2	NM_177684	Zfp637	zinc finger protein 637	NM_177684	RefSeq	Mus musculus zinc finger protein 637 (Zfp637), mRNA.	-0.296257	9.85448	-3.13218	0.00575684	0.402794	-2.12964	0.814363
TC1200000073.mm.2	NM_010770	Matn3	matrilin 3	NM_010770	RefSeq	Mus musculus matrilin 3 (Matn3), mRNA.	0.398565	6.14577	3.13136	0.00576728	0.402794	-2.13108	1.3182
TC0X00003425.mm.2	NM_001110142	Cul4b	cullin 4B	NM_001110142	RefSeq	Mus musculus cullin 4B (Cul4b), transcript variant 2, mRNA.	-0.273565	9.46902	-3.13016	0.00578242	0.402794	-2.13317	0.827273
TC1000000884.mm.2	NM_007907	Eef2	eukaryotic translation elongation factor 2	NM_007907	RefSeq	Mus musculus eukaryotic translation elongation factor 2 (Eef2), mRNA.	0.323044	9.66483	3.12542	0.00584275	0.402794	-2.14145	1.25097
TC0100002324.mm.2	NM_133829	Mfsd6	major facilitator superfamily domain containing 6	NM_133829	RefSeq	Mus musculus major facilitator superfamily domain containing 6 (Mfsd6), transcript variant 1, mRNA.	-0.43	9.45389	-3.12397	0.00586133	0.402794	-2.14398	0.742262
TC1300002258.mm.2	NM_001001187	Zfp738	zinc finger protein 738	NM_001001187	RefSeq	Mus musculus zinc finger protein 738 (Zfp738), mRNA.	-0.355431	7.96246	-3.12288	0.00587537	0.402794	-2.14588	0.781636
TC1400000347.mm.2	NM_001081221	Ercc6	excision repair cross-complementing rodent repair deficiency, complementation group 6	NM_001081221	RefSeq	Mus musculus excision repair cross-complementing rodent repair deficiency, complementation group 6 (Ercc6), mRNA.	-0.425046	8.5633	-3.12168	0.00589083	0.402794	-2.14798	0.744815
TC1300001555.mm.2	NM_178199	Hist1h2bl	histone cluster 1, H2bl	NM_178199	RefSeq	Mus musculus histone cluster 1, H2bl (Hist1h2bl), mRNA.	0.38571	9.71876	3.12093	0.00590059	0.402794	-2.1493	1.3065
TC1200000769.mm.2	NM_001167983	Sipa1l1	signal-induced proliferation-associated 1 like 1	NM_001167983	RefSeq	Mus musculus signal-induced proliferation-associated 1 like 1 (Sipa1l1), transcript variant 2, mRNA.	-0.301441	11.6589	-3.11775	0.00594177	0.402794	-2.15484	0.811442
TC0500000378.mm.2	NM_001145858	Sh3bp2	SH3-domain binding protein 2	NM_001145858	RefSeq	Mus musculus SH3-domain binding protein 2 (Sh3bp2), transcript variant 3, mRNA.	0.450805	7.54705	3.1166	0.00595672	0.402794	-2.15685	1.3668
TC0900002391.mm.2	NM_010729	Loxl1	lysyl oxidase-like 1	NM_010729	RefSeq	Mus musculus lysyl oxidase-like 1 (Loxl1), mRNA.	0.324827	8.19357	3.11659	0.00595693	0.402794	-2.15688	1.25251
TC1900001004.mm.2	NM_019722	Arl2	ADP-ribosylation factor-like 2	NM_019722	RefSeq	Mus musculus ADP-ribosylation factor-like 2 (Arl2), mRNA.	0.280612	10.8628	3.11596	0.00596508	0.402794	-2.15797	1.21471
TC1100004274.mm.2	NM_001159483	Rpl19	ribosomal protein L19	NM_001159483	RefSeq	Mus musculus ribosomal protein L19 (Rpl19), transcript variant 2, mRNA.	0.292547	11.1112	3.11566	0.00596908	0.402794	-2.1585	1.2248
TC0200000585.mm.2	NM_153560	Fam102a	family with sequence similarity 102, member A	NM_153560	RefSeq	Mus musculus family with sequence similarity 102, member A (Fam102a), mRNA.	-0.418833	10.0619	-3.1138	0.00599335	0.402794	-2.16174	0.748029
TC0300001493.mm.2	NM_010318	Gng5	guanine nucleotide binding protein (G protein), gamma 5	NM_010318	RefSeq	Mus musculus guanine nucleotide binding protein (G protein), gamma 5 (Gng5), mRNA.	0.456751	9.02689	3.11159	0.00602248	0.402794	-2.1656	1.37245
TC1600001350.mm.2	NM_028420	Camk2n2	calcium/calmodulin-dependent protein kinase II inhibitor 2	NM_028420	RefSeq	Mus musculus calcium/calmodulin-dependent protein kinase II inhibitor 2 (Camk2n2), mRNA.	0.30208	7.72151	3.11028	0.0060398	0.402794	-2.16789	1.23292
TC0400003779.mm.2	NM_025919	Rpl11	ribosomal protein L11	NM_025919	RefSeq	Mus musculus ribosomal protein L11 (Rpl11), mRNA.	0.340427	11.1059	3.10582	0.00609891	0.402794	-2.17566	1.26613
TC0700004188.mm.2	NM_145585	Thumpd1	THUMP domain containing 1	NM_145585	RefSeq	Mus musculus THUMP domain containing 1 (Thumpd1), mRNA.	0.383154	7.57509	3.10353	0.0061296	0.402794	-2.17966	1.30419
TC1100001015.mm.2	NM_008399	Itgae	integrin alpha E, epithelial-associated	NM_008399	RefSeq	Mus musculus integrin alpha E, epithelial-associated (Itgae), transcript variant 1, mRNA.	-0.38956	5.75507	-3.10336	0.00613185	0.402794	-2.17995	0.763362
TC0700000532.mm.2	NM_023750	Zfp84	zinc finger protein 84	NM_023750	RefSeq	Mus musculus zinc finger protein 84 (Zfp84), mRNA.	-0.377084	9.41249	-3.10321	0.00613386	0.402794	-2.18021	0.769992
TC1700000143.mm.2	NM_013686	Tcp1	t-complex protein 1	NM_013686	RefSeq	Mus musculus t-complex protein 1 (Tcp1), transcript variant 1, mRNA.	0.353801	8.27575	3.09889	0.0061922	0.402794	-2.18776	1.27792
TC0800002300.mm.2	NM_001081390	Palld	palladin, cytoskeletal associated protein	NM_001081390	RefSeq	Mus musculus palladin, cytoskeletal associated protein (Palld), transcript variant 4, mRNA.	0.484033	8.08634	3.09808	0.00620313	0.402794	-2.18916	1.39865
TC1700000257.mm.2	NM_145483	Zfp160	zinc finger protein 160	NM_145483	RefSeq	Mus musculus zinc finger protein 160 (Zfp160), mRNA.	-0.246189	8.8269	-3.09549	0.0062384	0.402794	-2.19369	0.84312
TC1200000775.mm.2	NM_001282061	Rgs6	regulator of G-protein signaling 6	NM_001282061	RefSeq	Mus musculus regulator of G-protein signaling 6 (Rgs6), transcript variant 2, mRNA.	-0.390132	8.94946	-3.09401	0.00625857	0.402794	-2.19626	0.76306
TC1700001976.mm.2	NM_001198831	Ddr1	discoidin domain receptor family, member 1	NM_001198831	RefSeq	Mus musculus discoidin domain receptor family, member 1 (Ddr1), transcript variant 3, mRNA.	-0.395091	8.02388	-3.09383	0.00626107	0.402794	-2.19658	0.760441
TC0600001852.mm.2	NM_001252266	Ica1	islet cell autoantigen 1	NM_001252266	RefSeq	Mus musculus islet cell autoantigen 1 (Ica1), transcript variant 2, mRNA.	0.351674	8.49571	3.09366	0.0062634	0.402794	-2.19687	1.27604
TC1700002211.mm.2	NM_001164729	Tomm6	translocase of outer mitochondrial membrane 6 homolog (yeast)	NM_001164729	RefSeq	Mus musculus translocase of outer mitochondrial membrane 6 homolog (yeast) (Tomm6), transcript variant 1, mRNA.	0.392823	11.6633	3.09311	0.00627087	0.402794	-2.19782	1.31296
TC0300002094.mm.2	NM_026155	Ssr3	signal sequence receptor, gamma	NM_026155	RefSeq	Mus musculus signal sequence receptor, gamma (Ssr3), mRNA.	0.357228	9.25699	3.09258	0.0062782	0.402794	-2.19875	1.28096
TC0X00001056.mm.2	NM_053201	Magee1	melanoma antigen, family E, 1	NM_053201	RefSeq	Mus musculus melanoma antigen, family E, 1 (Magee1), mRNA.	0.327731	10.005	3.09192	0.00628727	0.402794	-2.1999	1.25504
TC0700001721.mm.2	NM_145586	Tmem159	transmembrane protein 159	NM_145586	RefSeq	Mus musculus transmembrane protein 159 (Tmem159), mRNA.	0.398167	5.28544	3.08983	0.00631612	0.402794	-2.20355	1.31783
TC1700001740.mm.2	NM_001002895	AI413582	expressed sequence AI413582	NM_001002895	RefSeq	Mus musculus expressed sequence AI413582 (AI413582), mRNA.	0.353291	8.87092	3.08904	0.006327	0.402794	-2.20493	1.27747
TC0100001353.mm.2	NM_026876	Trmt1l	tRNA methyltransferase 1 like	NM_026876	RefSeq	Mus musculus tRNA methyltransferase 1 like (Trmt1l), mRNA.	-0.267529	9.96576	-3.08831	0.00633712	0.402794	-2.2062	0.830741
TC0900000254.mm.2	NM_144543	Thyn1	thymocyte nuclear protein 1	NM_144543	RefSeq	Mus musculus thymocyte nuclear protein 1 (Thyn1), mRNA.	-0.333174	9.89692	-3.08756	0.00634756	0.402794	-2.20751	0.793788
TC0100001786.mm.2	NM_011794	Bpnt1	bisphosphate 3-nucleotidase 1	NM_011794	RefSeq	Mus musculus bisphosphate 3-nucleotidase 1 (Bpnt1), mRNA.	0.402101	9.10427	3.07996	0.00645387	0.408313	-2.22075	1.32143
TC1800000301.mm.2	NM_007913	Egr1	early growth response 1	NM_007913	RefSeq	Mus musculus early growth response 1 (Egr1), mRNA.	-0.659649	10.6556	-3.07365	0.00654344	0.40999	-2.23174	0.633032
TC1700001112.mm.2	NM_001145192	A330050F15Rik	RIKEN cDNA A330050F15 gene	NM_001145192	RefSeq	Mus musculus RIKEN cDNA A330050F15 gene (A330050F15Rik), mRNA.	0.315775	8.81794	3.07306	0.0065519	0.40999	-2.23277	1.24468
TC1400002050.mm.2	NM_001113358	Dad1	defender against cell death 1	NM_001113358	RefSeq	Mus musculus defender against cell death 1 (Dad1), transcript variant 1, mRNA.	0.363012	12.239	3.07166	0.00657192	0.40999	-2.2352	1.28611
TC1100001656.mm.2	NM_011289	Rpl27	ribosomal protein L27	NM_011289	RefSeq	Mus musculus ribosomal protein L27 (Rpl27), mRNA.	0.458295	10.8185	3.07165	0.00657213	0.40999	-2.23523	1.37392
TC1500001480.mm.2	NM_001081391	Csmd3	CUB and Sushi multiple domains 3	NM_001081391	RefSeq	Mus musculus CUB and Sushi multiple domains 3 (Csmd3), mRNA.	-0.410311	8.45872	-3.07047	0.00658906	0.40999	-2.23728	0.752461
TC1200002527.mm.2	NM_025589	Rpl36al	ribosomal protein L36A-like	NM_025589	RefSeq	Mus musculus ribosomal protein L36A-like (Rpl36al), mRNA.	0.424196	10.4194	3.06993	0.00659679	0.40999	-2.23822	1.34182
TC0100003282.mm.2	NM_001243223	Rgsl1	regulator of G-protein signaling like 1	NM_001243223	RefSeq	Mus musculus regulator of G-protein signaling like 1 (Rgsl1), mRNA.	-0.742507	8.47526	-3.06276	0.0067009	0.414953	-2.2507	0.5977
TC0100003657.mm.2	NM_008249	Tfb2m	transcription factor B2, mitochondrial	NM_008249	RefSeq	Mus musculus transcription factor B2, mitochondrial (Tfb2m), mRNA.	-0.474311	8.3937	-3.06173	0.00671592	0.414953	-2.25248	0.71981
TC0100003560.mm.2	NM_021607	Ncstn	nicastrin	NM_021607	RefSeq	Mus musculus nicastrin (Ncstn), mRNA.	-0.351155	10.1845	-3.05981	0.00674423	0.415488	-2.25584	0.783956
TC1200001843.mm.2	NM_001193266	Mdga2	MAM domain containing glycosylphosphatidylinositol anchor 2	NM_001193266	RefSeq	Mus musculus MAM domain containing glycosylphosphatidylinositol anchor 2 (Mdga2), transcript variant A, mRNA.	-0.324408	10.1178	-3.05413	0.00682824	0.418813	-2.2657	0.798626
TC0900001182.mm.2	NM_177909	Slc9a9	solute carrier family 9 (sodium/hydrogen exchanger), member 9	NM_177909	RefSeq	Mus musculus solute carrier family 9 (sodium/hydrogen exchanger), member 9 (Slc9a9), mRNA.	-0.333431	10.2076	-3.05172	0.00686429	0.418813	-2.2699	0.793647
TC0800001147.mm.2	ENSMUST00000074053	Gm10094	predicted gene 10094	ENSMUST00000074053	ENSEMBL	predicted gene 10094 [gene_biotype:protein_coding transcript_biotype:protein_coding]	0.377906	10.4305	3.04987	0.00689205	0.418813	-2.27312	1.29945
TC1300001326.mm.2	NM_010330	Emb	embigin	NM_010330	RefSeq	Mus musculus embigin (Emb), mRNA.	0.566605	7.7545	3.04695	0.0069361	0.418813	-2.2782	1.48103
TC0400000114.mm.2	NM_001171801	Triqk	triple QxxK/R motif containing	NM_001171801	RefSeq	Mus musculus triple QxxK/R motif containing (Triqk), transcript variant 2, mRNA.	-0.552378	8.95677	-3.04638	0.0069447	0.418813	-2.27918	0.681895
TC1200001282.mm.2	NM_007763	Crip1	cysteine-rich protein 1 (intestinal)	NM_007763	RefSeq	Mus musculus cysteine-rich protein 1 (intestinal) (Crip1), mRNA.	0.32014	9.31336	3.04452	0.006973	0.418813	-2.28243	1.24845
TC0100003604.mm.2	NM_001199003	Rgs7	regulator of G protein signaling 7	NM_001199003	RefSeq	Mus musculus regulator of G protein signaling 7 (Rgs7), transcript variant 2, mRNA.	-0.333551	9.97047	-3.04359	0.00698707	0.418813	-2.28403	0.793581
TC0800001465.mm.2	NM_026160	Map1lc3b	microtubule-associated protein 1 light chain 3 beta	NM_026160	RefSeq	Mus musculus microtubule-associated protein 1 light chain 3 beta (Map1lc3b), mRNA.	0.446139	11.764	3.0435	0.00698843	0.418813	-2.28419	1.36239
TC0800001210.mm.2	NM_030152	Nol3	nucleolar protein 3 (apoptosis repressor with CARD domain)	NM_030152	RefSeq	Mus musculus nucleolar protein 3 (apoptosis repressor with CARD domain) (Nol3), mRNA.	0.281622	8.96139	3.0418	0.00701444	0.418813	-2.28715	1.21556
TC0100003872.mm.2	NM_016851	Irf6	interferon regulatory factor 6	NM_016851	RefSeq	Mus musculus interferon regulatory factor 6 (Irf6), mRNA.	0.2652	7.04263	3.03623	0.00710014	0.418813	-2.29683	1.2018
TC1200000083.mm.2	NM_011859	Osr1	odd-skipped related 1 (Drosophila)	NM_011859	RefSeq	Mus musculus odd-skipped related 1 (Drosophila) (Osr1), mRNA.	0.501577	8.08111	3.03617	0.00710105	0.418813	-2.29693	1.41576
TC0200004269.mm.2	NM_023876	Elp4	elongation protein 4 homolog (S. cerevisiae)	NM_023876	RefSeq	Mus musculus elongation protein 4 homolog (S. cerevisiae) (Elp4), mRNA.	-0.378423	9.41279	-3.03571	0.0071082	0.418813	-2.29773	0.769278
TC0500001578.mm.2	NM_011714	Baz1b	bromodomain adjacent to zinc finger domain, 1B	NM_011714	RefSeq	Mus musculus bromodomain adjacent to zinc finger domain, 1B (Baz1b), mRNA.	-0.294877	11.1422	-3.03458	0.00712571	0.418813	-2.29969	0.815142
TC1700001953.mm.2	NM_010734	Lst1	leukocyte specific transcript 1	NM_010734	RefSeq	Mus musculus leukocyte specific transcript 1 (Lst1), mRNA.	0.387561	6.93369	3.03331	0.00714546	0.418813	-2.3019	1.30818
TC1700002724.mm.2	NM_020252	Nrxn1	neurexin I	NM_020252	RefSeq	Mus musculus neurexin I (Nrxn1), transcript variant 1, mRNA.	-0.387722	11.8137	-3.03299	0.00715047	0.418813	-2.30246	0.764336
TC0100003382.mm.2	NM_001038619	Dnm3	dynamin 3	NM_001038619	RefSeq	Mus musculus dynamin 3 (Dnm3), transcript variant 1, mRNA.	-0.32838	10.8049	-3.03275	0.00715421	0.418813	-2.30287	0.79643
TC1100002969.mm.2	NR_028445	F930015N05Rik	RIKEN cDNA F930015N05 gene	NR_028445	RefSeq	Mus musculus RIKEN cDNA F930015N05 gene (F930015N05Rik), long non-coding RNA.	0.431949	8.21598	3.03165	0.00717131	0.418813	-2.30478	1.34906
TC0700004321.mm.2	NM_009266	Sephs2	selenophosphate synthetase 2	NM_009266	RefSeq	Mus musculus selenophosphate synthetase 2 (Sephs2), mRNA.	-0.336178	7.01067	-3.03099	0.00718174	0.418813	-2.30594	0.792137
TC0700001816.mm.2	NM_025347	Ypel3	yippee-like 3 (Drosophila)	NM_025347	RefSeq	Mus musculus yippee-like 3 (Drosophila) (Ypel3), mRNA.	0.303719	11.6221	3.03052	0.00718909	0.418813	-2.30675	1.23432
TC1000002776.mm.2	NM_175128	4930430F08Rik	RIKEN cDNA 4930430F08 gene	NM_175128	RefSeq	Mus musculus RIKEN cDNA 4930430F08 gene (4930430F08Rik), mRNA.	-0.340346	10.134	-3.03017	0.0071946	0.418813	-2.30736	0.789852
TC1100000343.mm.2	NM_009288	Stk10	serine/threonine kinase 10	NM_009288	RefSeq	Mus musculus serine/threonine kinase 10 (Stk10), mRNA.	-0.372662	7.70451	-3.02852	0.00722049	0.419165	-2.31022	0.772356
TC0X00002482.mm.2	NM_001166453	Pls3	plastin 3 (T-isoform)	NM_001166453	RefSeq	Mus musculus plastin 3 (T-isoform) (Pls3), transcript variant 2, mRNA.	-0.272452	10.5723	-3.02661	0.00725061	0.41976	-2.31354	0.827911
TC0800001494.mm.2	NM_021502	Trappc2l	trafficking protein particle complex 2-like	NM_021502	RefSeq	Mus musculus trafficking protein particle complex 2-like (Trappc2l), mRNA.	0.455137	10.5454	3.02315	0.00730548	0.420771	-2.31955	1.37091
TC0X00002572.mm.2	NM_001160403	Il1rapl1	interleukin 1 receptor accessory protein-like 1	NM_001160403	RefSeq	Mus musculus interleukin 1 receptor accessory protein-like 1 (Il1rapl1), mRNA.	-0.317692	9.50773	-3.02261	0.00731395	0.420771	-2.32047	0.802352
TC0900002936.mm.2	NM_010878	Nck1	non-catalytic region of tyrosine kinase adaptor protein 1	NM_010878	RefSeq	Mus musculus non-catalytic region of tyrosine kinase adaptor protein 1 (Nck1), mRNA.	-0.318415	8.7641	-3.01959	0.00736226	0.420771	-2.32572	0.801951
TC1800000802.mm.2	NM_027727	Dym	dymeclin	NM_027727	RefSeq	Mus musculus dymeclin (Dym), mRNA.	0.286772	10.6716	3.01656	0.00741097	0.420771	-2.33098	1.21991
TC1100001859.mm.2	NM_001042606	Sstr2	somatostatin receptor 2	NM_001042606	RefSeq	Mus musculus somatostatin receptor 2 (Sstr2), transcript variant 1, mRNA.	-0.43162	7.36714	-3.01647	0.00741248	0.420771	-2.33114	0.741429
TC0100001699.mm.2	NM_178653	Sccpdh	saccharopine dehydrogenase (putative)	NM_178653	RefSeq	Mus musculus saccharopine dehydrogenase (putative) (Sccpdh), mRNA.	-0.307398	9.55419	-3.01496	0.00743684	0.420771	-2.33375	0.808098
TC0100001112.mm.2	NM_027677	Gpr39	G protein-coupled receptor 39	NM_027677	RefSeq	Mus musculus G protein-coupled receptor 39 (Gpr39), mRNA.	0.595387	7.12065	3.01439	0.00744609	0.420771	-2.33474	1.51088
TC1400002683.mm.2	NM_199065	Slitrk1	SLIT and NTRK-like family, member 1	NM_199065	RefSeq	Mus musculus SLIT and NTRK-like family, member 1 (Slitrk1), mRNA.	-0.290391	10.6181	-3.01382	0.00745538	0.420771	-2.33574	0.81768
TC0800001349.mm.2	NM_130457	Cntnap4	contactin associated protein-like 4	NM_130457	RefSeq	Mus musculus contactin associated protein-like 4 (Cntnap4), mRNA.	-0.391361	10.7642	-3.0135	0.00746052	0.420771	-2.33629	0.76241
TC0500002830.mm.2	NM_182841	Tmem150c	transmembrane protein 150C	NM_182841	RefSeq	Mus musculus transmembrane protein 150C (Tmem150c), mRNA.	-0.370955	10.2566	-3.01087	0.00750337	0.420771	-2.34085	0.77327
TC1800001063.mm.2	NM_001161483	Nol4	nucleolar protein 4	NM_001161483	RefSeq	Mus musculus nucleolar protein 4 (Nol4), transcript variant 1, mRNA.	-0.504749	10.3898	-3.01033	0.00751227	0.420771	-2.34179	0.704783
TC0300001244.mm.2	NM_008129	Gclm	glutamate-cysteine ligase, modifier subunit	NM_008129	RefSeq	Mus musculus glutamate-cysteine ligase, modifier subunit (Gclm), mRNA.	0.43342	8.35149	3.00837	0.00754435	0.420771	-2.34519	1.35043
TC1900000758.mm.2	NM_007790	Smc3	structural maintenance of chromosomes 3	NM_007790	RefSeq	Mus musculus structural maintenance of chromosomes 3 (Smc3), mRNA.	-0.364811	10.5912	-3.00785	0.00755282	0.420771	-2.34608	0.776571
TC0800001244.mm.2	NM_133792	Pla2g15	phospholipase A2, group XV	NM_133792	RefSeq	Mus musculus phospholipase A2, group XV (Pla2g15), mRNA.	-0.44785	9.81874	-3.0069	0.00756847	0.420771	-2.34773	0.733135
TC1700002807.mm.2	NM_008113	Arhgdig	Rho GDP dissociation inhibitor (GDI) gamma	NM_008113	RefSeq	Mus musculus Rho GDP dissociation inhibitor (GDI) gamma (Arhgdig), mRNA.	0.280232	10.9535	3.00538	0.00759347	0.420771	-2.35036	1.21439
TC0600002963.mm.2	NM_010774	Mbd4	methyl-CpG binding domain protein 4	NM_010774	RefSeq	Mus musculus methyl-CpG binding domain protein 4 (Mbd4), mRNA.	-0.278359	8.60496	-3.00535	0.0075941	0.420771	-2.35043	0.824528
TC1900001036.mm.2	NM_007750	Cox8a	cytochrome c oxidase subunit VIIIa	NM_007750	RefSeq	Mus musculus cytochrome c oxidase subunit VIIIa (Cox8a), mRNA.	0.361766	12.1956	3.00452	0.00760784	0.420771	-2.35187	1.285
TC0Y00000554.mm.2	uc009uzr.2	Gm10352	predicted gene 10352	uc009uzr.2	UCSC Genes	Mus musculus predicted gene 10352 (Gm10352), mRNA.	-0.420133	5.69563	-3.00247	0.00764171	0.420771	-2.35541	0.747356
TC0400001677.mm.2	NM_008321	Id3	inhibitor of DNA binding 3	NM_008321	RefSeq	Mus musculus inhibitor of DNA binding 3 (Id3), mRNA.	0.693869	8.77967	3.0018	0.00765294	0.420771	-2.35658	1.61762
TC1800000783.mm.2	NM_027741	Mro	maestro	NM_027741	RefSeq	Mus musculus maestro (Mro), transcript variant 2, mRNA.	0.37724	8.90679	3.00059	0.0076731	0.420771	-2.35867	1.29886
TC0700003586.mm.2	NM_011870	Cib1	calcium and integrin binding 1 (calmyrin)	NM_011870	RefSeq	Mus musculus calcium and integrin binding 1 (calmyrin) (Cib1), transcript variant 1, mRNA.	0.339301	8.73358	2.99762	0.00772282	0.420771	-2.36382	1.26514
TC1400000254.mm.2	OTTMUST00000096955	Duxbl2	double homeobox B-like 2	OTTMUST00000096955	Havana transcript	doubl homeobox B-like 2[gene_biotype:protein_coding transcript_biotype:processed_transcript]	-0.469925	8.75507	-2.99513	0.0077647	0.420771	-2.36813	0.722002
TC1400000256.mm.2	OTTMUST00000096961	Duxbl3	double homeobox B-like 3	OTTMUST00000096961	Havana transcript	double homeobox B-like 3[gene_biotype:protein_coding transcript_biotype:processed_transcript]	-0.469925	8.75507	-2.99513	0.0077647	0.420771	-2.36813	0.722002
TC0900001885.mm.2	NM_177030	Dock6	dedicator of cytokinesis 6	NM_177030	RefSeq	Mus musculus dedicator of cytokinesis 6 (Dock6), mRNA.	0.346723	8.31724	2.99382	0.00778687	0.420771	-2.3704	1.27167
TC1000000430.mm.2	NM_172473	Hace1	HECT domain and ankyrin repeat containing, E3 ubiquitin protein ligase 1	NM_172473	RefSeq	Mus musculus HECT domain and ankyrin repeat containing, E3 ubiquitin protein ligase 1 (Hace1), mRNA.	-0.524965	9.09814	-2.99268	0.00780622	0.420771	-2.37238	0.694976
TC0700003871.mm.2	NM_147088	Olfr569	olfactory receptor 569	NM_147088	RefSeq	Mus musculus olfactory receptor 569 (Olfr569), mRNA.	0.303675	6.63955	2.98574	0.00792479	0.420771	-2.38439	1.23428
TC0600003489.mm.2	NM_001286728	Glcci1	glucocorticoid induced transcript 1	NM_001286728	RefSeq	Mus musculus glucocorticoid induced transcript 1 (Glcci1), transcript variant 2, mRNA.	0.316616	10.3745	2.98475	0.00794195	0.420771	-2.38611	1.24541
TC0100001497.mm.2	NM_011347	Selp	selectin, platelet	NM_011347	RefSeq	Mus musculus selectin, platelet (Selp), mRNA.	0.315105	6.02247	2.98261	0.00797893	0.420771	-2.38982	1.2441
TC1300002525.mm.2	NM_001081493	Cartpt	CART prepropeptide	NM_001081493	RefSeq	Mus musculus CART prepropeptide (Cartpt), transcript variant 2, mRNA.	0.381862	9.56115	2.98214	0.00798706	0.420771	-2.39063	1.30302
TC0700001888.mm.2	NM_178641	Inpp5f	inositol polyphosphate-5-phosphatase F	NM_178641	RefSeq	Mus musculus inositol polyphosphate-5-phosphatase F (Inpp5f), mRNA.	-0.308598	10.9679	-2.97955	0.00803204	0.420771	-2.3951	0.807426
TC0400000855.mm.2	NM_019535	Sh3gl2	SH3-domain GRB2-like 2	NM_019535	RefSeq	Mus musculus SH3-domain GRB2-like 2 (Sh3gl2), mRNA.	-0.249086	10.5955	-2.97921	0.00803797	0.420771	-2.39569	0.841429
TC0700000399.mm.2	ENSMUST00000052897	Gm9844	predicted pseudogene 9844 [Source:MGI Symbol;Acc:MGI:3704288]	ENSMUST00000052897	ENSEMBL	predicted pseudogene 9844 [gene_biotype:protein_coding transcript_biotype:protein_coding]	0.385254	10.6618	2.97807	0.00805799	0.420771	-2.39767	1.30609
TC1400001327.mm.2	NM_080556	Tm9sf2	transmembrane 9 superfamily member 2	NM_080556	RefSeq	Mus musculus transmembrane 9 superfamily member 2 (Tm9sf2), mRNA.	0.320045	8.01131	2.97602	0.00809388	0.420771	-2.40121	1.24837
TC0100003128.mm.2	NM_153774	Ipo9	importin 9	NM_153774	RefSeq	Mus musculus importin 9 (Ipo9), mRNA.	-0.273919	10.4422	-2.97601	0.00809413	0.420771	-2.40124	0.82707
TC0Y00000244.mm.2	ENSMUST00000178531	Gm21693	predicted gene, 21693	ENSMUST00000178531	ENSEMBL	predicted gene, 21693 [gene_biotype:protein_coding transcript_biotype:protein_coding]	-0.39963	5.05639	-2.97525	0.00810756	0.420771	-2.40256	0.758053
TC0900001599.mm.2	NM_001039364	Mobp	myelin-associated oligodendrocytic basic protein	NM_001039364	RefSeq	Mus musculus myelin-associated oligodendrocytic basic protein (Mobp), transcript variant 2, mRNA.	0.445989	9.07403	2.97493	0.00811311	0.420771	-2.4031	1.36225
TC0600001768.mm.2	NM_001252094	Mettl20	methyltransferase like 20	NM_001252094	RefSeq	Mus musculus methyltransferase like 20 (Mettl20), transcript variant 1, mRNA.	0.414145	6.89233	2.9731	0.00814535	0.420771	-2.40626	1.33251
TC1400001500.mm.2	NM_025586	Rpl15	ribosomal protein L15	NM_025586	RefSeq	Mus musculus ribosomal protein L15 (Rpl15), mRNA.	0.297294	11.8473	2.97307	0.00814588	0.420771	-2.40631	1.22884
TC0700002924.mm.2	ENSMUST00000173439	Zfp141	zinc finger protein 141	ENSMUST00000173439	ENSEMBL	zinc finger protein 141 [gene_biotype:protein_coding transcript_biotype:retained_intron]	-0.404474	9.83406	-2.97004	0.00819962	0.420771	-2.41155	0.755512
TC1900000170.mm.2	NM_026007	Eef1g	eukaryotic translation elongation factor 1 gamma	NM_026007	RefSeq	Mus musculus eukaryotic translation elongation factor 1 gamma (Eef1g), mRNA.	0.301853	10.6843	2.96815	0.00823335	0.420771	-2.41482	1.23273
TC0900003179.mm.2	ENSMUST00000053150	Rps27rt	ribosomal protein S27, retrogene	ENSMUST00000053150	ENSEMBL	ribosomal protein S27, retrogene [gene_biotype:protein_coding transcript_biotype:protein_coding]	0.469826	10.2249	2.96805	0.00823512	0.420771	-2.41499	1.38494
TC0900000176.mm.2	NM_025401	Ubl5	ubiquitin-like 5	NM_025401	RefSeq	Mus musculus ubiquitin-like 5 (Ubl5), transcript variant 2, mRNA.	0.382772	11.7105	2.96624	0.00826759	0.420771	-2.41813	1.30384
TC1300002274.mm.2	NM_001169131	Papd7	PAP associated domain containing 7	NM_001169131	RefSeq	Mus musculus PAP associated domain containing 7 (Papd7), transcript variant 2, mRNA.	-0.391378	9.26705	-2.96434	0.00830172	0.420771	-2.42141	0.762401
TC0300002445.mm.2	NM_001082484	Snx27	sorting nexin family member 27	NM_001082484	RefSeq	Mus musculus sorting nexin family member 27 (Snx27), transcript variant 1, mRNA.	-0.367039	9.72239	-2.96412	0.00830573	0.420771	-2.42179	0.775372
TC0400001217.mm.2	NM_001164557	Pdzk1ip1	PDZK1 interacting protein 1	NM_001164557	RefSeq	Mus musculus PDZK1 interacting protein 1 (Pdzk1ip1), transcript variant 1, mRNA.	0.479513	6.45071	2.964	0.00830798	0.420771	-2.42201	1.39427
TC1700000593.mm.2	NM_030697	Kank3	KN motif and ankyrin repeat domains 3	NM_030697	RefSeq	Mus musculus KN motif and ankyrin repeat domains 3 (Kank3), mRNA.	-0.25332	10.7233	-2.96341	0.00831852	0.420771	-2.42302	0.838964
TC0400001047.mm.2	NM_001177980	Pde4b	phosphodiesterase 4B, cAMP specific	NM_001177980	RefSeq	Mus musculus phosphodiesterase 4B, cAMP specific (Pde4b), transcript variant 2, mRNA.	-0.272916	11.1319	-2.96306	0.00832478	0.420771	-2.42362	0.827645
TC0700002515.mm.2	NM_001167150	Gm8453	predicted gene 8453	NM_001167150	RefSeq	Mus musculus predicted gene 8453 (Gm8453), mRNA.	0.324088	6.74992	2.96283	0.00832908	0.420771	-2.42403	1.25187
TC0700002531.mm.2	ENSMUST00000172322	Vmn1r118	vomeronasal 1 receptor 118	ENSMUST00000172322	ENSEMBL	vomeronasal 1 receptor 118 [gene_biotype:protein_coding transcript_biotype:protein_coding]	0.324088	6.74992	2.96283	0.00832908	0.420771	-2.42403	1.25187
TC0700002558.mm.2	NM_001166742	Vmn1r118	vomeronasal 1 receptor 118	NM_001166742	RefSeq	Mus musculus vomeronasal 1 receptor 118 (Vmn1r118), mRNA.	0.324088	6.74992	2.96283	0.00832908	0.420771	-2.42403	1.25187
TC1900000426.mm.2	NM_009199	Slc1a1	solute carrier family 1 (neuronal/epithelial high affinity glutamate transporter, system Xag), member 1	NM_009199	RefSeq	Mus musculus solute carrier family 1 (neuronal/epithelial high affinity glutamate transporter, system Xag), member 1 (Slc1a1), mRNA.	-0.338139	11.46	-2.96214	0.00834153	0.420771	-2.42522	0.791061
TC0700004665.mm.2	NM_178600	Vkorc1	vitamin K epoxide reductase complex, subunit 1	NM_178600	RefSeq	Mus musculus vitamin K epoxide reductase complex, subunit 1 (Vkorc1), mRNA.	0.331358	10.1216	2.96206	0.0083429	0.420771	-2.42535	1.2582
TC1200002195.mm.2	NM_001081191	Eml5	echinoderm microtubule associated protein like 5	NM_001081191	RefSeq	Mus musculus echinoderm microtubule associated protein like 5 (Eml5), mRNA.	-0.357775	12.2552	-2.95717	0.00843198	0.420771	-2.43381	0.780367
TC1500002348.mm.2	NM_025842	Vps28	vacuolar protein sorting 28 (yeast)	NM_025842	RefSeq	Mus musculus vacuolar protein sorting 28 (yeast) (Vps28), transcript variant 1, mRNA.	0.322236	11.3933	2.95613	0.00845099	0.420771	-2.4356	1.25027
TC0400001143.mm.2	NM_027250	Coa7	cytochrome c oxidase assembly factor 7	NM_027250	RefSeq	Mus musculus cytochrome c oxidase assembly factor 7 (Coa7), mRNA.	-0.263005	8.53914	-2.95603	0.00845269	0.420771	-2.43576	0.83335
TC0300001528.mm.2	NM_057172	Fubp1	far upstream element (FUSE) binding protein 1	NM_057172	RefSeq	Mus musculus far upstream element (FUSE) binding protein 1 (Fubp1), mRNA.	-0.289278	11.2057	-2.95584	0.00845617	0.420771	-2.43609	0.818312
TC0X00001323.mm.2	NM_001110233	Ngfrap1	nerve growth factor receptor (TNFRSF16) associated protein 1	NM_001110233	RefSeq	Mus musculus nerve growth factor receptor (TNFRSF16) associated protein 1 (Ngfrap1), transcript variant 2, mRNA.	0.275557	11.8516	2.95504	0.00847089	0.420771	-2.43748	1.21046
TC0100001944.mm.2	NM_173443	Vcpip1	valosin containing protein (p97)/p47 complex interacting protein 1	NM_173443	RefSeq	Mus musculus valosin containing protein (p97)/p47 complex interacting protein 1 (Vcpip1), mRNA.	-0.426113	11.2438	-2.95253	0.00851722	0.420771	-2.44182	0.744264
TC1500002197.mm.2	NM_029098	Lmbr1l	limb region 1 like	NM_029098	RefSeq	Mus musculus limb region 1 like (Lmbr1l), mRNA.	-0.26278	8.60032	-2.95217	0.00852383	0.420771	-2.44244	0.83348
TC1400000942.mm.2	NM_013492	Clu	clusterin	NM_013492	RefSeq	Mus musculus clusterin (Clu), mRNA.	0.320849	12.1384	2.95188	0.00852926	0.420771	-2.44295	1.24907
TC0200002731.mm.2	ENSMUST00000109007	Gm2026	predicted gene 2026 [Source:MGI Symbol;Acc:MGI:3780195]	ENSMUST00000109007	ENSEMBL	predicted gene 2026 [gene_biotype:protein_coding transcript_biotype:protein_coding]	-0.868774	10.4523	-2.95146	0.00853688	0.420771	-2.44366	0.547612
TC0700000862.mm.2	NM_009077	Rpl18	ribosomal protein L18	NM_009077	RefSeq	Mus musculus ribosomal protein L18 (Rpl18), mRNA.	0.306866	11.5589	2.95084	0.00854834	0.420771	-2.44473	1.23702
TC0100001853.mm.2	NM_178632	Ints7	integrator complex subunit 7	NM_178632	RefSeq	Mus musculus integrator complex subunit 7 (Ints7), transcript variant 1, mRNA.	-0.365013	9.06398	-2.94969	0.00856976	0.420771	-2.44672	0.776462
TC0100000133.mm.2	NM_029398	Tmem14a	transmembrane protein 14A	NM_029398	RefSeq	Mus musculus transmembrane protein 14A (Tmem14a), transcript variant 2, mRNA.	-0.314533	9.12965	-2.94968	0.0085699	0.420771	-2.44673	0.804111
TC0200002722.mm.2	ENSMUST00000177700	Gm11007	predicted gene 11007	ENSMUST00000177700	ENSEMBL	predicted gene 11007 [gene_biotype:protein_coding transcript_biotype:protein_coding]	-1.29886	9.05605	-2.94902	0.00858229	0.420771	-2.44788	0.406448
TC0200002724.mm.2	ENSMUST00000177981	Gm11007	predicted gene 11007	ENSMUST00000177981	ENSEMBL	predicted gene 2007 [gene_biotype:protein_coding transcript_biotype:protein_coding]	-1.29886	9.05605	-2.94902	0.00858229	0.420771	-2.44788	0.406448
TC1400001656.mm.2	NM_001083616	Cacna1d	calcium channel, voltage-dependent, L type, alpha 1D subunit	NM_001083616	RefSeq	Mus musculus calcium channel, voltage-dependent, L type, alpha 1D subunit (Cacna1d), transcript variant 2, mRNA.	-0.310884	11.3601	-2.94749	0.00861065	0.420961	-2.45051	0.806148
TC0400001235.mm.2	NM_181040	Atpaf1	ATP synthase mitochondrial F1 complex assembly factor 1	NM_181040	RefSeq	Mus musculus ATP synthase mitochondrial F1 complex assembly factor 1 (Atpaf1), mRNA.	-0.257267	11.3859	-2.94662	0.00862706	0.420961	-2.45203	0.836671
TC1300001635.mm.2	NM_178195	Hist1h2bf	histone cluster 1, H2bf	NM_178195	RefSeq	Mus musculus histone cluster 1, H2bf (Hist1h2bf), mRNA.	0.432179	8.91444	2.94561	0.00864593	0.420961	-2.45377	1.34927
TC0900002607.mm.2	NM_001033208	Myzap	myocardial zonula adherens protein	NM_001033208	RefSeq	Mus musculus myocardial zonula adherens protein (Myzap), mRNA.	0.33279	9.85164	2.94305	0.00869391	0.42207	-2.45817	1.25945
TC0900002879.mm.2	NM_011279	Rnf7	ring finger protein 7	NM_011279	RefSeq	Mus musculus ring finger protein 7 (Rnf7), transcript variant 1, mRNA.	0.404931	10.2832	2.94227	0.00870865	0.42207	-2.45952	1.32403
TC0700000773.mm.2	NM_133712	Klk10	kallikrein related-peptidase 10	NM_133712	RefSeq	Mus musculus kallikrein related-peptidase 10 (Klk10), mRNA.	0.360419	7.37758	2.94015	0.0087487	0.422931	-2.46318	1.2838
TC0100001222.mm.2	NM_007695	Chil1	chitinase-like 1	NM_007695	RefSeq	Mus musculus chitinase-like 1 (Chil1), mRNA.	0.27033	9.3359	2.93922	0.00876645	0.422931	-2.46479	1.20608
TC0500000410.mm.2	NM_025725	Ccdc96	coiled-coil domain containing 96	NM_025725	RefSeq	Mus musculus coiled-coil domain containing 96 (Ccdc96), mRNA.	-0.373547	6.17409	-2.93612	0.00882542	0.424806	-2.47013	0.771883
TC1600001247.mm.2	NM_001161775	Myh11	myosin, heavy polypeptide 11, smooth muscle	NM_001161775	RefSeq	Mus musculus myosin, heavy polypeptide 11, smooth muscle (Myh11), transcript variant 2, mRNA.	-0.343025	7.41508	-2.93477	0.0088513	0.425084	-2.47246	0.788386
TC1300001012.mm.2	NM_025335	Tmem167	transmembrane protein 167	NM_025335	RefSeq	Mus musculus transmembrane protein 167 (Tmem167), mRNA.	0.285207	10.0835	2.93291	0.00888713	0.425103	-2.47568	1.21858
TC0900000255.mm.2	NM_178113	Ncapd3	non-SMC condensin II complex, subunit D3	NM_178113	RefSeq	Mus musculus non-SMC condensin II complex, subunit D3 (Ncapd3), mRNA.	-0.297725	10.1393	-2.93201	0.00890431	0.425103	-2.47722	0.813534
TC1200001225.mm.2	NM_198023	Rcor1	REST corepressor 1	NM_198023	RefSeq	Mus musculus REST corepressor 1 (Rcor1), mRNA.	-0.281946	8.9077	-2.93073	0.0089291	0.425103	-2.47943	0.822481
TC0600001865.mm.2	NR_003631	Gm6578	mitochondrial ribosomal protein L32 pseudogene	NR_003631	RefSeq	Mus musculus predicted gene 6578 (Gm6578), non-coding RNA.	-0.308377	6.41865	-2.93057	0.00893216	0.425103	-2.4797	0.80755
TC0300003067.mm.2	NM_001161769	Lmo4	LIM domain only 4	NM_001161769	RefSeq	Mus musculus LIM domain only 4 (Lmo4), transcript variant 3, mRNA.	0.366992	8.9068	2.92801	0.00898171	0.425587	-2.48411	1.28966
TC0400001543.mm.2	NM_010174	Fabp3	fatty acid binding protein 3, muscle and heart	NM_010174	RefSeq	Mus musculus fatty acid binding protein 3, muscle and heart (Fabp3), mRNA.	0.296947	10.849	2.92797	0.00898262	0.425587	-2.48419	1.22854
TC0100003590.mm.2	NM_001024721	BC094916	cDNA sequence BC094916	NM_001024721	RefSeq	Mus musculus cDNA sequence BC094916 (BC094916), mRNA.	-0.336204	5.13348	-2.92683	0.00900475	0.425681	-2.48615	0.792123
TC0500002945.mm.2	NM_172883	Mfsd7a	major facilitator superfamily domain containing 7A	NM_172883	RefSeq	Mus musculus major facilitator superfamily domain containing 7A (Mfsd7a), mRNA.	0.274545	7.95021	2.92518	0.00903696	0.42625	-2.48899	1.20961
TC0400002233.mm.2	NM_028499	Lrrc69	leucine rich repeat containing 69	NM_028499	RefSeq	Mus musculus leucine rich repeat containing 69 (Lrrc69), mRNA.	0.373179	5.56581	2.92413	0.00905755	0.42627	-2.4908	1.2952
TC0200005360.mm.2	ENSMUST00000108964	Gm14410	predicted gene 14410 [Source:MGI Symbol;Acc:MGI:3709158]	ENSMUST00000108964	ENSEMBL	predicted gene 14410 [gene_biotype:protein_coding transcript_biotype:protein_coding]	-1.31186	8.59995	-2.92142	0.00911085	0.427058	-2.49548	0.402802
TC0200000888.mm.2	NM_026361	Pkp4	plakophilin 4	NM_026361	RefSeq	Mus musculus plakophilin 4 (Pkp4), transcript variant 1, mRNA.	0.230806	10.2307	2.91921	0.00915454	0.427058	-2.49929	1.17349
TC0200005334.mm.2	NM_001099308	Gm14391	predicted gene 14391	NM_001099308	RefSeq	Mus musculus predicted gene 14391 (Gm14391), transcript variant 1, mRNA.	-0.802517	9.83419	-2.91895	0.00915963	0.427058	-2.49973	0.573348
TC0X00000216.mm.2	NM_001159645	Araf	v-raf murine sarcoma 3611 viral oncogene homolog	NM_001159645	RefSeq	Mus musculus v-raf murine sarcoma 3611 viral oncogene homolog (Araf), transcript variant 2, mRNA.	-0.229923	11.8962	-2.91796	0.0091792	0.427058	-2.50143	0.85268
TC0100002576.mm.2	NM_001289895	Tns1	tensin 1	NM_001289895	RefSeq	Mus musculus tensin 1 (Tns1), transcript variant 2, mRNA.	0.271001	9.86354	2.91755	0.00918749	0.427058	-2.50215	1.20664
TC0600002056.mm.2	NM_001013366	Wdr91	WD repeat domain 91	NM_001013366	RefSeq	Mus musculus WD repeat domain 91 (Wdr91), mRNA.	0.306963	9.92356	2.91586	0.00922094	0.427058	-2.50504	1.2371
TC1200001861.mm.2	NM_011133	Pole2	polymerase (DNA directed), epsilon 2 (p59 subunit)	NM_011133	RefSeq	Mus musculus polymerase (DNA directed), epsilon 2 (p59 subunit) (Pole2), mRNA.	0.314356	5.10694	2.91489	0.00924035	0.427058	-2.50671	1.24346
TC1500001040.mm.2	NM_027334	Mettl7a1	methyltransferase like 7A1	NM_027334	RefSeq	Mus musculus methyltransferase like 7A1 (Mettl7a1), mRNA.	0.250219	9.50258	2.91488	0.0092405	0.427058	-2.50673	1.18939
TC1000001257.mm.2	NM_001205341	Ppfia2	protein tyrosine phosphatase, receptor type, f polypeptide (PTPRF), interacting protein (liprin), alpha 2	NM_001205341	RefSeq	Mus musculus protein tyrosine phosphatase, receptor type, f polypeptide (PTPRF), interacting protein (liprin), alpha 2 (Ppfia2), transcript variant 1, mRNA.	-0.247355	10.8705	-2.91383	0.00926151	0.427058	-2.50853	0.84244
TC1300001725.mm.2	NM_144536	Cdkal1	CDK5 regulatory subunit associated protein 1-like 1	NM_144536	RefSeq	Mus musculus CDK5 regulatory subunit associated protein 1-like 1 (Cdkal1), transcript variant 1, mRNA.	-0.405963	9.22277	-2.91309	0.0092764	0.427058	-2.50981	0.754732
TC0300002803.mm.2	NM_022427	Gpr88	G-protein coupled receptor 88	NM_022427	RefSeq	Mus musculus G-protein coupled receptor 88 (Gpr88), mRNA.	0.303433	6.58443	2.9102	0.00933451	0.42789	-2.51478	1.23408
TC0800000742.mm.2	NM_001146153	Homer3	homer homolog 3 (Drosophila)	NM_001146153	RefSeq	Mus musculus homer homolog 3 (Drosophila) (Homer3), transcript variant 1, mRNA.	-0.282421	8.67863	-2.90839	0.00937107	0.42789	-2.5179	0.82221
TC1000002287.mm.2	ENSMUST00000079279	Gm10118	predicted gene 10118 [Source:MGI Symbol;Acc:MGI:3642340]	ENSMUST00000079279	ENSEMBL	predicted gene 10118 [gene_biotype:protein_coding transcript_biotype:protein_coding]	-0.43266	7.41462	-2.90766	0.00938594	0.42789	-2.51916	0.740894
TC1300000161.mm.2	NM_009054	Trim27	tripartite motif-containing 27	NM_009054	RefSeq	Mus musculus tripartite motif-containing 27 (Trim27), mRNA.	-0.374804	8.02041	-2.90736	0.00939207	0.42789	-2.51968	0.77121
TC0800000955.mm.2	NM_001252059	Cacna1a	calcium channel, voltage-dependent, P/Q type, alpha 1A subunit	NM_001252059	RefSeq	Mus musculus calcium channel, voltage-dependent, P/Q type, alpha 1A subunit (Cacna1a), transcript variant 2, mRNA.	-0.319475	11.235	-2.90323	0.00947624	0.42789	-2.52678	0.801361
TC1400000251.mm.2	NM_001177538	Duxbl2	double homeobox B-like 2	NM_001177538	RefSeq	Mus musculus double homeobox B-like 2 (Duxbl2), mRNA.	-0.517164	8.17594	-2.90285	0.00948407	0.42789	-2.52744	0.698744
TC0500003429.mm.2	NM_027318	Znhit1	zinc finger, HIT domain containing 1	NM_027318	RefSeq	Mus musculus zinc finger, HIT domain containing 1 (Znhit1), transcript variant 1, mRNA.	0.308355	11.0608	2.90225	0.00949637	0.42789	-2.52847	1.23829
TC0300000722.mm.2	NM_020003	Glmp	glycosylated lysosomal membrane protein	NM_020003	RefSeq	Mus musculus glycosylated lysosomal membrane protein (Glmp), mRNA.	0.390342	8.59277	2.90158	0.00951008	0.42789	-2.52962	1.3107
TC0700001871.mm.2	NM_139149	Fus	fused in sarcoma	NM_139149	RefSeq	Mus musculus fused in sarcoma (Fus), mRNA.	0.294712	11.2163	2.90131	0.00951556	0.42789	-2.53008	1.22664
TC0900000117.mm.2	NM_027261	Taf1d	TATA box binding protein (Tbp)-associated factor, RNA polymerase I, D	NM_027261	RefSeq	Mus musculus TATA box binding protein (Tbp)-associated factor, RNA polymerase I, D (Taf1d), transcript variant 3, mRNA.	0.265039	9.93028	2.90045	0.00953332	0.42789	-2.53156	1.20167
TC0100003374.mm.2	NM_007453	Prdx6	peroxiredoxin 6	NM_007453	RefSeq	Mus musculus peroxiredoxin 6 (Prdx6), transcript variant 1, mRNA.	0.389209	10.254	2.90015	0.00953953	0.42789	-2.53208	1.30967
TC0200004580.mm.2	NM_008569	Anapc1	anaphase promoting complex subunit 1	NM_008569	RefSeq	Mus musculus anaphase promoting complex subunit 1 (Anapc1), mRNA.	-0.377166	10.0011	-2.89976	0.00954756	0.42789	-2.53275	0.769948
TC1900000373.mm.2	NM_010638	Klf9	Kruppel-like factor 9	NM_010638	RefSeq	Mus musculus Kruppel-like factor 9 (Klf9), mRNA.	0.400456	9.70596	2.89927	0.00955772	0.42789	-2.5336	1.31993
TC0200004055.mm.2	NM_146973	Olfr1234	olfactory receptor 1234	NM_146973	RefSeq	Mus musculus olfactory receptor 1234 (Olfr1234), mRNA.	-0.450609	5.49802	-2.89746	0.00959514	0.428109	-2.53671	0.731734
TC0800000039.mm.2	NM_145591	Zfp958	zinc finger protein 958	NM_145591	RefSeq	Mus musculus zinc finger protein 958 (Zfp958), mRNA.	-0.363214	8.77946	-2.89582	0.00962911	0.428109	-2.53952	0.77743
TC1400002108.mm.2	NM_010780	Cma1	chymase 1, mast cell	NM_010780	RefSeq	Mus musculus chymase 1, mast cell (Cma1), mRNA.	0.356095	5.18481	2.89485	0.00964924	0.428109	-2.54118	1.27996
TC1900000237.mm.2	NM_001033174	Osbp	oxysterol binding protein	NM_001033174	RefSeq	Mus musculus oxysterol binding protein (Osbp), mRNA.	-0.243032	9.66097	-2.89462	0.00965411	0.428109	-2.54158	0.844968
TC0400001877.mm.2	NR_030771	Gm13034	SWI/SNF related, matrix associated, actin dependent regulator of chromatin, subfamily a, member 5 pseudogene	NR_030771	RefSeq	Mus musculus predicted gene 13034 (Gm13034), non-coding RNA.	-0.270643	6.6286	-2.89415	0.00966391	0.428109	-2.54239	0.82895
TC0400001894.mm.2	NM_001177767	Rex2	reduced expression 2	NM_001177767	RefSeq	Mus musculus reduced expression 2 (Rex2), mRNA.	-0.551354	5.21941	-2.89082	0.00973373	0.428241	-2.54812	0.682379
TC0800001269.mm.2	NM_001286260	Nfat5	nuclear factor of activated T cells 5	NM_001286260	RefSeq	Mus musculus nuclear factor of activated T cells 5 (Nfat5), transcript variant c, mRNA.	-0.266311	10.3588	-2.88898	0.00977228	0.428241	-2.55127	0.831443
TC0200004897.mm.2	NM_001009948	Nrsn2	neurensin 2	NM_001009948	RefSeq	Mus musculus neurensin 2 (Nrsn2), mRNA.	0.399108	10.6903	2.88897	0.0097725	0.428241	-2.55128	1.31869
TC0300002872.mm.2	NM_080451	Synpo2	synaptopodin 2	NM_080451	RefSeq	Mus musculus synaptopodin 2 (Synpo2), mRNA.	0.35967	7.25668	2.88896	0.00977273	0.428241	-2.5513	1.28313
TC0200002363.mm.2	NM_025735	Map1lc3a	microtubule-associated protein 1 light chain 3 alpha	NM_025735	RefSeq	Mus musculus microtubule-associated protein 1 light chain 3 alpha (Map1lc3a), transcript variant 1, mRNA.	0.341835	9.54172	2.88621	0.00983097	0.428241	-2.55603	1.26737
TC1100002549.mm.2	NM_013552	Hmmr	hyaluronan mediated motility receptor (RHAMM)	NM_013552	RefSeq	Mus musculus hyaluronan mediated motility receptor (RHAMM) (Hmmr), mRNA.	-0.299049	6.74583	-2.88451	0.00986706	0.428241	-2.55895	0.812788
TC0900003238.mm.2	NM_133985	Oxsr1	oxidative-stress responsive 1	NM_133985	RefSeq	Mus musculus oxidative-stress responsive 1 (Oxsr1), transcript variant 1, mRNA.	-0.383784	8.70545	-2.88419	0.00987386	0.428241	-2.5595	0.766424
TC1800000583.mm.2	NM_009194	Slc12a2	solute carrier family 12, member 2	NM_009194	RefSeq	Mus musculus solute carrier family 12, member 2 (Slc12a2), mRNA.	-0.388927	9.70785	-2.88314	0.00989639	0.428241	-2.56131	0.763697
TC0200005331.mm.2	ENSMUST00000099029	Gm14399	predicted gene 14399 [Source:MGI Symbol;Acc:MGI:3650082]	ENSMUST00000099029	ENSEMBL	predicted gene 14399 [gene_biotype:protein_coding transcript_biotype:protein_coding]	-0.494321	10.1622	-2.88242	0.0099117	0.428241	-2.56254	0.709896
TC1100000912.mm.2	NM_030083	Naa38	N(alpha)-acetyltransferase 38, NatC auxiliary subunit	NM_030083	RefSeq	Mus musculus N(alpha)-acetyltransferase 38, NatC auxiliary subunit (Naa38), mRNA.	0.366494	11.0173	2.88139	0.00993374	0.428241	-2.56431	1.28922
TC1700002549.mm.2	NM_001285940	Fez2	fasciculation and elongation protein zeta 2 (zygin II)	NM_001285940	RefSeq	Mus musculus fasciculation and elongation protein zeta 2 (zygin II) (Fez2), transcript variant 1, mRNA.	0.438962	8.00638	2.87853	0.00999529	0.428241	-2.56922	1.35563
TC0600001239.mm.2	NM_028385	Setd5	SET domain containing 5	NM_028385	RefSeq	Mus musculus SET domain containing 5 (Setd5), mRNA.	-0.309963	11.4788	-2.87671	0.0100345	0.428241	-2.57234	0.806662
TC0200003123.mm.2	NM_001031808	Mrpl41	mitochondrial ribosomal protein L41	NM_001031808	RefSeq	Mus musculus mitochondrial ribosomal protein L41 (Mrpl41), mRNA.	0.306258	9.0049	2.87669	0.0100349	0.428241	-2.57237	1.2365
TC0700000873.mm.2	NM_010866	Myod1	myogenic differentiation 1	NM_010866	RefSeq	Mus musculus myogenic differentiation 1 (Myod1), mRNA.	0.384396	7.00083	2.87483	0.0100753	0.428241	-2.57557	1.30531
TC1400000277.mm.2	NM_001114879	Fam208a	family with sequence similarity 208, member A	NM_001114879	RefSeq	Mus musculus family with sequence similarity 208, member A (Fam208a), transcript variant 1, mRNA.	-0.289939	9.05284	-2.87454	0.0100816	0.428241	-2.57607	0.817937
TC1500001859.mm.2	NM_144849	Ankrd54	ankyrin repeat domain 54	NM_144849	RefSeq	Mus musculus ankyrin repeat domain 54 (Ankrd54), mRNA.	0.481822	8.6987	2.87411	0.0100908	0.428241	-2.57679	1.39651
TC0100000064.mm.2	NM_001198565	Sulf1	sulfatase 1	NM_001198565	RefSeq	Mus musculus sulfatase 1 (Sulf1), transcript variant 1, mRNA.	-0.339776	8.9041	-2.87409	0.0100914	0.428241	-2.57684	0.790164
TC1400000341.mm.2	NM_011960	Parg	poly (ADP-ribose) glycohydrolase	NM_011960	RefSeq	Mus musculus poly (ADP-ribose) glycohydrolase (Parg), mRNA.	-0.34911	7.60249	-2.87351	0.010104	0.428241	-2.57783	0.785068
TC0900002377.mm.2	NM_007783	Csk	c-src tyrosine kinase	NM_007783	RefSeq	Mus musculus c-src tyrosine kinase (Csk), transcript variant 1, mRNA.	-0.31903	10.9611	-2.87088	0.0101613	0.428241	-2.58233	0.801608
TC0700002697.mm.2	NM_026042	Med29	mediator complex subunit 29	NM_026042	RefSeq	Mus musculus mediator complex subunit 29 (Med29), mRNA.	0.462509	9.04445	2.87009	0.0101787	0.428241	-2.58369	1.37794
TC0900002387.mm.2	NM_001195431	Islr	immunoglobulin superfamily containing leucine-rich repeat	NM_001195431	RefSeq	Mus musculus immunoglobulin superfamily containing leucine-rich repeat (Islr), transcript variant 2, mRNA.	0.451152	11.2345	2.86977	0.0101857	0.428241	-2.58424	1.36713
TC0300000897.mm.2	NM_029789	Cers2	ceramide synthase 2	NM_029789	RefSeq	Mus musculus ceramide synthase 2 (Cers2), mRNA.	0.332954	8.91332	2.86941	0.0101936	0.428241	-2.58486	1.25959
TC1600001750.mm.2	NM_001252443	Tfg	Trk-fused gene	NM_001252443	RefSeq	Mus musculus Trk-fused gene (Tfg), transcript variant 2, mRNA.	-0.397137	9.37345	-2.86893	0.0102042	0.428241	-2.58569	0.759364
TC0700000282.mm.2	NM_026605	Sympk	symplekin	NM_026605	RefSeq	Mus musculus symplekin (Sympk), mRNA.	0.429172	10.5602	2.86769	0.0102314	0.428241	-2.5878	1.34646
TC0400001974.mm.2	NM_023119	Eno1	enolase 1, alpha non-neuron	NM_023119	RefSeq	Mus musculus enolase 1, alpha non-neuron (Eno1), mRNA.	0.382669	12.0839	2.86697	0.0102474	0.428241	-2.58904	1.30375
TC1800001216.mm.2	NM_007858	Diaph1	diaphanous related formin 1	NM_007858	RefSeq	Mus musculus diaphanous related formin 1 (Diaph1), transcript variant 2, mRNA.	-0.275238	8.3573	-2.86667	0.010254	0.428241	-2.58956	0.826314
TC0200002729.mm.2	ENSMUST00000109011	Gm6710	predicted gene 6710	ENSMUST00000109011	ENSEMBL	predicted gene 6710 [gene_biotype:protein_coding transcript_biotype:protein_coding]	-0.779982	9.83248	-2.86607	0.0102672	0.428241	-2.59058	0.582374
TC1700000539.mm.2	NM_001083891	Ndufv3	NADH dehydrogenase (ubiquinone) flavoprotein 3	NM_001083891	RefSeq	Mus musculus NADH dehydrogenase (ubiquinone) flavoprotein 3 (Ndufv3), transcript variant 2, mRNA.	0.344711	9.7079	2.86585	0.0102721	0.428241	-2.59096	1.2699
TC0200003440.mm.2	NM_024209	Ppp6c	protein phosphatase 6, catalytic subunit	NM_024209	RefSeq	Mus musculus protein phosphatase 6, catalytic subunit (Ppp6c), mRNA.	-0.276905	11.0001	-2.86572	0.0102749	0.428241	-2.59118	0.82536
TC0400002063.mm.2	NM_172990	Pank4	pantothenate kinase 4	NM_172990	RefSeq	Mus musculus pantothenate kinase 4 (Pank4), transcript variant 2, mRNA.	-0.308475	9.58242	-2.86535	0.0102832	0.428241	-2.59182	0.807495
TC0200001735.mm.2	NM_001177806	Eif2ak4	eukaryotic translation initiation factor 2 alpha kinase 4	NM_001177806	RefSeq	Mus musculus eukaryotic translation initiation factor 2 alpha kinase 4 (Eif2ak4), transcript variant 2, mRNA.	-0.358444	10.5661	-2.86434	0.0103055	0.428241	-2.59354	0.780005
TC0500001447.mm.2	NM_019770	Tmed2	transmembrane emp24 domain trafficking protein 2	NM_019770	RefSeq	Mus musculus transmembrane emp24 domain trafficking protein 2 (Tmed2), mRNA.	0.287381	11.0799	2.86375	0.0103187	0.428241	-2.59456	1.22042
TC1100004040.mm.2	NM_172800	Sdk2	sidekick homolog 2 (chicken)	NM_172800	RefSeq	Mus musculus sidekick homolog 2 (chicken) (Sdk2), mRNA.	0.311732	9.17253	2.86224	0.0103522	0.428241	-2.59714	1.2412
TC0500001894.mm.2	NM_020010	Cyp51	cytochrome P450, family 51	NM_020010	RefSeq	Mus musculus cytochrome P450, family 51 (Cyp51), mRNA.	-0.386951	8.93861	-2.85991	0.0104045	0.428241	-2.60115	0.764744
TC0100001526.mm.2	NM_011804	Creg1	cellular repressor of E1A-stimulated genes 1	NM_011804	RefSeq	Mus musculus cellular repressor of E1A-stimulated genes 1 (Creg1), mRNA.	0.328304	10.1125	2.85979	0.0104072	0.428241	-2.60136	1.25554
TC0300002501.mm.2	NM_013549	Hist2h2aa1	histone cluster 2, H2aa1	NM_013549	RefSeq	Mus musculus histone cluster 2, H2aa1 (Hist2h2aa1), mRNA.	0.242781	11.6631	2.85936	0.0104167	0.428241	-2.60208	1.18327
TC0300003215.mm.2	NM_178212	Hist2h2aa2	histone cluster 2, H2aa2	NM_178212	RefSeq	Mus musculus histone cluster 2, H2aa2 (Hist2h2aa2), mRNA.	0.242781	11.6631	2.85936	0.0104167	0.428241	-2.60208	1.18327
TC1800000376.mm.2	NM_053144	Pcdhb19	protocadherin beta 19	NM_053144	RefSeq	Mus musculus protocadherin beta 19 (Pcdhb19), mRNA.	-0.341265	8.56948	-2.85837	0.0104389	0.428321	-2.60378	0.789349
TC0100001932.mm.2	NM_027671	Sntg1	syntrophin, gamma 1	NM_027671	RefSeq	Mus musculus syntrophin, gamma 1 (Sntg1), transcript variant 1, mRNA.	-0.425451	9.14947	-2.85629	0.0104858	0.429408	-2.60734	0.744606
TC0700001439.mm.2	NM_008887	Phox2a	paired-like homeobox 2a	NM_008887	RefSeq	Mus musculus paired-like homeobox 2a (Phox2a), mRNA.	0.320822	8.05916	2.85376	0.0105432	0.429729	-2.61168	1.24904
TC1200001698.mm.2	ENSMUST00000169406	Gm1818	predicted gene 1818 [Source:MGI Symbol;Acc:MGI:3037676]	ENSMUST00000169406	ENSEMBL	predicted gene 1818 [gene_biotype:protein_coding transcript_biotype:protein_coding]	-0.394808	9.16331	-2.85313	0.0105575	0.429729	-2.61276	0.76059
TC1300000102.mm.2	NM_001104646	AW209491	expressed sequence AW209491	NM_001104646	RefSeq	Mus musculus expressed sequence AW209491 (AW209491), transcript variant 2, mRNA.	-0.359003	8.32058	-2.85282	0.0105644	0.429729	-2.61328	0.779703
TC0400001223.mm.2	NM_172306	Cyp4a12b	cytochrome P450, family 4, subfamily a, polypeptide 12B	NM_172306	RefSeq	Mus musculus cytochrome P450, family 4, subfamily a, polypeptide 12B (Cyp4a12b), mRNA.	0.513137	6.40621	2.84907	0.0106501	0.429729	-2.61971	1.42715
TC0200004277.mm.2	NM_026992	Dnajc24	DnaJ (Hsp40) homolog, subfamily C, member 24	NM_026992	RefSeq	Mus musculus DnaJ (Hsp40) homolog, subfamily C, member 24 (Dnajc24), transcript variant 1, mRNA.	0.244209	9.3295	2.84785	0.0106781	0.429729	-2.6218	1.18444
TC1500000723.mm.2	NM_177821	Ep300	E1A binding protein p300	NM_177821	RefSeq	Mus musculus E1A binding protein p300 (Ep300), mRNA.	-0.276444	9.65914	-2.84757	0.0106845	0.429729	-2.62227	0.825623
TC1800001179.mm.2	NM_029669	Dnajc18	DnaJ (Hsp40) homolog, subfamily C, member 18	NM_029669	RefSeq	Mus musculus DnaJ (Hsp40) homolog, subfamily C, member 18 (Dnajc18), mRNA.	-0.309824	8.31664	-2.84727	0.0106915	0.429729	-2.62279	0.80674
TC1100002416.mm.2	NM_025740	Cfap36	cilia and flagella associated protein 36	NM_025740	RefSeq	Mus musculus cilia and flagella associated protein 36 (Cfap36), mRNA.	-0.270831	9.22573	-2.84639	0.0107116	0.429729	-2.62429	0.828842
TC0100000912.mm.2	NM_206896	Olfr12	olfactory receptor 12	NM_206896	RefSeq	Mus musculus olfactory receptor 12 (Olfr12), mRNA.	0.311105	7.64223	2.84497	0.0107444	0.429729	-2.62672	1.24066
TC1600002183.mm.2	NM_138597	Atp5o	ATP synthase, H+ transporting, mitochondrial F1 complex, O subunit	NM_138597	RefSeq	Mus musculus ATP synthase, H+ transporting, mitochondrial F1 complex, O subunit (Atp5o), mRNA.	0.351899	11.0964	2.84404	0.010766	0.429729	-2.62832	1.27624
TC1000000171.mm.2	NM_001161845	Sgk1	serum/glucocorticoid regulated kinase 1	NM_001161845	RefSeq	Mus musculus serum/glucocorticoid regulated kinase 1 (Sgk1), transcript variant 1, mRNA.	0.390265	9.46053	2.8435	0.0107784	0.429729	-2.62923	1.31063
TC1500001827.mm.2	NM_013645	Pvalb	parvalbumin	NM_013645	RefSeq	Mus musculus parvalbumin (Pvalb), mRNA.	0.329113	8.48162	2.84284	0.0107939	0.429729	-2.63037	1.25624
TC1500001002.mm.2	NM_009448	Tuba1c	tubulin, alpha 1C	NM_009448	RefSeq	Mus musculus tubulin, alpha 1C (Tuba1c), mRNA.	0.27043	10.0457	2.84222	0.0108082	0.429729	-2.63143	1.20617
TC1600000143.mm.2	NM_001174086	Shisa9	shisa family member 9	NM_001174086	RefSeq	Mus musculus shisa family member 9 (Shisa9), transcript variant 2, mRNA.	0.307811	10.6611	2.84135	0.0108283	0.429729	-2.6329	1.23783
TC0500003261.mm.2	NM_145371	Eif2b1	eukaryotic translation initiation factor 2B, subunit 1 (alpha)	NM_145371	RefSeq	Mus musculus eukaryotic translation initiation factor 2B, subunit 1 (alpha) (Eif2b1), mRNA.	0.341309	9.304	2.84135	0.0108283	0.429729	-2.63291	1.26691
TC0100000436.mm.2	NM_025597	Ndufb3	NADH dehydrogenase (ubiquinone) 1 beta subcomplex 3	NM_025597	RefSeq	Mus musculus NADH dehydrogenase (ubiquinone) 1 beta subcomplex 3 (Ndufb3), mRNA.	0.49291	10.5147	2.84052	0.0108478	0.429729	-2.63433	1.40728
TC1800001665.mm.2	NM_001164109	Nfatc1	nuclear factor of activated T cells, cytoplasmic, calcineurin dependent 1	NM_001164109	RefSeq	Mus musculus nuclear factor of activated T cells, cytoplasmic, calcineurin dependent 1 (Nfatc1), transcript variant 3, mRNA.	0.349494	7.96072	2.83961	0.010869	0.429729	-2.63589	1.27411
TC0800002608.mm.2	NM_022997	Vps35	vacuolar protein sorting 35	NM_022997	RefSeq	Mus musculus vacuolar protein sorting 35 (Vps35), mRNA.	-0.296145	10.261	-2.83717	0.0109262	0.429729	-2.64007	0.814426
TC1300000191.mm.2	NM_175665	Hist1h2bk	histone cluster 1, H2bk	NM_175665	RefSeq	Mus musculus histone cluster 1, H2bk (Hist1h2bk), mRNA.	0.348475	9.04103	2.83707	0.0109286	0.429729	-2.64023	1.27321
TC0600001739.mm.2	NM_027059	Smco2	single-pass membrane protein with coiled-coil domains 2	NM_027059	RefSeq	Mus musculus single-pass membrane protein with coiled-coil domains 2 (Smco2), mRNA.	0.375918	6.87832	2.83577	0.010959	0.429729	-2.64245	1.29767
TC1000002185.mm.2	NM_001033385	Tbc1d32	TBC1 domain family, member 32	NM_001033385	RefSeq	Mus musculus TBC1 domain family, member 32 (Tbc1d32), mRNA.	-0.515872	7.81804	-2.83539	0.0109681	0.429729	-2.64311	0.69937
TC1700000647.mm.2	NM_001045863	Nelfe	negative elongation factor complex member E, Rdbp	NM_001045863	RefSeq	Mus musculus negative elongation factor complex member E, Rdbp (Nelfe), transcript variant 2, mRNA.	-0.378316	9.72891	-2.83484	0.010981	0.429729	-2.64404	0.769335
TC1100003138.mm.2	NM_028963	4933427D14Rik	RIKEN cDNA 4933427D14 gene	NM_028963	RefSeq	Mus musculus RIKEN cDNA 4933427D14 gene (4933427D14Rik), mRNA.	-0.320606	9.14248	-2.83446	0.0109901	0.429729	-2.6447	0.800733
TC0X00002660.mm.2	NM_001033329	Arhgef9	CDC42 guanine nucleotide exchange factor (GEF) 9	NM_001033329	RefSeq	Mus musculus CDC42 guanine nucleotide exchange factor (GEF) 9 (Arhgef9), transcript variant 1, mRNA.	-0.294368	12.0471	-2.83422	0.0109958	0.429729	-2.64511	0.81543
TC1000000837.mm.2	NM_001037741	Gpx4	glutathione peroxidase 4	NM_001037741	RefSeq	Mus musculus glutathione peroxidase 4 (Gpx4), transcript variant 1, mRNA.	0.328669	11.7272	2.83395	0.011002	0.429729	-2.64556	1.25585
TC0900003177.mm.2	NM_027294	Cmtm8	CKLF-like MARVEL transmembrane domain containing 8	NM_027294	RefSeq	Mus musculus CKLF-like MARVEL transmembrane domain containing 8 (Cmtm8), mRNA.	0.29916	7.26984	2.83178	0.0110534	0.43094	-2.64927	1.23043
TC0500003193.mm.2	NM_009656	Aldh2	aldehyde dehydrogenase 2, mitochondrial	NM_009656	RefSeq	Mus musculus aldehyde dehydrogenase 2, mitochondrial (Aldh2), transcript variant 1, mRNA.	0.374333	8.35449	2.83079	0.011077	0.431064	-2.65096	1.29624
TC1400002653.mm.2	NM_134077	Rbm26	RNA binding motif protein 26	NM_134077	RefSeq	Mus musculus RNA binding motif protein 26 (Rbm26), mRNA.	-0.402922	7.9445	-2.82413	0.0112365	0.435456	-2.66233	0.756325
TC0700004201.mm.2	NM_007672	Cdr2	cerebellar degeneration-related 2	NM_007672	RefSeq	Mus musculus cerebellar degeneration-related 2 (Cdr2), mRNA.	0.253165	8.38498	2.82339	0.0112545	0.435456	-2.66361	1.19182
TC1500000380.mm.2	NM_027212	Med30	mediator complex subunit 30	NM_027212	RefSeq	Mus musculus mediator complex subunit 30 (Med30), mRNA.	0.342699	9.89185	2.8229	0.0112662	0.435456	-2.66443	1.26813
TC0X00000060.mm.2	NM_009305	Syp	synaptophysin	NM_009305	RefSeq	Mus musculus synaptophysin (Syp), mRNA.	-0.269538	12.8428	-2.82204	0.0112871	0.435456	-2.6659	0.829585
TC0300001092.mm.2	NM_001039347	Kcnd3	potassium voltage-gated channel, Shal-related family, member 3	NM_001039347	RefSeq	Mus musculus potassium voltage-gated channel, Shal-related family, member 3 (Kcnd3), transcript variant 1, mRNA.	0.25495	11.5633	2.8218	0.0112929	0.435456	-2.66631	1.19329
TC0500000407.mm.2	NM_175249	Psapl1	prosaposin-like 1	NM_175249	RefSeq	Mus musculus prosaposin-like 1 (Psapl1), mRNA.	0.486101	8.12386	2.82094	0.0113138	0.435466	-2.66778	1.40065
TC0700000155.mm.2	NM_011588	Trim28	tripartite motif-containing 28	NM_011588	RefSeq	Mus musculus tripartite motif-containing 28 (Trim28), mRNA.	-0.391138	8.86514	-2.81949	0.0113491	0.435551	-2.67026	0.762528
TC1300002740.mm.2	NM_008710	Nnt	nicotinamide nucleotide transhydrogenase	NM_008710	RefSeq	Mus musculus nicotinamide nucleotide transhydrogenase (Nnt), transcript variant 1, mRNA.	0.334867	9.33874	2.81896	0.011362	0.435551	-2.67116	1.26126
TC0200004665.mm.2	NM_175445	Rassf2	Ras association (RalGDS/AF-6) domain family member 2	NM_175445	RefSeq	Mus musculus Ras association (RalGDS/AF-6) domain family member 2 (Rassf2), mRNA.	0.328726	9.35364	2.81831	0.0113778	0.435551	-2.67226	1.2559
TC1300002380.mm.2	NM_145452	Rasa1	RAS p21 protein activator 1	NM_145452	RefSeq	Mus musculus RAS p21 protein activator 1 (Rasa1), mRNA.	-0.281677	11.257	-2.81471	0.0114661	0.438138	-2.67841	0.822634
TC0700004294.mm.2	ENSMUST00000068836	Gm9967	predicted gene 9967 [Source:MGI Symbol;Acc:MGI:3704300]	ENSMUST00000068836	ENSEMBL	predicted gene 9967 [gene_biotype:protein_coding transcript_biotype:protein_coding]	0.417274	6.55287	2.8116	0.0115428	0.439242	-2.68371	1.3354
TC1300000247.mm.2	NM_013548	Hist1h3f	histone cluster 1, H3f	NM_013548	RefSeq	Mus musculus histone cluster 1, H3f (Hist1h3f), mRNA.	0.275589	7.38227	2.81133	0.0115495	0.439242	-2.68417	1.21049
TC1500001531.mm.2	NM_001136077	Enpp2	ectonucleotide pyrophosphatase/phosphodiesterase 2	NM_001136077	RefSeq	Mus musculus ectonucleotide pyrophosphatase/phosphodiesterase 2 (Enpp2), transcript variant 1, mRNA.	0.287994	9.46819	2.81102	0.0115574	0.439242	-2.68471	1.22094
TC0X00000078.mm.2	NM_013892	Pcsk1n	proprotein convertase subtilisin/kexin type 1 inhibitor	NM_013892	RefSeq	Mus musculus proprotein convertase subtilisin/kexin type 1 inhibitor (Pcsk1n), mRNA.	0.277039	11.1465	2.80979	0.0115879	0.439461	-2.68681	1.21171
TC1400000393.mm.2	NM_173418	Lrit2	leucine-rich repeat, immunoglobulin-like and transmembrane domains 2	NM_173418	RefSeq	Mus musculus leucine-rich repeat, immunoglobulin-like and transmembrane domains 2 (Lrit2), mRNA.	0.414061	6.36018	2.8086	0.0116174	0.439461	-2.68883	1.33243
TC0200002735.mm.2	ENSMUST00000099009	2210418O10Rik	RIKEN cDNA 2210418O10 gene [Source:MGI Symbol;Acc:MGI:1924208]	ENSMUST00000099009	ENSEMBL	RIKEN cDNA 2210418O10 gene [gene_biotype:protein_coding transcript_biotype:protein_coding]	-0.702508	8.33066	-2.80697	0.011658	0.439461	-2.6916	0.614503
TC0200005354.mm.2	ENSMUST00000099007	Gm14296	predicted gene 14296 [Source:MGI Symbol;Acc:MGI:3708667]	ENSMUST00000099007	ENSEMBL	predicted gene 14296 [gene_biotype:protein_coding transcript_biotype:protein_coding]	-0.702508	8.33066	-2.80697	0.011658	0.439461	-2.6916	0.614503
TC0800000734.mm.2	NM_181540	Tm6sf2	transmembrane 6 superfamily member 2	NM_181540	RefSeq	Mus musculus transmembrane 6 superfamily member 2 (Tm6sf2), transcript variant 2, mRNA.	-0.42369	7.77942	-2.80661	0.0116671	0.439461	-2.69222	0.745515
TC1700000092.mm.2	NM_011866	Pde10a	phosphodiesterase 10A	NM_011866	RefSeq	Mus musculus phosphodiesterase 10A (Pde10a), transcript variant 2, mRNA.	0.541854	11.3403	2.80543	0.0116966	0.439787	-2.69423	1.45584
TC1000000367.mm.2	NM_016898	Cd164	CD164 antigen	NM_016898	RefSeq	Mus musculus CD164 antigen (Cd164), mRNA.	0.346059	10.6507	2.80318	0.0117531	0.439792	-2.69806	1.27108
TC1000002727.mm.2	NM_026065	Mrpl42	mitochondrial ribosomal protein L42	NM_026065	RefSeq	Mus musculus mitochondrial ribosomal protein L42 (Mrpl42), mRNA.	0.427714	10.1639	2.803	0.0117577	0.439792	-2.69838	1.3451
TC0500003406.mm.2	NM_001289554	Styxl1	serine/threonine/tyrosine interacting-like 1	NM_001289554	RefSeq	Mus musculus serine/threonine/tyrosine interacting-like 1 (Styxl1), transcript variant 2, mRNA.	0.412075	6.50221	2.80157	0.0117937	0.439792	-2.7008	1.3306
TC0500001450.mm.2	NM_026486	Tctn2	tectonic family member 2	NM_026486	RefSeq	Mus musculus tectonic family member 2 (Tctn2), mRNA.	0.358529	9.55667	2.8012	0.0118032	0.439792	-2.70144	1.28212
TC1400002719.mm.2	NM_025943	Dzip1	DAZ interacting protein 1	NM_025943	RefSeq	Mus musculus DAZ interacting protein 1 (Dzip1), transcript variant 1, mRNA.	-0.223271	10.7971	-2.79876	0.0118651	0.439792	-2.7056	0.856621
TC0900001656.mm.2	NM_001081188	Exosc7	exosome component 7	NM_001081188	RefSeq	Mus musculus exosome component 7 (Exosc7), mRNA.	-0.347305	9.498	-2.79859	0.0118695	0.439792	-2.70589	0.786051
TC0600002858.mm.2	NM_181590	Shq1	SHQ1 homolog (S. cerevisiae)	NM_181590	RefSeq	Mus musculus SHQ1 homolog (S. cerevisiae) (Shq1), mRNA.	-0.370022	8.40469	-2.79736	0.0119008	0.439792	-2.70799	0.77377
TC0300000890.mm.2	NM_153121	Lysmd1	LysM, putative peptidoglycan-binding, domain containing 1	NM_153121	RefSeq	Mus musculus LysM, putative peptidoglycan-binding, domain containing 1 (Lysmd1), mRNA.	-0.284352	8.7344	-2.79719	0.011905	0.439792	-2.70827	0.82111
TC1000000845.mm.2	NM_007909	Efna2	ephrin A2	NM_007909	RefSeq	Mus musculus ephrin A2 (Efna2), mRNA.	0.337676	8.02045	2.79658	0.0119206	0.439792	-2.70931	1.26372
TC0X00000953.mm.2	NM_001114084	Dgat2l6	diacylglycerol O-acyltransferase 2-like 6	NM_001114084	RefSeq	Mus musculus diacylglycerol O-acyltransferase 2-like 6 (Dgat2l6), mRNA.	-0.426243	8.51541	-2.7955	0.0119483	0.439792	-2.71115	0.744197
TC0200000457.mm.2	NM_013721	Rpl7a	ribosomal protein L7A	NM_013721	RefSeq	Mus musculus ribosomal protein L7A (Rpl7a), mRNA.	0.264801	12.3942	2.79528	0.011954	0.439792	-2.71153	1.20147
TC0200001624.mm.2	NM_001048139	Bdnf	brain derived neurotrophic factor	NM_001048139	RefSeq	Mus musculus brain derived neurotrophic factor (Bdnf), transcript variant 2, mRNA.	-0.488919	7.73418	-2.79468	0.0119691	0.439792	-2.71254	0.712559
TC0500002623.mm.2	NM_010612	Kdr	kinase insert domain protein receptor	NM_010612	RefSeq	Mus musculus kinase insert domain protein receptor (Kdr), mRNA.	-0.470479	9.297	-2.79396	0.0119877	0.439792	-2.71377	0.721725
TC0100003505.mm.2	NM_010476	Hsd17b7	hydroxysteroid (17-beta) dehydrogenase 7	NM_010476	RefSeq	Mus musculus hydroxysteroid (17-beta) dehydrogenase 7 (Hsd17b7), mRNA.	-0.398147	8.47227	-2.79389	0.0119895	0.439792	-2.71389	0.758832
TC0800002180.mm.2	NM_172407	Cdkn2aip	CDKN2A interacting protein	NM_172407	RefSeq	Mus musculus CDKN2A interacting protein (Cdkn2aip), mRNA.	-0.280767	9.69098	-2.79227	0.0120312	0.439792	-2.71664	0.823153
TC0200001564.mm.2	NM_001037326	Cstf3	cleavage stimulation factor, 3 pre-RNA, subunit 3	NM_001037326	RefSeq	Mus musculus cleavage stimulation factor, 3 pre-RNA, subunit 3 (Cstf3), transcript variant 3, mRNA.	-0.304514	10.6861	-2.7921	0.0120355	0.439792	-2.71693	0.809715
TC1400001104.mm.2	NM_001034882	Kbtbd6	kelch repeat and BTB (POZ) domain containing 6	NM_001034882	RefSeq	Mus musculus kelch repeat and BTB (POZ) domain containing 6 (Kbtbd6), mRNA.	0.265878	7.0777	2.79119	0.0120591	0.439792	-2.71848	1.20237
TC1700001946.mm.2	NM_148939	Ly6g5b	lymphocyte antigen 6 complex, locus G5B	NM_148939	RefSeq	Mus musculus lymphocyte antigen 6 complex, locus G5B (Ly6g5b), mRNA.	-0.303757	7.02864	-2.79065	0.0120729	0.439792	-2.7194	0.81014
TC0400002134.mm.2	ENSMUST00000089430	Gm11808	predicted gene 11808 [Source:MGI Symbol;Acc:MGI:3649356]	ENSMUST00000089430	ENSEMBL	predicted gene 11808 [gene_biotype:protein_coding transcript_biotype:protein_coding]	0.357706	12.084	2.78991	0.0120921	0.439792	-2.72066	1.28139
TC0900000458.mm.2	NM_031165	Hspa8	heat shock protein 8	NM_031165	RefSeq	Mus musculus heat shock protein 8 (Hspa8), mRNA.	-0.273203	12.8025	-2.78743	0.0121564	0.440087	-2.72487	0.82748
TC0X00001980.mm.2	NM_001100445	Gm2030	predicted gene 2030	NM_001100445	RefSeq	Mus musculus predicted gene 2030 (Gm2030), mRNA.	0.413536	5.2941	2.78722	0.012162	0.440087	-2.72524	1.33195
TC0500000359.mm.2	ENSMUST00000181102	Gm9903	predicted gene 9903 [Source:MGI Symbol;Acc:MGI:3646113]	ENSMUST00000181102	ENSEMBL	predicted gene 9903 [gene_biotype:protein_coding transcript_biotype:protein_coding]	0.262065	7.20903	2.78494	0.0122215	0.440087	-2.72912	1.19919
TC0700001983.mm.2	NM_026391	Ppp2r2d	protein phosphatase 2, regulatory subunit B, delta	NM_026391	RefSeq	Mus musculus protein phosphatase 2, regulatory subunit B, delta (Ppp2r2d), mRNA.	-0.366776	8.81348	-2.78385	0.0122499	0.440087	-2.73096	0.775514
TC0X00003308.mm.2	NM_178935	Txlng	taxilin gamma	NM_178935	RefSeq	Mus musculus taxilin gamma (Txlng), transcript variant 1, mRNA.	-0.261678	9.54516	-2.7836	0.0122566	0.440087	-2.7314	0.834117
TC1700000777.mm.2	NM_001005485	Olfr111	olfactory receptor 111	NM_001005485	RefSeq	Mus musculus olfactory receptor 111 (Olfr111), mRNA.	-0.553431	7.3459	-2.78282	0.0122771	0.440087	-2.73272	0.681398
TC0400003794.mm.2	NM_007572	C1qa	complement component 1, q subcomponent, alpha polypeptide	NM_007572	RefSeq	Mus musculus complement component 1, q subcomponent, alpha polypeptide (C1qa), mRNA.	0.421181	9.64095	2.78282	0.0122771	0.440087	-2.73272	1.33902
TC1100001756.mm.2	NM_181071	Tanc2	tetratricopeptide repeat, ankyrin repeat and coiled-coil containing 2	NM_181071	RefSeq	Mus musculus tetratricopeptide repeat, ankyrin repeat and coiled-coil containing 2 (Tanc2), mRNA.	-0.375039	10.6898	-2.7814	0.0123145	0.440087	-2.73514	0.771084
TC0700003818.mm.2	NM_028292	Ppme1	protein phosphatase methylesterase 1	NM_028292	RefSeq	Mus musculus protein phosphatase methylesterase 1 (Ppme1), mRNA.	-0.319709	10.305	-2.78054	0.0123372	0.440087	-2.7366	0.801232
TC0900001357.mm.2	NM_001015507	Vprbp	Vpr (HIV-1) binding protein	NM_001015507	RefSeq	Mus musculus Vpr (HIV-1) binding protein (Vprbp), mRNA.	-0.316808	10.0367	-2.7793	0.0123699	0.440087	-2.7387	0.802844
TC0X00002710.mm.2	NM_007515	Slc7a3	solute carrier family 7 (cationic amino acid transporter, y+ system), member 3	NM_007515	RefSeq	Mus musculus solute carrier family 7 (cationic amino acid transporter, y+ system), member 3 (Slc7a3), transcript variant 1, mRNA.	-0.676763	8.17365	-2.77741	0.0124201	0.440087	-2.74192	0.625567
TC0400003732.mm.2	NM_024215	Zfp593	zinc finger protein 593	NM_024215	RefSeq	Mus musculus zinc finger protein 593 (Zfp593), mRNA.	-0.276039	8.05173	-2.77737	0.0124209	0.440087	-2.74198	0.825855
TC0100000255.mm.2	NM_001289612	Zap70	zeta-chain (TCR) associated protein kinase	NM_001289612	RefSeq	Mus musculus zeta-chain (TCR) associated protein kinase (Zap70), transcript variant 2, mRNA.	0.395569	7.64745	2.77581	0.0124625	0.440087	-2.74463	1.31546
TC0800000882.mm.2	NM_001081164	Otud4	OTU domain containing 4	NM_001081164	RefSeq	Mus musculus OTU domain containing 4 (Otud4), transcript variant 2, mRNA.	-0.259669	8.4758	-2.77578	0.0124634	0.440087	-2.74469	0.83528
TC0900000339.mm.2	NM_023292	Pus3	pseudouridine synthase 3	NM_023292	RefSeq	Mus musculus pseudouridine synthase 3 (Pus3), mRNA.	-0.316926	9.0496	-2.77537	0.0124742	0.440087	-2.74537	0.802779
TC0200005350.mm.2	uc008ogq.1	Gm14308	predicted gene 14308	uc008ogq.1	UCSC Genes	Mus musculus predicted gene 14308 (Gm14308), mRNA.	-1.0424	8.99567	-2.77532	0.0124757	0.440087	-2.74547	0.485519
TC0700004279.mm.2	NM_007504	Atp2a1	ATPase, Ca++ transporting, cardiac muscle, fast twitch 1	NM_007504	RefSeq	Mus musculus ATPase, Ca++ transporting, cardiac muscle, fast twitch 1 (Atp2a1), mRNA.	-0.326485	7.2558	-2.77293	0.0125396	0.440087	-2.74953	0.797477
TC1100000240.mm.2	NM_001190401	Usp34	ubiquitin specific peptidase 34	NM_001190401	RefSeq	Mus musculus ubiquitin specific peptidase 34 (Usp34), mRNA.	-0.348578	10.7085	-2.77238	0.0125542	0.440087	-2.75045	0.785358
TC0Y00000011.mm.2	NM_001270510	Gm10256	predicted gene 10256	NM_001270510	RefSeq	Mus musculus predicted gene 10256 (Gm10256), mRNA.	-0.333679	5.29949	-2.77237	0.0125545	0.440087	-2.75047	0.79351
TC0500002297.mm.2	NM_010474	Hs3st1	heparan sulfate (glucosamine) 3-O-sulfotransferase 1	NM_010474	RefSeq	Mus musculus heparan sulfate (glucosamine) 3-O-sulfotransferase 1 (Hs3st1), mRNA.	0.230308	10.7953	2.77151	0.0125777	0.440087	-2.75194	1.17309
TC0300003077.mm.2	NM_001282037	Sh3glb1	SH3-domain GRB2-like B1 (endophilin)	NM_001282037	RefSeq	Mus musculus SH3-domain GRB2-like B1 (endophilin) (Sh3glb1), transcript variant 1, mRNA.	0.319038	10.8844	2.77115	0.0125873	0.440087	-2.75255	1.2475
TC1100002126.mm.2	NM_001283061	Ewsr1	Ewing sarcoma breakpoint region 1	NM_001283061	RefSeq	Mus musculus Ewing sarcoma breakpoint region 1 (Ewsr1), transcript variant 1, mRNA.	0.284754	11.864	2.77055	0.0126035	0.440087	-2.75356	1.2182
TC1100004164.mm.2	NM_001024931	Rbfox3	RNA binding protein, fox-1 homolog (C. elegans) 3	NM_001024931	RefSeq	Mus musculus RNA binding protein, fox-1 homolog (C. elegans) 3 (Rbfox3), transcript variant 3, mRNA.	-0.327381	10.027	-2.77055	0.0126035	0.440087	-2.75356	0.796982
TC0100002696.mm.2	NM_152915	Dner	delta/notch-like EGF repeat containing	NM_152915	RefSeq	Mus musculus delta/notch-like EGF repeat containing (Dner), mRNA.	0.342643	8.8723	2.76994	0.01262	0.440087	-2.7546	1.26808
TC0800000627.mm.2	NM_009136	Scrg1	scrapie responsive gene 1	NM_009136	RefSeq	Mus musculus scrapie responsive gene 1 (Scrg1), mRNA.	0.482873	9.21825	2.76926	0.0126384	0.440087	-2.75576	1.39752
TC0100003240.mm.2	NM_001110146	Prg4	proteoglycan 4 (megakaryocyte stimulating factor, articular superficial zone protein)	NM_001110146	RefSeq	Mus musculus proteoglycan 4 (megakaryocyte stimulating factor, articular superficial zone protein) (Prg4), transcript variant 2, mRNA.	0.617212	7.692	2.76846	0.0126599	0.440087	-2.75711	1.53391
TC0600002024.mm.2	NM_175750	Plxna4	plexin A4	NM_175750	RefSeq	Mus musculus plexin A4 (Plxna4), mRNA.	-0.280093	9.19745	-2.76819	0.0126673	0.440087	-2.75757	0.823538
TC0900001692.mm.2	NM_026276	Aasdhppt	aminoadipate-semialdehyde dehydrogenase-phosphopantetheinyl transferase	NM_026276	RefSeq	Mus musculus aminoadipate-semialdehyde dehydrogenase-phosphopantetheinyl transferase (Aasdhppt), mRNA.	-0.383341	9.8278	-2.7668	0.0127048	0.440087	-2.75992	0.76666
TC0900001042.mm.2	NM_134255	Elovl5	ELOVL family member 5, elongation of long chain fatty acids (yeast)	NM_134255	RefSeq	Mus musculus ELOVL family member 5, elongation of long chain fatty acids (yeast) (Elovl5), mRNA.	0.368185	10.4348	2.76621	0.012721	0.440087	-2.76093	1.29073
TC0X00000963.mm.2	NM_001177778	Dlg3	discs, large homolog 3 (Drosophila)	NM_001177778	RefSeq	Mus musculus discs, large homolog 3 (Drosophila) (Dlg3), transcript variant 2, mRNA.	-0.302089	10.0639	-2.76544	0.0127418	0.440087	-2.76223	0.811077
TC1700000391.mm.2	NM_028101	Jmjd8	jumonji domain containing 8	NM_028101	RefSeq	Mus musculus jumonji domain containing 8 (Jmjd8), mRNA.	0.264775	10.534	2.76422	0.0127753	0.440087	-2.76432	1.20145
TC1100001140.mm.2	NM_001040403	Flot2	flotillin 2	NM_001040403	RefSeq	Mus musculus flotillin 2 (Flot2), transcript variant 1, mRNA.	-0.303766	8.8666	-2.76394	0.0127828	0.440087	-2.76478	0.810135
TC0200003728.mm.2	NM_010054	Dlx2	distal-less homeobox 2	NM_010054	RefSeq	Mus musculus distal-less homeobox 2 (Dlx2), mRNA.	0.327466	10.4648	2.76296	0.0128096	0.440087	-2.76645	1.25481
TC0700000941.mm.2	NM_001038701	Gabrb3	gamma-aminobutyric acid (GABA) A receptor, subunit beta 3	NM_001038701	RefSeq	Mus musculus gamma-aminobutyric acid (GABA) A receptor, subunit beta 3 (Gabrb3), transcript variant 2, mRNA.	-0.25294	12.9338	-2.76258	0.0128201	0.440087	-2.7671	0.839185
TC0600000151.mm.2	NM_133939	Lsm8	LSM8 homolog, U6 small nuclear RNA associated (S. cerevisiae)	NM_133939	RefSeq	Mus musculus LSM8 homolog, U6 small nuclear RNA associated (S. cerevisiae) (Lsm8), mRNA.	0.363671	9.27526	2.76122	0.0128573	0.440087	-2.7694	1.2867
TC0400003187.mm.2	NM_178143	Prkaa2	protein kinase, AMP-activated, alpha 2 catalytic subunit	NM_178143	RefSeq	Mus musculus protein kinase, AMP-activated, alpha 2 catalytic subunit (Prkaa2), mRNA.	-0.308175	10.449	-2.76107	0.0128615	0.440087	-2.76966	0.807663
TC0X00000424.mm.2	NM_177215	Ocrl	oculocerebrorenal syndrome of Lowe	NM_177215	RefSeq	Mus musculus oculocerebrorenal syndrome of Lowe (Ocrl), mRNA.	-0.25853	10.3139	-2.75846	0.0129332	0.440087	-2.77407	0.83594
TC1500001533.mm.2	NM_001081288	Taf2	TAF2 RNA polymerase II, TATA box binding protein (TBP)-associated factor	NM_001081288	RefSeq	Mus musculus TAF2 RNA polymerase II, TATA box binding protein (TBP)-associated factor (Taf2), mRNA.	-0.241703	9.62189	-2.75785	0.0129502	0.440087	-2.77511	0.845747
TC0900001487.mm.2	NM_001164659	Trank1	tetratricopeptide repeat and ankyrin repeat containing 1	NM_001164659	RefSeq	Mus musculus tetratricopeptide repeat and ankyrin repeat containing 1 (Trank1), mRNA.	-0.291926	10.3269	-2.75652	0.0129871	0.440087	-2.77737	0.816811
TC1100001352.mm.2	NM_172449	Bzrap1	benzodiazepine receptor associated protein 1	NM_172449	RefSeq	Mus musculus benzodiazepine receptor associated protein 1 (Bzrap1), mRNA.	-0.277133	9.58284	-2.75609	0.0129989	0.440087	-2.77809	0.825229
TC0400002572.mm.2	NM_001099675	Tomm5	translocase of outer mitochondrial membrane 5 homolog (yeast)	NM_001099675	RefSeq	Mus musculus translocase of outer mitochondrial membrane 5 homolog (yeast) (Tomm5), transcript variant 1, mRNA.	0.304868	9.97454	2.75589	0.0130044	0.440087	-2.77843	1.23531
TC1000000729.mm.2	NM_175329	Chchd10	coiled-coil-helix-coiled-coil-helix domain containing 10	NM_175329	RefSeq	Mus musculus coiled-coil-helix-coiled-coil-helix domain containing 10 (Chchd10), mRNA.	0.327013	11.5427	2.75494	0.0130309	0.440087	-2.78005	1.25441
TC1800001190.mm.2	NM_026027	Pfdn1	prefoldin 1	NM_026027	RefSeq	Mus musculus prefoldin 1 (Pfdn1), mRNA.	0.369477	9.61761	2.75489	0.0130324	0.440087	-2.78014	1.29188
TC0600000471.mm.2	NM_146273	Olfr448	olfactory receptor 448	NM_146273	RefSeq	Mus musculus olfactory receptor 448 (Olfr448), mRNA.	0.236496	6.29296	2.75414	0.0130532	0.440087	-2.7814	1.17813
TC1100000125.mm.2	NM_177033	Vwc2	von Willebrand factor C domain containing 2	NM_177033	RefSeq	Mus musculus von Willebrand factor C domain containing 2 (Vwc2), mRNA.	-0.316716	8.95613	-2.75409	0.0130546	0.440087	-2.78149	0.802895
TC0700004104.mm.2	NM_053247	Lyve1	lymphatic vessel endothelial hyaluronan receptor 1	NM_053247	RefSeq	Mus musculus lymphatic vessel endothelial hyaluronan receptor 1 (Lyve1), mRNA.	0.477272	6.91379	2.75198	0.0131136	0.440087	-2.78507	1.39211
TC0300002358.mm.2	NM_001081182	Atp8b2	ATPase, class I, type 8B, member 2	NM_001081182	RefSeq	Mus musculus ATPase, class I, type 8B, member 2 (Atp8b2), mRNA.	-0.398542	8.92162	-2.75174	0.0131203	0.440087	-2.78547	0.758624
TC0400001581.mm.2	NM_025579	Taf12	TAF12 RNA polymerase II, TATA box binding protein (TBP)-associated factor	NM_025579	RefSeq	Mus musculus TAF12 RNA polymerase II, TATA box binding protein (TBP)-associated factor (Taf12), mRNA.	0.28121	9.06066	2.75129	0.0131327	0.440087	-2.78623	1.21521
TC1000000279.mm.2	NM_027168	Hddc2	HD domain containing 2	NM_027168	RefSeq	Mus musculus HD domain containing 2 (Hddc2), mRNA.	0.345925	6.55435	2.75031	0.0131604	0.440087	-2.7879	1.27097
TC1100002449.mm.2	NM_025745	Erlec1	endoplasmic reticulum lectin 1	NM_025745	RefSeq	Mus musculus endoplasmic reticulum lectin 1 (Erlec1), mRNA.	0.298385	10.2867	2.7499	0.0131718	0.440087	-2.78859	1.22977
TC1200002012.mm.2	NM_001167920	Slc8a3	solute carrier family 8 (sodium/calcium exchanger), member 3	NM_001167920	RefSeq	Mus musculus solute carrier family 8 (sodium/calcium exchanger), member 3 (Slc8a3), transcript variant 1, mRNA.	-0.246954	9.52628	-2.74869	0.0132058	0.440087	-2.79063	0.842673
TC0200002494.mm.2	NM_001039390	Pkig	protein kinase inhibitor, gamma	NM_001039390	RefSeq	Mus musculus protein kinase inhibitor, gamma (Pkig), transcript variant 2, mRNA.	0.270332	10.9776	2.74788	0.0132286	0.440087	-2.792	1.20609
TC0500001266.mm.2	NM_007475	Rplp0	ribosomal protein, large, P0	NM_007475	RefSeq	Mus musculus ribosomal protein, large, P0 (Rplp0), mRNA.	0.28697	9.71367	2.74668	0.0132625	0.440087	-2.79403	1.22007
TC1400001931.mm.2	NM_172598	Wdhd1	WD repeat and HMG-box DNA binding protein 1	NM_172598	RefSeq	Mus musculus WD repeat and HMG-box DNA binding protein 1 (Wdhd1), mRNA.	-0.355812	6.88446	-2.74659	0.0132652	0.440087	-2.7942	0.78143
TC0500001667.mm.2	NM_001081265	Dnaaf5	dynein, axonemal, assembly factor 5	NM_001081265	RefSeq	Mus musculus dynein, axonemal, assembly factor 5 (Dnaaf5), mRNA.	-0.305205	7.95273	-2.74645	0.0132692	0.440087	-2.79443	0.809327
TC0200005349.mm.2	uc029uiu.1	Gm14308	predicted gene 14308	uc029uiu.1	UCSC Genes	Mus musculus predicted gene 14308 (Gm14308), mRNA.	-1.02406	9.11329	-2.74517	0.0133054	0.440087	-2.7966	0.491731
TC0100001855.mm.2	NM_001134829	Lpgat1	lysophosphatidylglycerol acyltransferase 1	NM_001134829	RefSeq	Mus musculus lysophosphatidylglycerol acyltransferase 1 (Lpgat1), transcript variant 1, mRNA.	-0.336396	9.07838	-2.74369	0.0133475	0.440087	-2.7991	0.792017
TC1100000680.mm.2	NM_175001	Mrpl22	mitochondrial ribosomal protein L22	NM_175001	RefSeq	Mus musculus mitochondrial ribosomal protein L22 (Mrpl22), mRNA.	0.269126	8.84503	2.74327	0.0133593	0.440087	-2.79981	1.20508
TC1600000054.mm.2	NM_021477	Rbfox1	RNA binding protein, fox-1 homolog (C. elegans) 1	NM_021477	RefSeq	Mus musculus RNA binding protein, fox-1 homolog (C. elegans) 1 (Rbfox1), transcript variant 2, mRNA.	-0.31401	11.8584	-2.74316	0.0133625	0.440087	-2.8	0.804403
TC0700002544.mm.2	NM_001167168	Vmn1r166	vomeronasal 1 receptor 166	NM_001167168	RefSeq	Mus musculus vomeronasal 1 receptor 166 (Vmn1r166), mRNA.	0.253499	5.76449	2.74203	0.0133949	0.440087	-2.80192	1.19209
TC0700002552.mm.2	ENSMUST00000179206	Vmn1r138	vomeronasal 1 receptor 138	ENSMUST00000179206	ENSEMBL	vomeronasal 1 receptor 138 [gene_biotype:protein_coding transcript_biotype:protein_coding]	0.253499	5.76449	2.74203	0.0133949	0.440087	-2.80192	1.19209
TC0700002581.mm.2	NM_001166839	Vmn1r131	vomeronasal 1 receptor 131	NM_001166839	RefSeq	Mus musculus vomeronasal 1 receptor 131 (Vmn1r131), mRNA.	0.253499	5.76449	2.74203	0.0133949	0.440087	-2.80192	1.19209
TC0700000794.mm.2	NM_010915	Klk1b4	kallikrein 1-related pepidase b4	NM_010915	RefSeq	Mus musculus kallikrein 1-related pepidase b4 (Klk1b4), mRNA.	-0.312542	6.90918	-2.74037	0.0134422	0.440087	-2.80472	0.805222
TC0900001132.mm.2	NM_001142943	Zfp949	zinc finger protein 949	NM_001142943	RefSeq	Mus musculus zinc finger protein 949 (Zfp949), transcript variant 1, mRNA.	-0.821147	9.53642	-2.74023	0.0134464	0.440087	-2.80497	0.565992
TC1800001477.mm.2	NM_145493	Cplx4	complexin 4	NM_145493	RefSeq	Mus musculus complexin 4 (Cplx4), mRNA.	0.333142	6.69971	2.73932	0.0134725	0.440087	-2.8065	1.25975
TC0900002322.mm.2	NM_053178	Acsbg1	acyl-CoA synthetase bubblegum family member 1	NM_053178	RefSeq	Mus musculus acyl-CoA synthetase bubblegum family member 1 (Acsbg1), mRNA.	0.346574	10.4714	2.73905	0.0134801	0.440087	-2.80695	1.27154
TC1100003406.mm.2	NM_019819	Dusp14	dual specificity phosphatase 14	NM_019819	RefSeq	Mus musculus dual specificity phosphatase 14 (Dusp14), mRNA.	-0.336736	9.86134	-2.73851	0.0134956	0.440087	-2.80787	0.791831
TC1100000565.mm.2	NM_007714	Clk4	CDC like kinase 4	NM_007714	RefSeq	Mus musculus CDC like kinase 4 (Clk4), transcript variant 1, mRNA.	-0.24173	11.0524	-2.73729	0.0135308	0.440555	-2.80993	0.845731
TC0200000821.mm.2	NM_175238	Rif1	Rap1 interacting factor 1 homolog (yeast)	NM_175238	RefSeq	Mus musculus Rap1 interacting factor 1 homolog (yeast) (Rif1), mRNA.	-0.28986	8.62155	-2.73529	0.0135886	0.441272	-2.81332	0.817982
TC0300000182.mm.2	NM_026517	Rpl22l1	ribosomal protein L22 like 1	NM_026517	RefSeq	Mus musculus ribosomal protein L22 like 1 (Rpl22l1), mRNA.	0.356993	10.7733	2.73508	0.0135946	0.441272	-2.81367	1.28075
TC1000003191.mm.2	NM_146550	Olfr810	olfactory receptor 810	NM_146550	RefSeq	Mus musculus olfactory receptor 810 (Olfr810), mRNA.	-0.348437	5.07935	-2.73398	0.0136265	0.441424	-2.81552	0.785435
TC0X00001663.mm.2	NM_001130513	Ace2	angiotensin I converting enzyme (peptidyl-dipeptidase A) 2	NM_001130513	RefSeq	Mus musculus angiotensin I converting enzyme (peptidyl-dipeptidase A) 2 (Ace2), transcript variant 1, mRNA.	-0.316512	7.69003	-2.73238	0.0136731	0.441424	-2.81824	0.803009
TC0600001427.mm.2	NM_007531	Phb2	prohibitin 2	NM_007531	RefSeq	Mus musculus prohibitin 2 (Phb2), mRNA.	0.2212	11.1494	2.73131	0.0137044	0.441424	-2.82005	1.1657
TC0200002755.mm.2	NM_001177399	Etohi1	ethanol induced 1	NM_001177399	RefSeq	Mus musculus ethanol induced 1 (Etohi1), transcript variant 1, mRNA.	-0.612538	9.84259	-2.72952	0.0137566	0.441424	-2.82307	0.654045
TC1700001716.mm.2	NM_026063	Uqcc2	ubiquinol-cytochrome c reductase complex assembly factor 2	NM_026063	RefSeq	Mus musculus ubiquinol-cytochrome c reductase complex assembly factor 2 (Uqcc2), mRNA.	0.318895	10.5666	2.72762	0.0138125	0.441424	-2.82629	1.24737
TC0300002488.mm.2	NM_078479	Mrps21	mitochondrial ribosomal protein S21	NM_078479	RefSeq	Mus musculus mitochondrial ribosomal protein S21 (Mrps21), mRNA.	0.347144	9.03065	2.72738	0.0138197	0.441424	-2.8267	1.27204
TC0200003880.mm.2	NM_009776	Serping1	serine (or cysteine) peptidase inhibitor, clade G, member 1	NM_009776	RefSeq	Mus musculus serine (or cysteine) peptidase inhibitor, clade G, member 1 (Serping1), mRNA.	0.312717	9.2097	2.72715	0.0138264	0.441424	-2.82708	1.24204
TC0700000151.mm.2	NM_009095	Rps5	ribosomal protein S5	NM_009095	RefSeq	Mus musculus ribosomal protein S5 (Rps5), mRNA.	0.42343	10.2126	2.72699	0.0138311	0.441424	-2.82735	1.34111
TC0900002651.mm.2	NM_001198789	Ccpg1os	cell cycle progression 1, opposite strand	NM_001198789	RefSeq	Mus musculus cell cycle progression 1, opposite strand (Ccpg1os), mRNA.	0.31086	7.86184	2.72677	0.0138375	0.441424	-2.82772	1.24045
TC1300001209.mm.2	NM_011056	Pde4d	phosphodiesterase 4D, cAMP specific	NM_011056	RefSeq	Mus musculus phosphodiesterase 4D, cAMP specific (Pde4d), mRNA.	-0.21502	11.7738	-2.72504	0.0138887	0.441424	-2.83065	0.861534
TC1200000474.mm.2	NM_001037756	Brms1l	breast cancer metastasis-suppressor 1-like	NM_001037756	RefSeq	Mus musculus breast cancer metastasis-suppressor 1-like (Brms1l), mRNA.	-0.255465	9.63313	-2.72404	0.0139181	0.441424	-2.83233	0.837717
TC1400001056.mm.2	NM_019775	Cpb2	carboxypeptidase B2 (plasma)	NM_019775	RefSeq	Mus musculus carboxypeptidase B2 (plasma) (Cpb2), mRNA.	-0.454169	4.7044	-2.72396	0.0139204	0.441424	-2.83246	0.72993
TC0100000129.mm.2	NM_028829	Paqr8	progestin and adipoQ receptor family member VIII	NM_028829	RefSeq	Mus musculus progestin and adipoQ receptor family member VIII (Paqr8), mRNA.	0.351953	8.97476	2.72265	0.0139595	0.441424	-2.83468	1.27629
TC1700001279.mm.2	NM_011381	Six3	sine oculis-related homeobox 3	NM_011381	RefSeq	Mus musculus sine oculis-related homeobox 3 (Six3), mRNA.	0.256381	7.80202	2.72154	0.0139924	0.441424	-2.83655	1.19448
TC1800000916.mm.2	NM_198295	Tmx3	thioredoxin-related transmembrane protein 3	NM_198295	RefSeq	Mus musculus thioredoxin-related transmembrane protein 3 (Tmx3), mRNA.	-0.404941	9.02077	-2.72148	0.0139941	0.441424	-2.83665	0.755267
TC0500001359.mm.2	NM_172722	Naa25	N(alpha)-acetyltransferase 25, NatB auxiliary subunit	NM_172722	RefSeq	Mus musculus N(alpha)-acetyltransferase 25, NatB auxiliary subunit (Naa25), mRNA.	-0.316105	9.02535	-2.72024	0.0140312	0.441424	-2.83875	0.803235
TC1300001330.mm.2	NM_010408	Hcn1	hyperpolarization-activated, cyclic nucleotide-gated K+ 1	NM_010408	RefSeq	Mus musculus hyperpolarization-activated, cyclic nucleotide-gated K+ 1 (Hcn1), mRNA.	-0.325918	8.91841	-2.71976	0.0140456	0.441424	-2.83956	0.79779
TC0600001653.mm.2	NM_144920	Plekha5	pleckstrin homology domain containing, family A member 5	NM_144920	RefSeq	Mus musculus pleckstrin homology domain containing, family A member 5 (Plekha5), mRNA.	-0.289424	9.63646	-2.71974	0.0140461	0.441424	-2.83959	0.818229
TC1700002431.mm.2	NM_001114098	Mtcl1	microtubule crosslinking factor 1	NM_001114098	RefSeq	Mus musculus microtubule crosslinking factor 1 (Mtcl1), transcript variant 1, mRNA.	-0.444608	8.52363	-2.71969	0.0140475	0.441424	-2.83967	0.734784
TC0500003064.mm.2	NM_019821	Gltp	glycolipid transfer protein	NM_019821	RefSeq	Mus musculus glycolipid transfer protein (Gltp), mRNA.	0.268067	9.08177	2.71889	0.0140715	0.441424	-2.84103	1.20419
TC0900002169.mm.2	XR_140939.1	Gm10023	PREDICTED: predicted gene 10023 (Gm10023), miscRNA.	XR_140939.1	MGI/Jackson Lab	PREDICTED: predicted gene 10023 (Gm10023), miscRNA.	0.288095	7.59166	2.71878	0.0140747	0.441424	-2.84121	1.22103
TC1500000199.mm.2	NM_146057	Dap	death-associated protein	NM_146057	RefSeq	Mus musculus death-associated protein (Dap), mRNA.	0.370398	8.51029	2.71872	0.0140766	0.441424	-2.84131	1.29271
TC0700003017.mm.2	NM_001172561	Sphk2	sphingosine kinase 2	NM_001172561	RefSeq	Mus musculus sphingosine kinase 2 (Sphk2), transcript variant 3, mRNA.	-0.259492	8.00607	-2.71773	0.0141063	0.441424	-2.84299	0.835382
TC1200000303.mm.2	NM_001014973	Snx13	sorting nexin 13	NM_001014973	RefSeq	Mus musculus sorting nexin 13 (Snx13), mRNA.	-0.265191	8.8468	-2.71746	0.0141145	0.441424	-2.84344	0.832089
TC0100001419.mm.2	NM_001136104	Abl2	v-abl Abelson murine leukemia viral oncogene 2 (arg, Abelson-related gene)	NM_001136104	RefSeq	Mus musculus v-abl Abelson murine leukemia viral oncogene 2 (arg, Abelson-related gene) (Abl2), transcript variant 1, mRNA.	-0.302827	9.73434	-2.71722	0.0141215	0.441424	-2.84384	0.810662
TC0900001371.mm.2	NM_018879	Nprl2	nitrogen permease regulator-like 2	NM_018879	RefSeq	Mus musculus nitrogen permease regulator-like 2 (Nprl2), mRNA.	0.261097	10.3449	2.71602	0.0141576	0.441897	-2.84586	1.19839
TC0900000221.mm.2	NM_026739	9530077C05Rik	RIKEN cDNA 9530077C05 gene	NM_026739	RefSeq	Mus musculus RIKEN cDNA 9530077C05 gene (9530077C05Rik), mRNA.	0.300995	8.15664	2.71406	0.0142168	0.44295	-2.84917	1.23199
TC0200002741.mm.2	NM_001205057	Gm14295	predicted gene 14295	NM_001205057	RefSeq	Mus musculus predicted gene 14295 (Gm14295), mRNA.	-0.923968	8.64412	-2.71331	0.0142395	0.44295	-2.85044	0.527057
TC1200002506.mm.2	NM_010060	Dnah11	dynein, axonemal, heavy chain 11	NM_010060	RefSeq	Mus musculus dynein, axonemal, heavy chain 11 (Dnah11), mRNA.	-0.337883	10.5032	-2.71283	0.0142542	0.44295	-2.85126	0.791201
TC1700000117.mm.2	NM_026644	Agpat4	1-acylglycerol-3-phosphate O-acyltransferase 4 (lysophosphatidic acid acyltransferase, delta)	NM_026644	RefSeq	Mus musculus 1-acylglycerol-3-phosphate O-acyltransferase 4 (lysophosphatidic acid acyltransferase, delta) (Agpat4), mRNA.	0.322602	10.2205	2.70979	0.0143465	0.444623	-2.85638	1.25058
TC0500000215.mm.2	NM_001253892	Slc4a2	solute carrier family 4 (anion exchanger), member 2	NM_001253892	RefSeq	Mus musculus solute carrier family 4 (anion exchanger), member 2 (Slc4a2), transcript variant 2, mRNA.	0.2652	8.91992	2.70902	0.0143701	0.444623	-2.85768	1.2018
TC1100001105.mm.2	NM_177182	Bhlha9	basic helix-loop-helix family, member a9	NM_177182	RefSeq	Mus musculus basic helix-loop-helix family, member a9 (Bhlha9), mRNA.	0.261625	8.89576	2.70875	0.0143782	0.444623	-2.85813	1.19883
TC1300002208.mm.2	NM_001081129	Cntnap3	contactin associated protein-like 3	NM_001081129	RefSeq	Mus musculus contactin associated protein-like 3 (Cntnap3), mRNA.	-0.477378	9.3055	-2.70789	0.0144046	0.444623	-2.85958	0.718282
TC0100000519.mm.2	NM_018796	Eef1b2	eukaryotic translation elongation factor 1 beta 2	NM_018796	RefSeq	Mus musculus eukaryotic translation elongation factor 1 beta 2 (Eef1b2), mRNA.	0.351524	9.96424	2.70422	0.0145175	0.444623	-2.86577	1.27591
TC0800000806.mm.2	NM_001164581	Zfp961	zinc finger protein 961	NM_001164581	RefSeq	Mus musculus zinc finger protein 961 (Zfp961), mRNA.	-0.309758	9.60227	-2.7036	0.0145366	0.444623	-2.86682	0.806777
TC1700001947.mm.2	NM_009975	Csnk2b	casein kinase 2, beta polypeptide	NM_009975	RefSeq	Mus musculus casein kinase 2, beta polypeptide (Csnk2b), transcript variant 2, mRNA.	0.357463	11.6873	2.70289	0.0145586	0.444623	-2.86801	1.28117
TC0900001419.mm.2	NM_008924	Prkar2a	protein kinase, cAMP dependent regulatory, type II alpha	NM_008924	RefSeq	Mus musculus protein kinase, cAMP dependent regulatory, type II alpha (Prkar2a), mRNA.	-0.214507	8.47009	-2.7011	0.0146138	0.444623	-2.87102	0.861841
TC0300001150.mm.2	NM_181400	Wdr47	WD repeat domain 47	NM_181400	RefSeq	Mus musculus WD repeat domain 47 (Wdr47), mRNA.	-0.383999	8.98566	-2.69902	0.0146786	0.444623	-2.87452	0.766311
TC1900000981.mm.2	NM_020491	Sssca1	Sjogrens syndrome/scleroderma autoantigen 1 homolog (human)	NM_020491	RefSeq	Mus musculus Sjogrens syndrome/scleroderma autoantigen 1 homolog (human) (Sssca1), mRNA.	0.358939	8.84821	2.6987	0.0146886	0.444623	-2.87507	1.28248
TC0900001595.mm.2	NM_011029	Rpsa	ribosomal protein SA	NM_011029	RefSeq	Mus musculus ribosomal protein SA (Rpsa), mRNA.	0.269779	12.9781	2.69769	0.0147202	0.444623	-2.87677	1.20562
TC0200000955.mm.2	NM_153409	Csrnp3	cysteine-serine-rich nuclear protein 3	NM_153409	RefSeq	Mus musculus cysteine-serine-rich nuclear protein 3 (Csrnp3), transcript variant 1, mRNA.	-0.227749	12.1933	-2.69712	0.0147379	0.444623	-2.87772	0.853966
TC1000000413.mm.2	NM_053069	Atg5	autophagy related 5	NM_053069	RefSeq	Mus musculus autophagy related 5 (Atg5), transcript variant 1, mRNA.	-0.245748	10.175	-2.696	0.0147732	0.444623	-2.87962	0.843379
TC0200005503.mm.2	NM_145973	Ell3	elongation factor RNA polymerase II-like 3	NM_145973	RefSeq	Mus musculus elongation factor RNA polymerase II-like 3 (Ell3), mRNA.	0.300986	7.11206	2.69538	0.0147927	0.444623	-2.88066	1.23199
TC0900002783.mm.2	NM_001277982	Snap91	synaptosomal-associated protein 91	NM_001277982	RefSeq	Mus musculus synaptosomal-associated protein 91 (Snap91), transcript variant 3, mRNA.	-0.227186	12.4218	-2.69535	0.0147934	0.444623	-2.8807	0.854299
TC1900000428.mm.2	NM_025950	Cdc37l1	cell division cycle 37-like 1	NM_025950	RefSeq	Mus musculus cell division cycle 37-like 1 (Cdc37l1), transcript variant 1, mRNA.	-0.329917	8.43083	-2.69437	0.0148242	0.444623	-2.88235	0.795582
TC1000002388.mm.2	NM_010798	Mif	macrophage migration inhibitory factor	NM_010798	RefSeq	Mus musculus macrophage migration inhibitory factor (Mif), mRNA.	0.287438	11.2329	2.69324	0.0148598	0.444623	-2.88425	1.22047
TC0300002730.mm.2	NM_001289719	Ampd2	adenosine monophosphate deaminase 2	NM_001289719	RefSeq	Mus musculus adenosine monophosphate deaminase 2 (Ampd2), transcript variant 3, mRNA.	-0.286032	11.607	-2.69126	0.0149224	0.444623	-2.88759	0.820155
TC0500000857.mm.2	NM_009704	Areg	amphiregulin	NM_009704	RefSeq	Mus musculus amphiregulin (Areg), mRNA.	-0.361437	8.41362	-2.69051	0.0149461	0.444623	-2.88884	0.778389
TC0200004107.mm.2	NM_026721	Slc39a13	solute carrier family 39 (metal ion transporter), member 13	NM_026721	RefSeq	Mus musculus solute carrier family 39 (metal ion transporter), member 13 (Slc39a13), transcript variant 2, mRNA.	0.218396	9.5614	2.68976	0.0149701	0.444623	-2.89012	1.16344
TC0900001507.mm.2	NM_001083319	Ubp1	upstream binding protein 1	NM_001083319	RefSeq	Mus musculus upstream binding protein 1 (Ubp1), transcript variant 1, mRNA.	-0.223128	10.6567	-2.6892	0.0149878	0.444623	-2.89105	0.856706
TC1500002208.mm.2	NM_001081254	Fam186b	family with sequence similarity 186, member B	NM_001081254	RefSeq	Mus musculus family with sequence similarity 186, member B (Fam186b), mRNA.	0.259568	7.07036	2.68727	0.0150492	0.444623	-2.89429	1.19712
TC0700003992.mm.2	NM_025301	Mrpl17	mitochondrial ribosomal protein L17	NM_025301	RefSeq	Mus musculus mitochondrial ribosomal protein L17 (Mrpl17), mRNA.	0.26722	9.96484	2.68639	0.0150776	0.444623	-2.89579	1.20349
TC0600002639.mm.2	NM_011865	Pcbp1	poly(rC) binding protein 1	NM_011865	RefSeq	Mus musculus poly(rC) binding protein 1 (Pcbp1), mRNA.	0.374636	10.8843	2.68537	0.01511	0.444623	-2.89749	1.29651
TC1500002166.mm.2	NM_001170710	Asb8	ankyrin repeat and SOCS box-containing 8	NM_001170710	RefSeq	Mus musculus ankyrin repeat and SOCS box-containing 8 (Asb8), transcript variant 2, mRNA.	0.204551	10.1879	2.6852	0.0151157	0.444623	-2.89779	1.15233
TC0900002164.mm.2	NM_021789	Trappc4	trafficking protein particle complex 4	NM_021789	RefSeq	Mus musculus trafficking protein particle complex 4 (Trappc4), mRNA.	0.29697	10.437	2.6846	0.0151348	0.444623	-2.89879	1.22856
TC0400002386.mm.2	NM_001159563	Orc3	origin recognition complex, subunit 3	NM_001159563	RefSeq	Mus musculus origin recognition complex, subunit 3 (Orc3), transcript variant 2, mRNA.	-0.267421	11.018	-2.68411	0.0151507	0.444623	-2.89962	0.830803
TC0700000534.mm.2	NM_013705	Zfp30	zinc finger protein 30	NM_013705	RefSeq	Mus musculus zinc finger protein 30 (Zfp30), mRNA.	-0.346163	7.19872	-2.68353	0.0151693	0.444623	-2.90059	0.786673
TC0500003441.mm.2	NM_011639	Trip6	thyroid hormone receptor interactor 6	NM_011639	RefSeq	Mus musculus thyroid hormone receptor interactor 6 (Trip6), mRNA.	0.2703	8.36868	2.68308	0.0151838	0.444623	-2.90135	1.20606
TC0800000153.mm.2	NM_008664	Myom2	myomesin 2	NM_008664	RefSeq	Mus musculus myomesin 2 (Myom2), mRNA.	-0.360734	5.68124	-2.68244	0.0152044	0.444623	-2.90243	0.778768
TC0600001033.mm.2	NM_019685	Ruvbl1	RuvB-like protein 1	NM_019685	RefSeq	Mus musculus RuvB-like protein 1 (Ruvbl1), mRNA.	-0.312402	8.84364	-2.68032	0.0152728	0.444623	-2.90598	0.8053
TC1900001131.mm.2	NM_001025610	Ms4a7	membrane-spanning 4-domains, subfamily A, member 7	NM_001025610	RefSeq	Mus musculus membrane-spanning 4-domains, subfamily A, member 7 (Ms4a7), transcript variant 2, mRNA.	0.492003	7.66671	2.6803	0.0152735	0.444623	-2.90602	1.4064
TC0100001341.mm.2	NM_133780	Tpr	translocated promoter region, nuclear basket protein	NM_133780	RefSeq	Mus musculus translocated promoter region, nuclear basket protein (Tpr), mRNA.	0.319043	9.85711	2.68011	0.0152796	0.444623	-2.90634	1.2475
TC0200004749.mm.2	NM_009751	Bfsp1	beaded filament structural protein 1, in lens-CP94	NM_009751	RefSeq	Mus musculus beaded filament structural protein 1, in lens-CP94 (Bfsp1), transcript variant 2, mRNA.	0.304268	5.69332	2.68003	0.0152823	0.444623	-2.90648	1.23479
TC1600002015.mm.2	NM_013707	Krtap14	keratin associated protein 14	NM_013707	RefSeq	Mus musculus keratin associated protein 14 (Krtap14), mRNA.	0.302585	7.47238	2.67998	0.0152837	0.444623	-2.90655	1.23335
TC0200003759.mm.2	NM_001113246	Chn1	chimerin 1	NM_001113246	RefSeq	Mus musculus chimerin 1 (Chn1), transcript variant 3, mRNA.	-0.380077	11.6379	-2.67997	0.0152841	0.444623	-2.90657	0.768397
TC0200002972.mm.2	NM_001001309	Itga8	integrin alpha 8	NM_001001309	RefSeq	Mus musculus integrin alpha 8 (Itga8), mRNA.	0.390722	8.17385	2.6797	0.0152928	0.444623	-2.90702	1.31105
TC1000001901.mm.2	NM_018747	Akap7	A kinase (PRKA) anchor protein 7	NM_018747	RefSeq	Mus musculus A kinase (PRKA) anchor protein 7 (Akap7), mRNA.	0.451033	10.1259	2.67934	0.0153044	0.444623	-2.90762	1.36702
TC0700002426.mm.2	NM_001285891	Sae1	SUMO1 activating enzyme subunit 1	NM_001285891	RefSeq	Mus musculus SUMO1 activating enzyme subunit 1 (Sae1), transcript variant 2, mRNA.	-0.267225	8.84266	-2.67853	0.0153309	0.444623	-2.90899	0.830917
TC0300001802.mm.2	NM_013531	Gnb4	guanine nucleotide binding protein (G protein), beta 4	NM_013531	RefSeq	Mus musculus guanine nucleotide binding protein (G protein), beta 4 (Gnb4), mRNA.	-0.401147	9.08738	-2.6782	0.0153416	0.444623	-2.90954	0.757256
TC0700000293.mm.2	NM_207525	Opa3	optic atrophy 3	NM_207525	RefSeq	Mus musculus optic atrophy 3 (Opa3), mRNA.	-0.227781	8.81226	-2.67638	0.0154009	0.444623	-2.9126	0.853947
TC0500003296.mm.2	NM_001081388	Rimbp2	RIMS binding protein 2	NM_001081388	RefSeq	Mus musculus RIMS binding protein 2 (Rimbp2), transcript variant 1, mRNA.	-0.253092	10.4658	-2.67636	0.0154017	0.444623	-2.91264	0.839096
TC0200000559.mm.2	NM_011836	Lamc3	laminin gamma 3	NM_011836	RefSeq	Mus musculus laminin gamma 3 (Lamc3), mRNA.	0.257988	8.25791	2.67493	0.0154483	0.444623	-2.91504	1.19581
TC0600000772.mm.2	NM_019499	Mad2l1	MAD2 mitotic arrest deficient-like 1	NM_019499	RefSeq	Mus musculus MAD2 mitotic arrest deficient-like 1 (Mad2l1), mRNA.	-0.324327	9.0801	-2.67467	0.0154568	0.444623	-2.91547	0.798671
TC0800001207.mm.2	NM_145604	D230025D16Rik	RIKEN cDNA D230025D16 gene	NM_145604	RefSeq	Mus musculus RIKEN cDNA D230025D16 gene (D230025D16Rik), mRNA.	-0.27684	10.0108	-2.67434	0.0154675	0.444623	-2.91603	0.825397
TC0100001625.mm.2	NM_008763	Olfr16	olfactory receptor 16	NM_008763	RefSeq	Mus musculus olfactory receptor 16 (Olfr16), mRNA.	0.306304	4.93213	2.67419	0.0154724	0.444623	-2.91628	1.23654
TC0200001032.mm.2	NM_028593	Cybrd1	cytochrome b reductase 1	NM_028593	RefSeq	Mus musculus cytochrome b reductase 1 (Cybrd1), mRNA.	0.487586	9.26112	2.67413	0.0154745	0.444623	-2.91638	1.4021
TC1900001476.mm.2	NM_010002	Cyp2c38	cytochrome P450, family 2, subfamily c, polypeptide 38	NM_010002	RefSeq	Mus musculus cytochrome P450, family 2, subfamily c, polypeptide 38 (Cyp2c38), mRNA.	-0.283318	5.93609	-2.67385	0.0154837	0.444623	-2.91685	0.821699
TC0500000096.mm.2	NM_001110796	Pclo	piccolo (presynaptic cytomatrix protein)	NM_001110796	RefSeq	Mus musculus piccolo (presynaptic cytomatrix protein) (Pclo), transcript variant 2, mRNA.	-0.246046	11.741	-2.67293	0.015514	0.444623	-2.9184	0.843204
TC0600002308.mm.2	NM_001289713	Cpvl	carboxypeptidase, vitellogenic-like	NM_001289713	RefSeq	Mus musculus carboxypeptidase, vitellogenic-like (Cpvl), transcript variant 2, mRNA.	-0.305453	5.07707	-2.67263	0.0155238	0.444623	-2.9189	0.809188
TC1400000763.mm.2	NM_026066	Cmtm5	CKLF-like MARVEL transmembrane domain containing 5	NM_026066	RefSeq	Mus musculus CKLF-like MARVEL transmembrane domain containing 5 (Cmtm5), transcript variant 2, mRNA.	0.356407	12.1534	2.67081	0.0155836	0.444623	-2.92195	1.28023
TC0100003749.mm.2	NR_038006	9630028B13Rik	RIKEN cDNA 9630028B13 gene	NR_038006	RefSeq	Mus musculus RIKEN cDNA 9630028B13 gene (9630028B13Rik), long non-coding RNA.	0.512926	6.516	2.66927	0.0156346	0.444623	-2.92454	1.42694
TC1900001361.mm.2	NM_001013833	Prkg1	protein kinase, cGMP-dependent, type I	NM_001013833	RefSeq	Mus musculus protein kinase, cGMP-dependent, type I (Prkg1), transcript variant 1, mRNA.	-0.26918	8.37827	-2.66628	0.0157339	0.444623	-2.92955	0.829791
TC0400003349.mm.2	NM_025962	Mmachc	methylmalonic aciduria cblC type, with homocystinuria	NM_025962	RefSeq	Mus musculus methylmalonic aciduria cblC type, with homocystinuria (Mmachc), mRNA.	0.328948	9.18273	2.6657	0.0157532	0.444623	-2.93053	1.2561
TC1500001128.mm.2	NM_019817	Copz1	coatomer protein complex, subunit zeta 1	NM_019817	RefSeq	Mus musculus coatomer protein complex, subunit zeta 1 (Copz1), mRNA.	0.269909	10.6443	2.66527	0.0157674	0.444623	-2.93124	1.20573
TC1700001221.mm.2	NM_026516	Tmem178	transmembrane protein 178	NM_026516	RefSeq	Mus musculus transmembrane protein 178 (Tmem178), mRNA.	0.277506	8.12907	2.66515	0.0157714	0.444623	-2.93144	1.2121
TC0100003035.mm.2	NM_007827	Cd55b	CD55 molecule, decay accelerating factor for complement B	NM_007827	RefSeq	Mus musculus CD55 molecule, decay accelerating factor for complement B (Cd55b), mRNA.	0.401798	8.19195	2.66463	0.0157891	0.444623	-2.93233	1.32115
TC0300002982.mm.2	NM_001040400	Tet2	tet methylcytosine dioxygenase 2	NM_001040400	RefSeq	Mus musculus tet methylcytosine dioxygenase 2 (Tet2), mRNA.	-0.283723	10.6777	-2.66435	0.0157984	0.444623	-2.9328	0.821468
TC0500000647.mm.2	NM_001285452	Tmem33	transmembrane protein 33	NM_001285452	RefSeq	Mus musculus transmembrane protein 33 (Tmem33), transcript variant 3, mRNA.	0.34542	9.99486	2.66374	0.0158188	0.444623	-2.93382	1.27052
TC0800002617.mm.2	NM_019794	Dnaja2	DnaJ (Hsp40) homolog, subfamily A, member 2	NM_019794	RefSeq	Mus musculus DnaJ (Hsp40) homolog, subfamily A, member 2 (Dnaja2), mRNA.	0.329511	8.10856	2.66266	0.0158548	0.444623	-2.93562	1.25659
TC0100001172.mm.2	NM_007799	Ctse	cathepsin E	NM_007799	RefSeq	Mus musculus cathepsin E (Ctse), mRNA.	0.592804	6.69796	2.66208	0.0158742	0.444623	-2.93659	1.50817
TC0500000468.mm.2	NM_007646	Cd38	CD38 antigen	NM_007646	RefSeq	Mus musculus CD38 antigen (Cd38), mRNA.	-0.30088	8.1527	-2.66162	0.01589	0.444623	-2.93738	0.811757
TC0800002470.mm.2	NM_172396	Smim7	small integral membrane protein 7	NM_172396	RefSeq	Mus musculus small integral membrane protein 7 (Smim7), mRNA.	0.269983	10.7757	2.66139	0.0158977	0.444623	-2.93776	1.20579
TC0600002013.mm.2	NR_110469	Lncpint	long non-protein coding RNA, Trp53 induced transcript	NR_110469	RefSeq	Mus musculus long non-protein coding RNA, Trp53 induced transcript (Lncpint), transcript variant A, long non-coding RNA.	-0.285936	11.5682	-2.66028	0.0159349	0.444623	-2.93961	0.820209
TC0600000014.mm.2	NM_001040611	Peg10	paternally expressed 10	NM_001040611	RefSeq	Mus musculus paternally expressed 10 (Peg10), transcript variant 1, mRNA.	0.295765	8.18614	2.66001	0.0159441	0.444623	-2.94007	1.22754
TC0300002366.mm.2	NM_001190258	Rps27rt	ribosomal protein S27, retrogene	NM_001190258	RefSeq	Mus musculus ribosomal protein S27, retrogene (Rps27rt), mRNA.	0.267715	10.6323	2.6599	0.0159476	0.444623	-2.94024	1.2039
TC0200005347.mm.2	ENSMUST00000108961	Gm11009	predicted gene 11009 [Source:MGI Symbol;Acc:MGI:3779227]	ENSMUST00000108961	ENSEMBL	predicted gene 11009 [gene_biotype:protein_coding transcript_biotype:protein_coding]	-0.361576	7.13917	-2.65969	0.0159547	0.444623	-2.94059	0.778314
TC0400000426.mm.2	NM_019874	Dnajb5	DnaJ (Hsp40) homolog, subfamily B, member 5	NM_019874	RefSeq	Mus musculus DnaJ (Hsp40) homolog, subfamily B, member 5 (Dnajb5), mRNA.	-0.234642	11.8121	-2.65924	0.01597	0.444623	-2.94135	0.849896
TC1700001898.mm.2	NM_001204973	Brd2	bromodomain containing 2	NM_001204973	RefSeq	Mus musculus bromodomain containing 2 (Brd2), transcript variant 2, mRNA.	0.276301	11.0379	2.65884	0.0159837	0.444623	-2.94203	1.21109
TC0500003212.mm.2	NM_001110140	Atp2a2	ATPase, Ca++ transporting, cardiac muscle, slow twitch 2	NM_001110140	RefSeq	Mus musculus ATPase, Ca++ transporting, cardiac muscle, slow twitch 2 (Atp2a2), transcript variant 1, mRNA.	-0.219594	12.6009	-2.65814	0.0160071	0.444623	-2.94319	0.858807
TC0700002736.mm.2	NM_001037707	Zfp27	zinc finger protein 27	NM_001037707	RefSeq	Mus musculus zinc finger protein 27 (Zfp27), transcript variant 1, mRNA.	-0.288236	8.65663	-2.65742	0.0160317	0.444623	-2.94441	0.818903
TC1700001197.mm.2	NM_201361	Rmdn2	regulator of microtubule dynamics 2	NM_201361	RefSeq	Mus musculus regulator of microtubule dynamics 2 (Rmdn2), mRNA.	-0.334695	8.5476	-2.6565	0.0160628	0.444623	-2.94594	0.792952
TC0500001136.mm.2	NM_001253814	Ankle2	ankyrin repeat and LEM domain containing 2	NM_001253814	RefSeq	Mus musculus ankyrin repeat and LEM domain containing 2 (Ankle2), transcript variant 1, mRNA.	-0.252802	9.45567	-2.65619	0.0160734	0.444623	-2.94646	0.839265
TC1400002009.mm.2	ENSMUST00000178962	Gm17174	predicted gene 17174 [Source:MGI Symbol;Acc:MGI:4938001]	ENSMUST00000178962	ENSEMBL	predicted gene 17174 [gene_biotype:protein_coding transcript_biotype:protein_coding]	-0.334054	6.02844	-2.65593	0.0160822	0.444623	-2.9469	0.793304
TC0500000334.mm.2	NM_008037	Fosl2	fos-like antigen 2	NM_008037	RefSeq	Mus musculus fos-like antigen 2 (Fosl2), mRNA.	-0.506674	10.4897	-2.65398	0.0161487	0.444623	-2.95017	0.703843
TC1700002720.mm.2	NM_013523	Fshr	follicle stimulating hormone receptor	NM_013523	RefSeq	Mus musculus follicle stimulating hormone receptor (Fshr), mRNA.	-0.337787	6.20459	-2.65375	0.0161564	0.444623	-2.95054	0.791254
TC0800001025.mm.2	NM_172757	Heatr3	HEAT repeat containing 3	NM_172757	RefSeq	Mus musculus HEAT repeat containing 3 (Heatr3), mRNA.	-0.362432	11.3361	-2.6528	0.016189	0.444623	-2.95214	0.777852
TC0700003797.mm.2	NM_001111043	Serpinh1	serine (or cysteine) peptidase inhibitor, clade H, member 1	NM_001111043	RefSeq	Mus musculus serine (or cysteine) peptidase inhibitor, clade H, member 1 (Serpinh1), transcript variant 2, mRNA.	0.321732	7.69913	2.6519	0.0162199	0.444623	-2.95365	1.24983
TC0700001406.mm.2	NM_001017985	C2cd3	C2 calcium-dependent domain containing 3	NM_001017985	RefSeq	Mus musculus C2 calcium-dependent domain containing 3 (C2cd3), mRNA.	-0.230706	9.85109	-2.6519	0.01622	0.444623	-2.95365	0.852218
TC1900000343.mm.2	ENSMUST00000112772	Gm3443	predicted gene 3443 [Source:MGI Symbol;Acc:MGI:3781620]	ENSMUST00000112772	ENSEMBL	predicted gene 3443 [gene_biotype:protein_coding transcript_biotype:protein_coding]	-0.290154	6.15678	-2.65175	0.0162249	0.444623	-2.95389	0.817814
TC1100003252.mm.2	NM_007754	Cpd	carboxypeptidase D	NM_007754	RefSeq	Mus musculus carboxypeptidase D (Cpd), mRNA.	-0.279902	10.0649	-2.65117	0.0162448	0.444623	-2.95487	0.823647
TC0400003308.mm.2	NM_015758	Foxe3	forkhead box E3	NM_015758	RefSeq	Mus musculus forkhead box E3 (Foxe3), mRNA.	0.319746	5.94096	2.65059	0.0162649	0.444623	-2.95584	1.24811
TC1400001067.mm.2	NM_013745	Nufip1	nuclear fragile X mental retardation protein interacting protein 1	NM_013745	RefSeq	Mus musculus nuclear fragile X mental retardation protein interacting protein 1 (Nufip1), mRNA.	0.242852	9.33322	2.65028	0.0162756	0.444623	-2.95637	1.18333
TC1700002430.mm.2	XM_003085140.1	Gm10495	PREDICTED: predicted gene 10495 (Gm10495), mRNA.	XM_003085140.1	MGI/Jackson Lab	PREDICTED: predicted gene 10495 (Gm10495), mRNA.	0.323996	7.78292	2.65024	0.0162771	0.444623	-2.95644	1.25179
TC0700002830.mm.2	NM_172741	4931406P16Rik	RIKEN cDNA 4931406P16 gene	NM_172741	RefSeq	Mus musculus RIKEN cDNA 4931406P16 gene (4931406P16Rik), mRNA.	-0.274381	9.2133	-2.64919	0.0163131	0.444623	-2.95819	0.826805
TC0100002656.mm.2	NM_001285927	Dock10	dedicator of cytokinesis 10	NM_001285927	RefSeq	Mus musculus dedicator of cytokinesis 10 (Dock10), transcript variant 2, mRNA.	-0.274107	9.66798	-2.64819	0.0163476	0.444623	-2.95986	0.826962
TC1300000464.mm.2	ENSMUST00000124093	Sycp2l	synaptonemal complex protein 2-like [Source:MGI Symbol;Acc:MGI:2685114]	ENSMUST00000124093	ENSEMBL	synaptonemal complex protein 2-like [gene_biotype:protein_coding transcript_biotype:protein_coding]	-0.294328	6.67829	-2.64799	0.0163546	0.444623	-2.9602	0.815452
TC0400004133.mm.2	NM_001113360	Plch2	phospholipase C, eta 2	NM_001113360	RefSeq	Mus musculus phospholipase C, eta 2 (Plch2), transcript variant 2, mRNA.	-0.26058	9.37436	-2.64771	0.0163641	0.444623	-2.96066	0.834752
TC1100000037.mm.2	NM_026175	Sf3a1	splicing factor 3a, subunit 1	NM_026175	RefSeq	Mus musculus splicing factor 3a, subunit 1 (Sf3a1), mRNA.	0.428007	10.9254	2.64611	0.0164196	0.444623	-2.96334	1.34537
TC0900000313.mm.2	NM_001190911	Kirrel3	kin of IRRE like 3 (Drosophila)	NM_001190911	RefSeq	Mus musculus kin of IRRE like 3 (Drosophila) (Kirrel3), transcript variant A, mRNA.	0.330015	10.704	2.6461	0.0164201	0.444623	-2.96336	1.25703
TC0700002569.mm.2	NM_001167154	Gm8693	predicted gene 8693	NM_001167154	RefSeq	Mus musculus predicted gene 8693 (Gm8693), mRNA.	0.30748	5.75431	2.64595	0.0164251	0.444623	-2.96361	1.23754
TC0X00002736.mm.2	NM_146235	Ercc6l	excision repair cross-complementing rodent repair deficiency complementation group 6 like	NM_146235	RefSeq	Mus musculus excision repair cross-complementing rodent repair deficiency complementation group 6 like (Ercc6l), mRNA.	-0.320886	6.78139	-2.64506	0.016456	0.444623	-2.9651	0.800578
TC0300003142.mm.2	NM_001162375	Fam73a	family with sequence similarity 73, member A	NM_001162375	RefSeq	Mus musculus family with sequence similarity 73, member A (Fam73a), transcript variant 2, mRNA.	-0.322575	10.4685	-2.64439	0.0164793	0.444623	-2.96621	0.799642
TC0700002526.mm.2	NM_001166746	Vmn1r111	vomeronasal 1 receptor 111	NM_001166746	RefSeq	Mus musculus vomeronasal 1 receptor 111 (Vmn1r111), mRNA.	0.251561	6.3721	2.64374	0.016502	0.444623	-2.9673	1.19049
TC1100003152.mm.2	NM_001024926	Cyb5d2	cytochrome b5 domain containing 2	NM_001024926	RefSeq	Mus musculus cytochrome b5 domain containing 2 (Cyb5d2), mRNA.	-0.364298	9.03211	-2.64356	0.0165083	0.444623	-2.96761	0.776847
TC0200002426.mm.2	NM_008489	Lbp	lipopolysaccharide binding protein	NM_008489	RefSeq	Mus musculus lipopolysaccharide binding protein (Lbp), mRNA.	0.961494	8.61525	2.6433	0.0165172	0.444623	-2.96803	1.94733
TC1700000513.mm.2	NM_148926	Zfand3	zinc finger, AN1-type domain 3	NM_148926	RefSeq	Mus musculus zinc finger, AN1-type domain 3 (Zfand3), mRNA.	0.256274	9.60831	2.64304	0.0165265	0.444623	-2.96848	1.19439
TC0700000989.mm.2	NM_021336	Snrpa1	small nuclear ribonucleoprotein polypeptide A	NM_021336	RefSeq	Mus musculus small nuclear ribonucleoprotein polypeptide A (Snrpa1), mRNA.	0.271916	10.1658	2.64299	0.0165283	0.444623	-2.96856	1.20741
TC1500001622.mm.2	NM_183194	Gsdmc3	gasdermin C3	NM_183194	RefSeq	Mus musculus gasdermin C3 (Gsdmc3), mRNA.	-0.290987	4.99159	-2.64253	0.0165444	0.444623	-2.96933	0.817343
TC0700002342.mm.2	NM_001033820	Zfp551	zinc fingr protein 551	NM_001033820	RefSeq	Mus musculus zinc fingr protein 551 (Zfp551), mRNA.	-0.331829	8.00538	-2.64202	0.0165621	0.444623	-2.97018	0.794529
TC0900000196.mm.2	NM_021888	Qtrt1	queuine tRNA-ribosyltransferase 1	NM_021888	RefSeq	Mus musculus queuine tRNA-ribosyltransferase 1 (Qtrt1), mRNA.	0.256584	9.71584	2.64078	0.0166056	0.444623	-2.97226	1.19465
TC0200002575.mm.2	NM_001085495	Arfgef2	ADP-ribosylation factor guanine nucleotide-exchange factor 2 (brefeldin A-inhibited)	NM_001085495	RefSeq	Mus musculus ADP-ribosylation factor guanine nucleotide-exchange factor 2 (brefeldin A-inhibited) (Arfgef2), mRNA.	0.247138	10.1219	2.64008	0.0166299	0.444623	-2.97342	1.18685
TC0700002715.mm.2	NM_182927	Spred3	sprouty-related, EVH1 domain containing 3	NM_182927	RefSeq	Mus musculus sprouty-related, EVH1 domain containing 3 (Spred3), mRNA.	-0.293192	9.36706	-2.63994	0.016635	0.444623	-2.97366	0.816094
TC0100001560.mm.2	NM_009063	Rgs5	regulator of G-protein signaling 5	NM_009063	RefSeq	Mus musculus regulator of G-protein signaling 5 (Rgs5), transcript variant 1, mRNA.	0.365298	8.69258	2.63923	0.0166599	0.444623	-2.97484	1.28815
TC0200005225.mm.2	NM_009564	Zfp64	zinc finger protein 64	NM_009564	RefSeq	Mus musculus zinc finger protein 64 (Zfp64), mRNA.	0.263896	10.0809	2.63864	0.0166807	0.444623	-2.97583	1.20072
TC1800000060.mm.2	NM_008058	Fzd8	frizzled homolog 8 (Drosophila)	NM_008058	RefSeq	Mus musculus frizzled homolog 8 (Drosophila) (Fzd8), mRNA.	0.335681	6.57317	2.63851	0.0166851	0.444623	-2.97604	1.26197
TC0100002964.mm.2	NM_001037999	Dbi	diazepam binding inhibitor	NM_001037999	RefSeq	Mus musculus diazepam binding inhibitor (Dbi), transcript variant 1, mRNA.	0.420674	11.5765	2.63811	0.0166994	0.444623	-2.97672	1.33855
TC1500000566.mm.2	NM_178646	Tigd5	tigger transposable element derived 5	NM_178646	RefSeq	Mus musculus tigger transposable element derived 5 (Tigd5), mRNA.	0.299907	7.62227	2.63782	0.0167094	0.444623	-2.97719	1.23107
TC1700002113.mm.2	NM_181753	Opn5	opsin 5	NM_181753	RefSeq	Mus musculus opsin 5 (Opn5), mRNA.	0.30446	6.1484	2.63648	0.0167568	0.444623	-2.97943	1.23496
TC0600002020.mm.2	NM_013723	Podxl	podocalyxin-like	NM_013723	RefSeq	Mus musculus podocalyxin-like (Podxl), mRNA.	0.350088	8.13087	2.63442	0.0168299	0.444623	-2.98288	1.27464
TC1500001965.mm.2	NM_029101	Rrp7a	ribosomal RNA processing 7 homolog A (S. cerevisiae)	NM_029101	RefSeq	Mus musculus ribosomal RNA processing 7 homolog A (S. cerevisiae) (Rrp7a), mRNA.	0.239524	9.70865	2.63429	0.0168344	0.444623	-2.98309	1.1806
TC1000000079.mm.2	NM_001077707	Shprh	SNF2 histone linker PHD RING helicase	NM_001077707	RefSeq	Mus musculus SNF2 histone linker PHD RING helicase (Shprh), transcript variant 1, mRNA.	-0.316701	10.0684	-2.63406	0.0168428	0.444623	-2.98349	0.802904
TC0100001409.mm.2	NM_001160180	Tor1aip2	torsin A interacting protein 2	NM_001160180	RefSeq	Mus musculus torsin A interacting protein 2 (Tor1aip2), transcript variant 1, mRNA.	-0.297489	9.51739	-2.63306	0.0168783	0.444623	-2.98515	0.813668
TC0700003989.mm.2	NM_020024	Taf10	TAF10 RNA polymerase II, TATA box binding protein (TBP)-associated factor	NM_020024	RefSeq	Mus musculus TAF10 RNA polymerase II, TATA box binding protein (TBP)-associated factor (Taf10), mRNA.	0.229677	9.76674	2.6318	0.0169231	0.444623	-2.98725	1.17257
TC0500000312.mm.2	NM_177677	Dnajc5g	DnaJ (Hsp40) homolog, subfamily C, member 5 gamma	NM_177677	RefSeq	Mus musculus DnaJ (Hsp40) homolog, subfamily C, member 5 gamma (Dnajc5g), mRNA.	-0.43181	7.26053	-2.6316	0.0169303	0.444623	-2.98759	0.741331
TC1600000906.mm.2	NM_139134	Chodl	chondrolectin	NM_139134	RefSeq	Mus musculus chondrolectin (Chodl), mRNA.	-0.308421	6.72714	-2.63149	0.0169341	0.444623	-2.98777	0.807525
TC0900000753.mm.2	NM_173018	Myo9a	myosin IXa	NM_173018	RefSeq	Mus musculus myosin IXa (Myo9a), mRNA.	-0.430531	6.33147	-2.63084	0.0169575	0.444623	-2.98886	0.741988
TC1000001708.mm.2	NM_177387	Ust	uronyl-2-sulfotransferase	NM_177387	RefSeq	Mus musculus uronyl-2-sulfotransferase (Ust), mRNA.	-0.27679	9.6688	-2.6293	0.0170125	0.444623	-2.99142	0.825425
TC1000002500.mm.2	NM_025650	Uqcr11	ubiquinol-cytochrome c reductase, complex III subunit XI	NM_025650	RefSeq	Mus musculus ubiquinol-cytochrome c reductase, complex III subunit XI (Uqcr11), mRNA.	0.318561	10.7893	2.62904	0.017022	0.444623	-2.99186	1.24709
TC1400000179.mm.2	NM_001243041	Adk	adenosine kinase	NM_001243041	RefSeq	Mus musculus adenosine kinase (Adk), transcript variant 2, mRNA.	-0.249622	9.72861	-2.62798	0.01706	0.444623	-2.99363	0.841117
TC0800001262.mm.2	NM_126165	Vps4a	vacuolar protein sorting 4a (yeast)	NM_126165	RefSeq	Mus musculus vacuolar protein sorting 4a (yeast) (Vps4a), mRNA.	-0.27342	10.3829	-2.62757	0.0170748	0.444623	-2.99431	0.827356
TC1200000500.mm.2	NM_008891	Pnn	pinin	NM_008891	RefSeq	Mus musculus pinin (Pnn), mRNA.	0.292852	9.8478	2.62694	0.0170976	0.444623	-2.99537	1.22506
TC0500002025.mm.2	NM_009584	Dnajc2	DnaJ (Hsp40) homolog, subfamily C, member 2	NM_009584	RefSeq	Mus musculus DnaJ (Hsp40) homolog, subfamily C, member 2 (Dnajc2), mRNA.	0.293084	8.43408	2.62685	0.0171008	0.444623	-2.99552	1.22526
TC0900001012.mm.2	NM_010313	Gnb5	guanine nucleotide binding protein (G protein), beta 5	NM_010313	RefSeq	Mus musculus guanine nucleotide binding protein (G protein), beta 5 (Gnb5), transcript variant 1, mRNA.	-0.254746	9.81381	-2.62538	0.017154	0.444623	-2.99797	0.838135
TC0100001252.mm.2	NM_007791	Csrp1	cysteine and glycine-rich protein 1	NM_007791	RefSeq	Mus musculus cysteine and glycine-rich protein 1 (Csrp1), mRNA.	0.278037	11.3875	2.62523	0.0171595	0.444623	-2.99823	1.21254
TC0100003041.mm.2	NM_007576	C4bp	complement component 4 binding protein	NM_007576	RefSeq	Mus musculus complement component 4 binding protein (C4bp), mRNA.	0.237303	6.49233	2.62495	0.0171693	0.444623	-2.99868	1.17879
TC1500001299.mm.2	NM_001013792	Otulin	OTU deubiquitinase with linear linkage specificity	NM_001013792	RefSeq	Mus musculus OTU deubiquitinase with linear linkage specificity (Otulin), mRNA.	-0.325463	7.84223	-2.62488	0.0171721	0.444623	-2.99881	0.798042
TC0600002648.mm.2	NM_054041	Antxr1	anthrax toxin receptor 1	NM_054041	RefSeq	Mus musculus anthrax toxin receptor 1 (Antxr1), mRNA.	0.345741	9.81926	2.6247	0.0171785	0.444623	-2.9991	1.2708
TC0100001114.mm.2	NM_145128	Mgat5	mannoside acetylglucosaminyltransferase 5	NM_145128	RefSeq	Mus musculus mannoside acetylglucosaminyltransferase 5 (Mgat5), mRNA.	-0.332641	10.2986	-2.62439	0.0171897	0.444623	-2.99962	0.794081
TC0300000172.mm.2	NM_001163007	Tnik	TRAF2 and NCK interacting kinase	NM_001163007	RefSeq	Mus musculus TRAF2 and NCK interacting kinase (Tnik), transcript variant 2, mRNA.	-0.220183	10.0497	-2.62429	0.0171933	0.444623	-2.99979	0.858456
TC1100003455.mm.2	NM_001003908	Cltc	clathrin, heavy polypeptide (Hc)	NM_001003908	RefSeq	Mus musculus clathrin, heavy polypeptide (Hc) (Cltc), mRNA.	-0.262623	12.175	-2.62415	0.0171986	0.444623	-3.00003	0.833571
TC0700000946.mm.2	NM_009728	Atp10a	ATPase, class V, type 10A	NM_009728	RefSeq	Mus musculus ATPase, class V, type 10A (Atp10a), mRNA.	-0.295434	9.88174	-2.62347	0.0172231	0.444623	-3.00116	0.814827
TC0200002427.mm.2	NM_175692	Snhg11	small nucleolar RNA host gene 11	NM_175692	RefSeq	Mus musculus small nucleolar RNA host gene 11 (Snhg11), mRNA.	0.197411	11.9414	2.62317	0.0172341	0.444623	-3.00166	1.14664
TC0100002260.mm.2	NM_001013025	Tgfbrap1	transforming growth factor, beta receptor associated protein 1	NM_001013025	RefSeq	Mus musculus transforming growth factor, beta receptor associated protein 1 (Tgfbrap1), mRNA.	-0.299042	9.97881	-2.62289	0.0172442	0.444623	-3.00212	0.812792
TC1800001198.mm.2	NM_010885	Ndufa2	NADH dehydrogenase (ubiquinone) 1 alpha subcomplex, 2	NM_010885	RefSeq	Mus musculus NADH dehydrogenase (ubiquinone) 1 alpha subcomplex, 2 (Ndufa2), mRNA.	0.32109	12.642	2.62261	0.0172544	0.444623	-3.00259	1.24927
TC1500001067.mm.2	NM_010444	Nr4a1	nuclear receptor subfamily 4, group A, member 1	NM_010444	RefSeq	Mus musculus nuclear receptor subfamily 4, group A, member 1 (Nr4a1), mRNA.	-0.613754	10.4426	-2.62241	0.0172616	0.444623	-3.00292	0.653494
TC0500002859.mm.2	NM_172882	Wdfy3	WD repeat and FYVE domain containing 3	NM_172882	RefSeq	Mus musculus WD repeat and FYVE domain containing 3 (Wdfy3), mRNA.	-0.363124	10.3193	-2.62209	0.0172732	0.444623	-3.00345	0.777479
TC1200001239.mm.2	NM_173363	Eif5	eukaryotic translation initiation factor 5	NM_173363	RefSeq	Mus musculus eukaryotic translation initiation factor 5 (Eif5), transcript variant 1, mRNA.	0.208298	12.0341	2.62204	0.0172749	0.444623	-3.00353	1.15532
TC0200002748.mm.2	NM_001177568	Gm14420	predicted gene 14420	NM_001177568	RefSeq	Mus musculus predicted gene 14420 (Gm14420), mRNA.	-0.485233	9.09339	-2.62176	0.0172854	0.444623	-3.00401	0.714382
TC0800003244.mm.2	NM_019883	Uba52	ubiquitin A-52 residue ribosomal protein fusion product 1	NM_019883	RefSeq	Mus musculus ubiquitin A-52 residue ribosomal protein fusion product 1 (Uba52), mRNA.	0.285883	12.8152	2.62104	0.0173115	0.444623	-3.00521	1.21916
TC1500001047.mm.2	NM_134093	Letmd1	LETM1 domain containing 1	NM_134093	RefSeq	Mus musculus LETM1 domain containing 1 (Letmd1), mRNA.	0.266698	10.1706	2.62038	0.0173357	0.444623	-3.00631	1.20305
TC1300001806.mm.2	NM_201358	Lyrm4	LYR motif containing 4	NM_201358	RefSeq	Mus musculus LYR motif containing 4 (Lyrm4), mRNA.	-0.320651	10.9049	-2.62017	0.0173434	0.444623	-3.00666	0.800709
TC0500001632.mm.2	NM_001081962	Sap25	sin3 associated polypeptide	NM_001081962	RefSeq	Mus musculus sin3 associated polypeptide (Sap25), mRNA.	0.244879	9.62694	2.61938	0.0173723	0.444623	-3.00798	1.18499
TC0100002142.mm.2	NM_001161816	Gm15455	predicted gene 15455	NM_001161816	RefSeq	Mus musculus predicted gene 15455 (Gm15455), mRNA.	-0.291745	8.92135	-2.61904	0.0173845	0.444623	-3.00854	0.816913
TC0200005346.mm.2	ENSMUST00000109049	Gm2004	predicted gene 2004 [Source:MGI Symbol;Acc:MGI:3780174]	ENSMUST00000109049	ENSEMBL	predicted gene 2004 [gene_biotype:protein_coding transcript_biotype:protein_coding]	-1.02818	8.90321	-2.61875	0.0173953	0.444623	-3.00903	0.49033
TC0200005491.mm.2	ENSMUST00000108975	Gm14419	predicted gene 14419 [Source:MGI Symbol;Acc:MGI:3702410]	ENSMUST00000108975	ENSEMBL	predicted gene 14419 [gene_biotype:protein_coding transcript_biotype:protein_coding]	-1.02818	8.90321	-2.61875	0.0173953	0.444623	-3.00903	0.49033
TC1700002042.mm.2	NM_023162	Znrd1	zinc ribbon domain containing, 1	NM_023162	RefSeq	Mus musculus zinc ribbon domain containing, 1 (Znrd1), mRNA.	0.265079	9.28981	2.61859	0.0174011	0.444623	-3.00929	1.2017
TC0900002106.mm.2	NM_176860	Ubash3b	ubiquitin associated and SH3 domain containing, B	NM_176860	RefSeq	Mus musculus ubiquitin associated and SH3 domain containing, B (Ubash3b), mRNA.	-0.240547	9.58516	-2.61718	0.0174529	0.445407	-3.01164	0.846424
TC0X00002057.mm.2	NM_026055	Rpl39	ribosomal protein L39	NM_026055	RefSeq	Mus musculus ribosomal protein L39 (Rpl39), mRNA.	0.438715	7.58743	2.61417	0.0175638	0.447631	-3.01665	1.3554
TC0200001042.mm.2	NM_010053	Dlx1	distal-less homeobox 1	NM_010053	RefSeq	Mus musculus distal-less homeobox 1 (Dlx1), mRNA.	0.250537	10.1328	2.61367	0.0175824	0.447631	-3.01749	1.18965
TC1100003758.mm.2	NM_008471	Krt19	keratin 19	NM_008471	RefSeq	Mus musculus keratin 19 (Krt19), transcript variant 1, mRNA.	0.302232	5.88446	2.6118	0.0176519	0.448781	-3.02061	1.23305
TC1900000077.mm.2	NM_026616	Rnaseh2c	ribonuclease H2, subunit C	NM_026616	RefSeq	Mus musculus ribonuclease H2, subunit C (Rnaseh2c), mRNA.	0.326113	10.0463	2.6105	0.0177001	0.448781	-3.02277	1.25363
TC1100000662.mm.2	NM_134189	Galnt10	UDP-N-acetyl-alpha-D-galactosamine:polypeptide N-acetylgalactosaminyltransferase 10	NM_134189	RefSeq	Mus musculus UDP-N-acetyl-alpha-D-galactosamine:polypeptide N-acetylgalactosaminyltransferase 10 (Galnt10), mRNA.	0.245952	10.4928	2.6105	0.0177003	0.448781	-3.02278	1.18587
TC0800001418.mm.2	NM_024219	Hsbp1	heat shock factor binding protein 1	NM_024219	RefSeq	Mus musculus heat shock factor binding protein 1 (Hsbp1), mRNA.	0.265679	11.2817	2.60911	0.017752	0.448781	-3.02509	1.2022
TC1900000994.mm.2	NM_198650	Slc22a20	solute carrier family 22 (organic anion transporter), member 20	NM_198650	RefSeq	Mus musculus solute carrier family 22 (organic anion transporter), member 20 (Slc22a20), mRNA.	0.410652	7.15037	2.60897	0.0177571	0.448781	-3.02531	1.32929
TC1500000485.mm.2	NM_001081409	Phf20l1	PHD finger protein 20-like 1	NM_001081409	RefSeq	Mus musculus PHD finger protein 20-like 1 (Phf20l1), mRNA.	-0.259693	10.9185	-2.60878	0.0177641	0.448781	-3.02562	0.835266
TC0600001622.mm.2	NM_019426	Atf7ip	activating transcription factor 7 interacting protein	NM_019426	RefSeq	Mus musculus activating transcription factor 7 interacting protein (Atf7ip), mRNA.	-0.283305	9.82087	-2.6084	0.0177785	0.448781	-3.02626	0.821706
TC0X00001111.mm.2	NM_008901	Pou3f4	POU domain, class 3, transcription factor 4	NM_008901	RefSeq	Mus musculus POU domain, class 3, transcription factor 4 (Pou3f4), mRNA.	0.265464	8.25094	2.60789	0.0177975	0.448781	-3.02711	1.20202
TC1200002070.mm.2	NM_001163501	Elmsan1	ELM2 and Myb/SANT-like domain containing 1	NM_001163501	RefSeq	Mus musculus ELM2 and Myb/SANT-like domain containing 1 (Elmsan1), transcript variant 2, mRNA.	-0.351045	8.19201	-2.60675	0.0178405	0.449305	-3.02902	0.784016
TC1400001414.mm.2	ENSMUST00000178788	Gm10251	predicted gene 10251 [Source:MGI Symbol;Acc:MGI:3704424]	ENSMUST00000178788	ENSEMBL	predicted gene 10251 [gene_biotype:protein_coding transcript_biotype:protein_coding]	0.262703	7.16336	2.60591	0.0178718	0.449305	-3.0304	1.19972
TC0500003566.mm.2	NM_001172146	Aimp2	aminoacyl tRNA synthetase complex-interacting multifunctional protein 2	NM_001172146	RefSeq	Mus musculus aminoacyl tRNA synthetase complex-interacting multifunctional protein 2 (Aimp2), transcript variant 1, mRNA.	0.276403	9.54517	2.60564	0.017882	0.449305	-3.03086	1.21117
TC1100000822.mm.2	NM_008885	Pmp22	peripheral myelin protein 22	NM_008885	RefSeq	Mus musculus peripheral myelin protein 22 (Pmp22), transcript variant 1, mRNA.	0.419272	9.45651	2.60413	0.017939	0.450202	-3.03337	1.33725
TC1500001785.mm.2	NM_001276321	Cyhr1	cysteine and histidine rich 1	NM_001276321	RefSeq	Mus musculus cysteine and histidine rich 1 (Cyhr1), transcript variant 3, mRNA.	0.269324	6.99529	2.60307	0.017979	0.450284	-3.03513	1.20524
TC1400000825.mm.2	NM_001142441	Gm10094	predicted gene 10094	NM_001142441	RefSeq	Mus musculus predicted gene 10094 (Gm10094), mRNA.	0.340299	10.9051	2.60291	0.0179849	0.450284	-3.03539	1.26602
TC0Y00000243.mm.2	uc029xos.1	Rbmy	RNA binding motif protein, Y chromosome	uc029xos.1	UCSC Genes	Mus musculus RNA binding motif protein, Y chromosome (Rbmy), transcript variant 1, mRNA.	-0.319702	5.8952	-2.60198	0.0180201	0.450631	-3.03694	0.801235
TC1100000644.mm.2	NM_153139	Slc36a1	solute carrier family 36 (proton/amino acid symporter), member 1	NM_153139	RefSeq	Mus musculus solute carrier family 36 (proton/amino acid symporter), member 1 (Slc36a1), mRNA.	0.294571	9.97723	2.60101	0.018057	0.450737	-3.03856	1.22652
TC0900002514.mm.2	NM_153119	Plekho2	pleckstrin homology domain containing, family O member 2	NM_153119	RefSeq	Mus musculus pleckstrin homology domain containing, family O member 2 (Plekho2), mRNA.	-0.454738	8.85064	-2.59991	0.0180989	0.450737	-3.04039	0.729643
TC1000000362.mm.2	OTTMUST00000095742	Ak9	adenylate kinase 9	OTTMUST00000095742	Havana transcript	adenylate kinase 9[gene_biotype:protein_coding transcript_biotype:protein_coding]	0.379901	5.78344	2.59978	0.0181039	0.450737	-3.04061	1.30125
TC1100002975.mm.2	NM_001099288	Arhgap44	Rho GTPase activating protein 44	NM_001099288	RefSeq	Mus musculus Rho GTPase activating protein 44 (Arhgap44), transcript variant 1, mRNA.	-0.34977	9.06738	-2.59963	0.0181097	0.450737	-3.04086	0.784709
TC1100001400.mm.2	NM_199008	Cox11	cytochrome c oxidase assembly protein 11	NM_199008	RefSeq	Mus musculus cytochrome c oxidase assembly protein 11 (Cox11), mRNA.	-0.316731	10.5371	-2.59853	0.0181515	0.451247	-3.04268	0.802887
TC0600001245.mm.2	NM_001282126	Brpf1	bromodomain and PHD finger containing, 1	NM_001282126	RefSeq	Mus musculus bromodomain and PHD finger containing, 1 (Brpf1), transcript variant 1, mRNA.	-0.276992	9.83471	-2.59739	0.0181951	0.451784	-3.04458	0.82531
TC0800000123.mm.2	NM_010684	Lamp1	lysosomal-associated membrane protein 1	NM_010684	RefSeq	Mus musculus lysosomal-associated membrane protein 1 (Lamp1), mRNA.	0.280026	10.7726	2.59674	0.0182198	0.451784	-3.04565	1.21422
TC0100000933.mm.2	NM_001271884	Ano7	anoctamin 7	NM_001271884	RefSeq	Mus musculus anoctamin 7 (Ano7), transcript variant 2, mRNA.	0.350008	7.07343	2.59629	0.0182373	0.451784	-3.04641	1.27457
TC1500002142.mm.2	NM_175121	Slc38a2	solute carrier family 38, member 2	NM_175121	RefSeq	Mus musculus solute carrier family 38, member 2 (Slc38a2), mRNA.	0.33732	11.8327	2.59542	0.0182706	0.452081	-3.04786	1.26341
TC0200001982.mm.2	NM_030559	Vps16	vacuolar protein sorting 16 (yeast)	NM_030559	RefSeq	Mus musculus vacuolar protein sorting 16 (yeast) (Vps16), mRNA.	-0.211186	10.1425	-2.59384	0.0183314	0.45273	-3.05048	0.863827
TC1000000908.mm.2	NM_001243067	Zfp433	zinc finger protein 433	NM_001243067	RefSeq	Mus musculus zinc finger protein 433 (Zfp433), mRNA.	-0.3339	8.01397	-2.59362	0.0183397	0.45273	-3.05084	0.793389
TC0400004003.mm.2	NM_001285920	Mfn2	mitofusin 2	NM_001285920	RefSeq	Mus musculus mitofusin 2 (Mfn2), transcript variant 1, mRNA.	-0.341392	9.87885	-2.59249	0.0183833	0.453161	-3.05272	0.78928
TC0900002320.mm.2	NM_172771	Dmxl2	Dmx-like 2	NM_172771	RefSeq	Mus musculus Dmx-like 2 (Dmxl2), mRNA.	-0.290681	10.9238	-2.59206	0.0184001	0.453161	-3.05344	0.817516
TC1300002141.mm.2	NM_001145801	Ctla2b	cytotoxic T lymphocyte-associated protein 2 beta	NM_001145801	RefSeq	Mus musculus cytotoxic T lymphocyte-associated protein 2 beta (Ctla2b), transcript variant 2, mRNA.	0.418253	7.81945	2.58957	0.0184963	0.454892	-3.05756	1.33631
TC1700002597.mm.2	NM_001112798	Slc8a1	solute carrier family 8 (sodium/calcium exchanger), member 1	NM_001112798	RefSeq	Mus musculus solute carrier family 8 (sodium/calcium exchanger), member 1 (Slc8a1), transcript variant B, mRNA.	-0.322526	10.0227	-2.58911	0.0185144	0.454892	-3.05833	0.799668
TC0500003093.mm.2	NM_016698	Rnf10	ring finger protein 10	NM_016698	RefSeq	Mus musculus ring finger protein 10 (Rnf10), transcript variant 2, mRNA.	-0.397873	10.0577	-2.58804	0.018556	0.454892	-3.06011	0.758976
TC0300002351.mm.2	NM_020517	Lenep	lens epithelial protein	NM_020517	RefSeq	Mus musculus lens epithelial protein (Lenep), mRNA.	0.259931	9.01768	2.58684	0.018603	0.454892	-3.0621	1.19742
TC0800001457.mm.2	NM_013519	Foxc2	forkhead box C2	NM_013519	RefSeq	Mus musculus forkhead box C2 (Foxc2), mRNA.	0.381352	6.25857	2.5868	0.0186044	0.454892	-3.06217	1.30256
TC0400001527.mm.2	NM_029748	Tmem234	transmembrane protein 234	NM_029748	RefSeq	Mus musculus transmembrane protein 234 (Tmem234), mRNA.	0.376549	9.40941	2.58601	0.0186354	0.454892	-3.06348	1.29823
TC0300000710.mm.2	NM_007759	Crabp2	cellular retinoic acid binding protein II	NM_007759	RefSeq	Mus musculus cellular retinoic acid binding protein II (Crabp2), mRNA.	0.492138	9.02717	2.58571	0.018647	0.454892	-3.06397	1.40653
TC0200005335.mm.2	NM_001099349	Gm14308	predicted gene 14308	NM_001099349	RefSeq	Mus musculus predicted gene 14308 (Gm14308), mRNA.	-1.18172	7.78132	-2.58538	0.0186598	0.454892	-3.06451	0.440826
TC0400001607.mm.2	NM_016693	Map3k6	mitogen-activated protein kinase kinase kinase 6	NM_016693	RefSeq	Mus musculus mitogen-activated protein kinase kinase kinase 6 (Map3k6), mRNA.	0.355021	5.87479	2.58527	0.0186641	0.454892	-3.0647	1.279
TC0400004191.mm.2	NM_008135	Slc6a9	solute carrier family 6 (neurotransmitter transporter, glycine), member 9	NM_008135	RefSeq	Mus musculus solute carrier family 6 (neurotransmitter transporter, glycine), member 9 (Slc6a9), mRNA.	-0.214771	11.476	-2.58353	0.0187323	0.456028	-3.06758	0.861683
TC0200002452.mm.2	NM_009408	Top1	topoisomerase (DNA) I	NM_009408	RefSeq	Mus musculus topoisomerase (DNA) I (Top1), mRNA.	0.330901	10.2065	2.58279	0.0187615	0.456214	-3.06881	1.2578
TC0900002213.mm.2	NM_001289668	Sidt2	SID1 transmembrane family, member 2	NM_001289668	RefSeq	Mus musculus SID1 transmembrane family, member 2 (Sidt2), transcript variant 1, mRNA.	-0.268187	10.2183	-2.58061	0.0188476	0.457011	-3.07243	0.830362
TC0700003740.mm.2	NM_029078	Pcf11	cleavage and polyadenylation factor subunit homolog (S. cerevisiae)	NM_029078	RefSeq	Mus musculus cleavage and polyadenylation factor subunit homolog (S. cerevisiae) (Pcf11), mRNA.	-0.258106	8.55157	-2.5802	0.0188637	0.457011	-3.0731	0.836185
TC1000003225.mm.2	NM_010027	Ddt	D-dopachrome tautomerase	NM_010027	RefSeq	Mus musculus D-dopachrome tautomerase (Ddt), mRNA.	0.340437	10.5681	2.57942	0.0188947	0.457011	-3.0744	1.26614
TC0X00001927.mm.2	NM_019435	Ndufb11	NADH dehydrogenase (ubiquinone) 1 beta subcomplex, 11	NM_019435	RefSeq	Mus musculus NADH dehydrogenase (ubiquinone) 1 beta subcomplex, 11 (Ndufb11), mRNA.	0.311957	12.1422	2.57898	0.0189122	0.457011	-3.07513	1.24139
TC0300000949.mm.2	NM_001009935	Txnip	thioredoxin interacting protein	NM_001009935	RefSeq	Mus musculus thioredoxin interacting protein (Txnip), transcript variant 1, mRNA.	0.33534	11.0832	2.57858	0.0189279	0.457011	-3.07579	1.26167
TC0200003304.mm.2	NM_001164357	Slc25a25	solute carrier family 25 (mitochondrial carrier, phosphate carrier), member 25	NM_001164357	RefSeq	Mus musculus solute carrier family 25 (mitochondrial carrier, phosphate carrier), member 25 (Slc25a25), transcript variant 2, mRNA.	-0.2559	8.08015	-2.57817	0.0189444	0.457011	-3.07647	0.837465
TC0300002311.mm.2	NM_001145876	Slc25a44	solute carrier family 25, member 44	NM_001145876	RefSeq	Mus musculus solute carrier family 25, member 44 (Slc25a44), transcript variant 2, mRNA.	-0.307718	11.0393	-2.57806	0.0189489	0.457011	-3.07666	0.807919
TC1700000050.mm.2	NM_001103181	Tulp4	tubby like protein 4	NM_001103181	RefSeq	Mus musculus tubby like protein 4 (Tulp4), transcript variant 2, mRNA.	-0.359248	11.4082	-2.57759	0.0189675	0.457011	-3.07744	0.779571
TC0500001386.mm.2	NM_177242	Pptc7	PTC7 protein phosphatase homolog (S. cerevisiae)	NM_177242	RefSeq	Mus musculus PTC7 protein phosphatase homolog (S. cerevisiae) (Pptc7), mRNA.	-0.299015	9.40453	-2.57651	0.0190103	0.457011	-3.07922	0.812807
TC0300000655.mm.2	NM_207278	Tigd4	tigger transposable element derived 4	NM_207278	RefSeq	Mus musculus tigger transposable element derived 4 (Tigd4), mRNA.	-0.251416	6.18805	-2.57651	0.0190106	0.457011	-3.07923	0.840072
TC1300001242.mm.2	NM_152804	Plk2	polo-like kinase 2	NM_152804	RefSeq	Mus musculus polo-like kinase 2 (Plk2), mRNA.	-0.312834	10.3129	-2.5752	0.0190629	0.457108	-3.0814	0.805059
TC1200000389.mm.2	NM_001146031	Nrcam	neuronal cell adhesion molecule	NM_001146031	RefSeq	Mus musculus neuronal cell adhesion molecule (Nrcam), transcript variant 2, mRNA.	-0.246762	11.3024	-2.575	0.0190708	0.457108	-3.08173	0.842786
TC0100002327.mm.2	NM_008384	Inpp1	inositol polyphosphate-1-phosphatase	NM_008384	RefSeq	Mus musculus inositol polyphosphate-1-phosphatase (Inpp1), mRNA.	-0.257281	8.96453	-2.57435	0.0190969	0.457108	-3.08281	0.836663
TC0100000159.mm.2	NM_172124	B3gat2	beta-1,3-glucuronyltransferase 2 (glucuronosyltransferase S)	NM_172124	RefSeq	Mus musculus beta-1,3-glucuronyltransferase 2 (glucuronosyltransferase S) (B3gat2), mRNA.	0.266213	8.09164	2.57424	0.0191011	0.457108	-3.08299	1.20265
TC0700003850.mm.2	NM_010531	Il18bp	interleukin 18 binding protein	NM_010531	RefSeq	Mus musculus interleukin 18 binding protein (Il18bp), mRNA.	-0.253765	8.76937	-2.57242	0.0191743	0.458339	-3.086	0.838705
TC1900000527.mm.2	NM_001164336	2017-03-05	membrane-associated ring finger (C3HC4) 5	NM_001164336	RefSeq	Mus musculus membrane-associated ring finger (C3HC4) 5 (March5), transcript variant 2, mRNA.	-0.263855	9.05495	-2.57159	0.0192074	0.458613	-3.08737	0.832859
TC1400000263.mm.2	NM_007479	Arf4	ADP-ribosylation factor 4	NM_007479	RefSeq	Mus musculus ADP-ribosylation factor 4 (Arf4), mRNA.	-0.267548	11.1013	-2.5708	0.0192396	0.45873	-3.08869	0.83073
TC1700000176.mm.2	NM_001034891	Ermard	ER membrane associated RNA degradation	NM_001034891	RefSeq	Mus musculus ER membrane associated RNA degradation (Ermard), transcript variant 2, mRNA.	-0.337496	9.591	-2.57039	0.0192557	0.45873	-3.08935	0.791414
TC1000000696.mm.2	NM_001142735	Pcdh15	protocadherin 15	NM_001142735	RefSeq	Mus musculus protocadherin 15 (Pcdh15), transcript variant B, mRNA.	-0.25605	11.7221	-2.56852	0.0193317	0.459771	-3.09246	0.837377
TC0X00001780.mm.2	NM_019755	Plp2	proteolipid protein 2	NM_019755	RefSeq	Mus musculus proteolipid protein 2 (Plp2), mRNA.	0.37954	8.35667	2.56824	0.019343	0.459771	-3.09292	1.30093
TC1700002573.mm.2	NM_001286647	Atl2	atlastin GTPase 2	NM_001286647	RefSeq	Mus musculus atlastin GTPase 2 (Atl2), transcript variant 3, mRNA.	-0.271522	10.6705	-2.56753	0.0193715	0.459932	-3.09409	0.828445
TC0600002722.mm.2	NM_018815	Nup210	nucleoporin 210	NM_018815	RefSeq	Mus musculus nucleoporin 210 (Nup210), mRNA.	-0.240716	9.40782	-2.56696	0.0193947	0.459965	-3.09503	0.846325
TC1300002342.mm.2	XM_138722.7	Fam81b	PREDICTED: family with sequence similarity 81, member B (Fam81b), mRNA.	XM_138722.7	MGI/Jackson Lab	PREDICTED: family with sequence similarity 81, member B (Fam81b), mRNA.	0.334619	6.66211	2.56558	0.0194511	0.460577	-3.09733	1.26104
TC1500002100.mm.2	NM_001033217	Prickle1	prickle homolog 1 (Drosophila)	NM_001033217	RefSeq	Mus musculus prickle homolog 1 (Drosophila) (Prickle1), mRNA.	-0.257361	9.39069	-2.56514	0.0194688	0.460577	-3.09804	0.836617
TC1400002709.mm.2	NM_010024	Dct	dopachrome tautomerase	NM_010024	RefSeq	Mus musculus dopachrome tautomerase (Dct), mRNA.	-0.534436	7.45475	-2.56472	0.0194858	0.460577	-3.09874	0.690429
TC0800001624.mm.2	NM_001037800	Cd209b	CD209b antigen	NM_001037800	RefSeq	Mus musculus CD209b antigen (Cd209b), transcript variant 2, mRNA.	0.335162	6.98699	2.56396	0.0195172	0.460801	-3.1	1.26152
TC1100001826.mm.2	NM_010303	Gna13	guanine nucleotide binding protein, alpha 13	NM_010303	RefSeq	Mus musculus guanine nucleotide binding protein, alpha 13 (Gna13), mRNA.	0.258468	9.03611	2.56338	0.0195409	0.460846	-3.10096	1.19621
TC1100004267.mm.2	NM_053169	Trim16	tripartite motif-containing 16	NM_053169	RefSeq	Mus musculus tripartite motif-containing 16 (Trim16), mRNA.	-0.370467	7.80922	-2.56234	0.0195835	0.461336	-3.10268	0.773532
TC1000000512.mm.2	NM_027375	Gcc2	GRIP and coiled-coil domain containing 2	NM_027375	RefSeq	Mus musculus GRIP and coiled-coil domain containing 2 (Gcc2), mRNA.	0.321412	8.38723	2.5613	0.0196263	0.461414	-3.10441	1.24955
TC0800002402.mm.2	NM_183170	Mpv17l2	MPV17 mitochondrial membrane protein-like 2	NM_183170	RefSeq	Mus musculus MPV17 mitochondrial membrane protein-like 2 (Mpv17l2), mRNA.	0.254735	9.9258	2.56119	0.0196305	0.461414	-3.10458	1.19312
TC0400000084.mm.2	NM_001199105	Trp53inp1	transformation related protein 53 inducible nuclear protein 1	NM_001199105	RefSeq	Mus musculus transformation related protein 53 inducible nuclear protein 1 (Trp53inp1), transcript variant 2, mRNA.	0.34005	5.70979	2.55965	0.0196941	0.462349	-3.10713	1.2658
TC1900000600.mm.2	NM_023418	Pgam1	phosphoglycerate mutase 1	NM_023418	RefSeq	Mus musculus phosphoglycerate mutase 1 (Pgam1), mRNA.	0.324499	12.1253	2.55897	0.0197222	0.462349	-3.10826	1.25223
TC0500002693.mm.2	NM_009467	Ugt2b5	UDP glucuronosyltransferase 2 family, polypeptide B5	NM_009467	RefSeq	Mus musculus UDP glucuronosyltransferase 2 family, polypeptide B5 (Ugt2b5), mRNA.	0.41974	5.03622	2.55641	0.0198279	0.462349	-3.11248	1.33769
TC1700000380.mm.2	NM_029624	Lmf1	lipase maturation factor 1	NM_029624	RefSeq	Mus musculus lipase maturation factor 1 (Lmf1), transcript variant 1, mRNA.	0.34959	9.24718	2.55446	0.0199089	0.462349	-3.1157	1.2742
TC0700002034.mm.2	NM_001112715	Ifitm1	interferon induced transmembrane protein 1	NM_001112715	RefSeq	Mus musculus interferon induced transmembrane protein 1 (Ifitm1), transcript variant 2, mRNA.	0.365639	8.93658	2.55379	0.0199368	0.462349	-3.1168	1.28845
TC1100004110.mm.2	NM_146032	Srp68	signal recognition particle 68	NM_146032	RefSeq	Mus musculus signal recognition particle 68 (Srp68), mRNA.	-0.283423	9.87709	-2.55271	0.019982	0.462349	-3.11859	0.821639
TC0700002738.mm.2	NM_178384	Zfp74	zinc finger protein 74	NM_178384	RefSeq	Mus musculus zinc finger protein 74 (Zfp74), mRNA.	-0.28069	9.24217	-2.55254	0.0199894	0.462349	-3.11888	0.823197
TC1600001805.mm.2	NM_174848	Crybg3	beta-gamma crystallin domain containing 3	NM_174848	RefSeq	Mus musculus beta-gamma crystallin domain containing 3 (Crybg3), mRNA.	-0.494716	7.08109	-2.55224	0.0200016	0.462349	-3.11936	0.709701
TC1400001531.mm.2	NM_027475	Ecd	ecdysoneless homolog (Drosophila)	NM_027475	RefSeq	Mus musculus ecdysoneless homolog (Drosophila) (Ecd), mRNA.	-0.26939	9.86624	-2.55212	0.0200067	0.462349	-3.11956	0.82967
TC1700001684.mm.2	NM_015830	Capn15	calpain 15	NM_015830	RefSeq	Mus musculus calpain 15 (Capn15), mRNA.	-0.250017	9.07038	-2.55208	0.0200084	0.462349	-3.11963	0.840887
TC0100000957.mm.2	NM_026321	Fam174a	family with sequence similarity 174, member A	NM_026321	RefSeq	Mus musculus family with sequence similarity 174, member A (Fam174a), mRNA.	-0.234877	10.8402	-2.55195	0.0200138	0.462349	-3.11984	0.849758
TC1000001622.mm.2	NM_028873	Dnajc14	DnaJ (Hsp40) homolog, subfamily C, member 14	NM_028873	RefSeq	Mus musculus DnaJ (Hsp40) homolog, subfamily C, member 14 (Dnajc14), mRNA.	-0.415715	9.75648	-2.55153	0.0200317	0.462349	-3.12055	0.749648
TC0500001011.mm.2	NM_001080798	Aff1	AF4/FMR2 family, member 1	NM_001080798	RefSeq	Mus musculus AF4/FMR2 family, member 1 (Aff1), transcript variant 1, mRNA.	0.258974	10.2771	2.55148	0.0200335	0.462349	-3.12062	1.19663
TC1100000759.mm.2	NM_001159404	Llgl1	lethal giant larvae homolog 1 (Drosophila)	NM_001159404	RefSeq	Mus musculus lethal giant larvae homolog 1 (Drosophila) (Llgl1), transcript variant 3, mRNA.	0.278966	8.46008	2.55118	0.0200462	0.462349	-3.12112	1.21333
TC0300002370.mm.2	NM_145540	Ints3	integrator complex subunit 3	NM_145540	RefSeq	Mus musculus integrator complex subunit 3 (Ints3), transcript variant 1, mRNA.	-0.290833	9.60222	-2.55098	0.0200544	0.462349	-3.12144	0.81743
TC0800000028.mm.2	NM_001039578	Evi5l	ecotropic viral integration site 5 like	NM_001039578	RefSeq	Mus musculus ecotropic viral integration site 5 like (Evi5l), mRNA.	-0.371904	9.03492	-2.55089	0.0200581	0.462349	-3.12159	0.772762
TC0100003338.mm.2	NM_207583	Brinp2	bone morphogenic protein/retinoic acid inducible neural-specific 2	NM_207583	RefSeq	Mus musculus bone morphogenic protein/retinoic acid inducible neural-specific 2 (Brinp2), mRNA.	-0.353513	9.84914	-2.55079	0.0200623	0.462349	-3.12176	0.782676
TC0X00002307.mm.2	NM_001001798	Atp11c	ATPase, class VI, type 11C	NM_001001798	RefSeq	Mus musculus ATPase, class VI, type 11C (Atp11c), transcript variant 2, mRNA.	-0.268094	9.99965	-2.55075	0.0200641	0.462349	-3.12182	0.830416
TC0300000908.mm.2	NM_001026212	Ensa	endosulfine alpha	NM_001026212	RefSeq	Mus musculus endosulfine alpha (Ensa), transcript variant 2, mRNA.	0.382286	9.99663	2.54925	0.0201271	0.463296	-3.1243	1.30341
TC1500000301.mm.2	NM_198606	Dcaf13	DDB1 and CUL4 associated factor 13	NM_198606	RefSeq	Mus musculus DDB1 and CUL4 associated factor 13 (Dcaf13), mRNA.	-0.265914	10.0705	-2.54539	0.0202904	0.466546	-3.13068	0.831672
TC0200000432.mm.2	NM_023326	Bmyc	brain expressed myelocytomatosis oncogene	NM_023326	RefSeq	Mus musculus brain expressed myelocytomatosis oncogene (Bmyc), mRNA.	0.247003	9.871	2.54413	0.0203437	0.467264	-3.13275	1.18674
TC1300000673.mm.2	NM_181278	B230219D22Rik	RIKEN cDNA B230219D22 gene	NM_181278	RefSeq	Mus musculus RIKEN cDNA B230219D22 gene (B230219D22Rik), mRNA.	-0.228299	11.0705	-2.54244	0.0204157	0.468408	-3.13554	0.853641
TC1100002106.mm.2	NM_026443	Mtfp1	mitochondrial fission process 1	NM_026443	RefSeq	Mus musculus mitochondrial fission process 1 (Mtfp1), mRNA.	0.205651	11.713	2.54126	0.020466	0.469053	-3.13748	1.15321
TC0900001605.mm.2	NM_025974	Rpl14	ribosomal protein L14	NM_025974	RefSeq	Mus musculus ribosomal protein L14 (Rpl14), mRNA.	0.244197	12.1547	2.54061	0.0204938	0.469181	-3.13855	1.18443
TC1300002617.mm.2	NM_029665	Ipo11	importin 11	NM_029665	RefSeq	Mus musculus importin 11 (Ipo11), mRNA.	-0.291398	9.65567	-2.53934	0.0205482	0.469918	-3.14064	0.81711
TC0500003116.mm.2	NM_030704	Hspb8	heat shock protein 8	NM_030704	RefSeq	Mus musculus heat shock protein 8 (Hspb8), mRNA.	0.425992	6.83074	2.5387	0.0205759	0.470043	-3.14171	1.3435
TC1500000110.mm.2	NM_001130149	Drosha	drosha, ribonuclease type III	NM_001130149	RefSeq	Mus musculus drosha, ribonuclease type III (Drosha), transcript variant 1, mRNA.	-0.247265	10.7253	-2.53741	0.0206314	0.4708	-3.14383	0.842492
TC1400000808.mm.2	NM_001145978	Parp4	poly (ADP-ribose) polymerase family, member 4	NM_001145978	RefSeq	Mus musculus poly (ADP-ribose) polymerase family, member 4 (Parp4), mRNA.	0.267578	6.9662	2.53483	0.0207425	0.470933	-3.14807	1.20379
TC0200005485.mm.2	NM_025575	Sys1	SYS1 Golgi-localized integral membrane protein homolog (S. cerevisiae)	NM_025575	RefSeq	Mus musculus SYS1 Golgi-localized integral membrane protein homolog (S. cerevisiae) (Sys1), mRNA.	0.236492	10.0884	2.53417	0.0207712	0.470933	-3.14916	1.17812
TC0800002597.mm.2	NM_008416	Junb	jun B proto-oncogene	NM_008416	RefSeq	Mus musculus jun B proto-oncogene (Junb), mRNA.	-0.52613	10.053	-2.53296	0.0208237	0.470933	-3.15115	0.694415
TC1300002689.mm.2	NM_027127	Gpx8	glutathione peroxidase 8 (putative)	NM_027127	RefSeq	Mus musculus glutathione peroxidase 8 (putative) (Gpx8), mRNA.	0.397619	8.25673	2.5327	0.0208351	0.470933	-3.15158	1.31733
TC1300000650.mm.2	NM_008011	Fgfr4	fibroblast growth factor receptor 4	NM_008011	RefSeq	Mus musculus fibroblast growth factor receptor 4 (Fgfr4), mRNA.	0.326508	8.23924	2.53248	0.0208446	0.470933	-3.15194	1.25397
TC1100002451.mm.2	NM_026527	Chac2	ChaC, cation transport regulator 2	NM_026527	RefSeq	Mus musculus ChaC, cation transport regulator 2 (Chac2), transcript variant 1, mRNA.	-0.236583	9.03359	-2.53234	0.0208507	0.470933	-3.15217	0.848753
TC0200005490.mm.2	NM_001099327	Gm14305	predicted gene 14305	NM_001099327	RefSeq	Mus musculus predicted gene 14305 (Gm14305), mRNA.	-1.53972	7.26865	-2.53216	0.0208587	0.470933	-3.15247	0.343951
TC0600002800.mm.2	NM_001081157	Lmod3	leiomodin 3 (fetal)	NM_001081157	RefSeq	Mus musculus leiomodin 3 (fetal) (Lmod3), mRNA.	-0.327523	6.65943	-2.53197	0.0208671	0.470933	-3.15279	0.796904
TC0600000386.mm.2	NM_001101507	Clec2l	C-type lectin domain family 2, member L	NM_001101507	RefSeq	Mus musculus C-type lectin domain family 2, member L (Clec2l), mRNA.	0.253496	9.38052	2.53185	0.0208721	0.470933	-3.15298	1.19209
TC0700003590.mm.2	NM_173445	Rccd1	RCC1 domain containing 1	NM_173445	RefSeq	Mus musculus RCC1 domain containing 1 (Rccd1), mRNA.	-0.368167	7.94042	-2.53178	0.0208753	0.470933	-3.1531	0.774766
TC1900000050.mm.2	NM_025553	Mrpl11	mitochondrial ribosomal protein L11	NM_025553	RefSeq	Mus musculus mitochondrial ribosomal protein L11 (Mrpl11), mRNA.	0.322331	10.0642	2.53126	0.0208981	0.470933	-3.15396	1.25035
TC1500001044.mm.2	NM_001002900	Higd1c	HIG1 domain family, member 1C	NM_001002900	RefSeq	Mus musculus HIG1 domain family, member 1C (Higd1c), mRNA.	0.210869	7.08398	2.53101	0.0209087	0.470933	-3.15436	1.15739
TC1700001516.mm.2	NM_172827	Lnpep	leucyl/cystinyl aminopeptidase	NM_172827	RefSeq	Mus musculus leucyl/cystinyl aminopeptidase (Lnpep), mRNA.	-0.244632	10.0465	-2.52903	0.0209955	0.470933	-3.15763	0.844031
TC0400002022.mm.2	NM_001277113	Rpl22	ribosomal protein L22	NM_001277113	RefSeq	Mus musculus ribosomal protein L22 (Rpl22), transcript variant 2, mRNA.	0.323101	10.2871	2.52895	0.0209989	0.470933	-3.15776	1.25102
TC0400002205.mm.2	NM_001159595	Ints8	integrator complex subunit 8	NM_001159595	RefSeq	Mus musculus integrator complex subunit 8 (Ints8), transcript variant 1, mRNA.	-0.3381	9.29855	-2.52879	0.0210057	0.470933	-3.15801	0.791082
TC0400002613.mm.2	NM_019998	Alg2	asparagine-linked glycosylation 2 (alpha-1,3-mannosyltransferase)	NM_019998	RefSeq	Mus musculus asparagine-linked glycosylation 2 (alpha-1,3-mannosyltransferase) (Alg2), mRNA.	-0.245747	11.052	-2.52841	0.0210225	0.470933	-3.15864	0.843379
TC0100001459.mm.2	NM_001024952	Rc3h1	RING CCCH (C3H) domains 1	NM_001024952	RefSeq	Mus musculus RING CCCH (C3H) domains 1 (Rc3h1), mRNA.	-0.270694	10.7142	-2.52827	0.0210288	0.470933	-3.15888	0.82892
TC0900003037.mm.2	NM_001042779	Sema3b	sema domain, immunoglobulin domain (Ig), short basic domain, secreted, (semaphorin) 3B	NM_001042779	RefSeq	Mus musculus sema domain, immunoglobulin domain (Ig), short basic domain, secreted, (semaphorin) 3B (Sema3b), transcript variant 1, mRNA.	0.29831	8.17974	2.52805	0.0210383	0.470933	-3.15924	1.2297
TC0200000528.mm.2	NM_007931	Endog	endonuclease G	NM_007931	RefSeq	Mus musculus endonuclease G (Endog), mRNA.	0.415668	7.89195	2.52697	0.0210856	0.470986	-3.16101	1.33392
TC1700002701.mm.2	NM_001081034	Fbxo11	F-box protein 11	NM_001081034	RefSeq	Mus musculus F-box protein 11 (Fbxo11), mRNA.	-0.283099	10.6406	-2.52673	0.0210964	0.470986	-3.16141	0.821824
TC1100002022.mm.2	NM_198423	Bahcc1	BAH domain and coiled-coil containing 1	NM_198423	RefSeq	Mus musculus BAH domain and coiled-coil containing 1 (Bahcc1), mRNA.	0.26867	6.98323	2.52627	0.0211165	0.470986	-3.16216	1.2047
TC1900000157.mm.2	NR_015538	Gm2518	interferon induced transmembrane protein 2 pseudogene	NR_015538	RefSeq	Mus musculus predicted gene 2518 (Gm2518), non-coding RNA.	0.35708	6.74621	2.52597	0.0211299	0.470986	-3.16266	1.28083
TC0300000680.mm.2	NM_001077687	Lrba	LPS-responsive beige-like anchor	NM_001077687	RefSeq	Mus musculus LPS-responsive beige-like anchor (Lrba), transcript variant 3, mRNA.	-0.321323	11.3558	-2.52455	0.0211923	0.47188	-3.16499	0.800336
TC0600000718.mm.2	NM_001081145	Tigd2	tigger transposable element derived 2	NM_001081145	RefSeq	Mus musculus tigger transposable element derived 2 (Tigd2), mRNA.	0.308655	9.6689	2.52183	0.0213129	0.473852	-3.16946	1.23855
TC1100003069.mm.2	NM_198862	Nlgn2	neuroligin 2	NM_198862	RefSeq	Mus musculus neuroligin 2 (Nlgn2), mRNA.	-0.283311	11.5005	-2.52111	0.0213451	0.473852	-3.17065	0.821703
TC1100003664.mm.2	NM_001159319	Cacnb1	calcium channel, voltage-dependent, beta 1 subunit	NM_001159319	RefSeq	Mus musculus calcium channel, voltage-dependent, beta 1 subunit (Cacnb1), transcript variant 3, mRNA.	0.284242	11.096	2.52104	0.0213481	0.473852	-3.17076	1.21777
TC0300001850.mm.2	NM_009673	Anxa5	annexin A5	NM_009673	RefSeq	Mus musculus annexin A5 (Anxa5), mRNA.	0.328273	9.74182	2.51933	0.0214242	0.474504	-3.17357	1.25551
TC1800001654.mm.2	NM_199197	Rbfa	ribosome binding factor A	NM_199197	RefSeq	Mus musculus ribosome binding factor A (Rbfa), mRNA.	0.336193	8.29842	2.51926	0.0214275	0.474504	-3.17369	1.26242
TC1300001552.mm.2	NM_146542	Olfr11	olfactory receptor 11	NM_146542	RefSeq	Mus musculus olfactory receptor 11 (Olfr11), mRNA.	0.265418	6.66687	2.51687	0.0215342	0.474504	-3.17761	1.20198
TC0500000161.mm.2	ENSMUST00000088514	Magi2	membrane associated guanylate kinase, WW and PDZ domain containing 2	ENSMUST00000088514	ENSEMBL	membrane associated guanylate kinase, WW and PDZ domain containing 2	0.280512	8.48073	2.51686	0.0215347	0.474504	-3.17762	1.21463
TC1400000310.mm.2	NM_001166531	Sfmbt1	Scm-like with four mbt domains 1	NM_001166531	RefSeq	Mus musculus Scm-like with four mbt domains 1 (Sfmbt1), transcript variant 2, mRNA.	-0.275578	8.74426	-2.51684	0.0215357	0.474504	-3.17766	0.826119
TC0900001433.mm.2	NM_025689	Ccdc51	coiled-coil domain containing 51	NM_025689	RefSeq	Mus musculus coiled-coil domain containing 51 (Ccdc51), mRNA.	-0.227724	7.70887	-2.51658	0.0215472	0.474504	-3.17808	0.853981
TC1100002488.mm.2	NM_023146	Ranbp17	RAN binding protein 17	NM_023146	RefSeq	Mus musculus RAN binding protein 17 (Ranbp17), mRNA.	-0.336055	7.90559	-2.51598	0.0215744	0.474504	-3.17908	0.792205
TC0X00000063.mm.2	NM_173747	Gpkow	G patch domain and KOW motifs	NM_173747	RefSeq	Mus musculus G patch domain and KOW motifs (Gpkow), mRNA.	0.278937	8.75614	2.51464	0.0216345	0.474504	-3.18127	1.2133
TC0800003226.mm.2	NM_001145552	Borcs8	BLOC-1 related complex subunit 8	NM_001145552	RefSeq	Mus musculus BLOC-1 related complex subunit 8 (Borcs8), transcript variant 1, mRNA.	0.28943	9.27621	2.51453	0.0216394	0.474504	-3.18145	1.22216
TC1000002612.mm.2	NM_145422	Rtcb	RNA 2,3-cyclic phosphate and 5-OH ligase	NM_145422	RefSeq	Mus musculus RNA 2,3-cyclic phosphate and 5-OH ligase (Rtcb), mRNA.	-0.259285	10.5213	-2.51418	0.0216555	0.474504	-3.18203	0.835502
TC0700002163.mm.2	NM_207270	Ptprh	protein tyrosine phosphatase, receptor type, H	NM_207270	RefSeq	Mus musculus protein tyrosine phosphatase, receptor type, H (Ptprh), mRNA.	-0.314471	6.31565	-2.51358	0.0216825	0.474504	-3.18301	0.804146
TC0500002347.mm.2	NR_027993	Gm3414	predicted gene 3414	NR_027993	RefSeq	Mus musculus predicted gene 3414 (Gm3414), long non-coding RNA.	-0.368894	6.75248	-2.5135	0.0216862	0.474504	-3.18315	0.774376
TC1200002101.mm.2	NM_021446	0610007P14Rik	RIKEN cDNA 0610007P14 gene	NM_021446	RefSeq	Mus musculus RIKEN cDNA 0610007P14 gene (0610007P14Rik), mRNA.	0.242498	10.2002	2.51347	0.0216873	0.474504	-3.18319	1.18304
TC0200005471.mm.2	NM_001198790	Ak1	adenylate kinase 1	NM_001198790	RefSeq	Mus musculus adenylate kinase 1 (Ak1), transcript variant 2, mRNA.	0.282925	11.5311	2.51337	0.0216919	0.474504	-3.18336	1.21666
TC0100000794.mm.2	NM_001172157	Dis3l2	DIS3 mitotic control homolog (S. cerevisiae)-like 2	NM_001172157	RefSeq	Mus musculus DIS3 mitotic control homolog (S. cerevisiae)-like 2 (Dis3l2), transcript variant 1, mRNA.	-0.284751	10.1537	-2.51221	0.0217443	0.475158	-3.18526	0.820883
TC1700001658.mm.2	NM_001177609	Ube2i	ubiquitin-conjugating enzyme E2I	NM_001177609	RefSeq	Mus musculus ubiquitin-conjugating enzyme E2I (Ube2i), transcript variant 2, mRNA.	0.235794	10.7481	2.51002	0.0218437	0.476658	-3.18886	1.17755
TC1200002396.mm.2	NM_026048	Cinp	cyclin-dependent kinase 2 interacting protein	NM_026048	RefSeq	Mus musculus cyclin-dependent kinase 2 interacting protein (Cinp), transcript variant 1, mRNA.	-0.305931	10.5132	-2.50913	0.0218843	0.476658	-3.19032	0.80892
TC1000001334.mm.2	NM_001161837	Ptprr	protein tyrosine phosphatase, receptor type, R	NM_001161837	RefSeq	Mus musculus protein tyrosine phosphatase, receptor type, R (Ptprr), transcript variant 2, mRNA.	-0.336946	9.02058	-2.50854	0.0219112	0.476658	-3.19128	0.791716
TC0100001338.mm.2	NM_011198	Ptgs2	prostaglandin-endoperoxide synthase 2	NM_011198	RefSeq	Mus musculus prostaglandin-endoperoxide synthase 2 (Ptgs2), mRNA.	-0.377189	7.74347	-2.50818	0.0219273	0.476658	-3.19186	0.769936
TC1800000332.mm.2	NM_175375	Ankhd1	ankyrin repeat and KH domain containing 1	NM_175375	RefSeq	Mus musculus ankyrin repeat and KH domain containing 1 (Ankhd1), mRNA.	-0.281546	10.0113	-2.5078	0.0219448	0.476658	-3.19249	0.822709
TC0900001823.mm.2	NR_033621	Olfr856-ps1	olfactory receptor 856, pseudogene 1	NR_033621	RefSeq	Mus musculus olfactory receptor 856, pseudogene 1 (Olfr856-ps1), non-coding RNA.	0.362683	6.70085	2.50735	0.0219655	0.476658	-3.19324	1.28582
TC1100003677.mm.2	NM_025559	Mien1	migration and invasion enhancer 1	NM_025559	RefSeq	Mus musculus migration and invasion enhancer 1 (Mien1), mRNA.	0.239939	11.254	2.50712	0.021976	0.476658	-3.19361	1.18094
TC1100003652.mm.2	NM_054051	Pip4k2b	phosphatidylinositol-5-phosphate 4-kinase, type II, beta	NM_054051	RefSeq	Mus musculus phosphatidylinositol-5-phosphate 4-kinase, type II, beta (Pip4k2b), mRNA.	-0.343339	9.53112	-2.50633	0.0220119	0.476658	-3.1949	0.788215
TC1100002995.mm.2	NM_001034874	Shisa6	shisa family member 6	NM_001034874	RefSeq	Mus musculus shisa family member 6 (Shisa6), mRNA.	0.41401	9.02392	2.50561	0.0220452	0.476658	-3.19609	1.33238
TC1500001062.mm.2	NM_007395	Acvr1b	activin A receptor, type 1B	NM_007395	RefSeq	Mus musculus activin A receptor, type 1B (Acvr1b), mRNA.	-0.344515	8.90906	-2.50396	0.0221208	0.476658	-3.19879	0.787572
TC1400000200.mm.2	NM_011695	Vdac2	voltage-dependent anion channel 2	NM_011695	RefSeq	Mus musculus voltage-dependent anion channel 2 (Vdac2), mRNA.	-0.222222	11.7882	-2.50367	0.022134	0.476658	-3.19926	0.857244
TC1700001711.mm.2	NM_026307	Cuta	cutA divalent cation tolerance homolog (E. coli)	NM_026307	RefSeq	Mus musculus cutA divalent cation tolerance homolog (E. coli) (Cuta), transcript variant 1, mRNA.	0.296411	10.9456	2.50283	0.0221728	0.476658	-3.20064	1.22809
TC0900001113.mm.2	NM_001164792	Tpbg	trophoblast glycoprotein	NM_001164792	RefSeq	Mus musculus trophoblast glycoprotein (Tpbg), transcript variant 2, mRNA.	-0.491322	10.5138	-2.50135	0.0222414	0.476658	-3.20307	0.711373
TC1200000033.mm.2	uc011yjw.1	Gm6682	tubulin, alpha 1C pseudogene	uc011yjw.1	UCSC Genes	Mus musculus predicted gene 6682 (Gm6682), non-coding RNA.	0.271836	11.3161	2.50098	0.0222583	0.476658	-3.20367	1.20734
TC0500000877.mm.2	NM_175096	Stbd1	starch binding domain 1	NM_175096	RefSeq	Mus musculus starch binding domain 1 (Stbd1), mRNA.	0.317309	7.36334	2.50089	0.0222624	0.476658	-3.20382	1.246
TC0700000554.mm.2	NM_027259	Polr2i	polymerase (RNA) II (DNA directed) polypeptide I	NM_027259	RefSeq	Mus musculus polymerase (RNA) II (DNA directed) polypeptide I (Polr2i), mRNA.	0.29756	10.8401	2.50064	0.0222739	0.476658	-3.20422	1.22906
TC0700003567.mm.2	NM_001113471	Plin1	perilipin 1	NM_001113471	RefSeq	Mus musculus perilipin 1 (Plin1), transcript variant 2, mRNA.	0.263983	8.17	2.50028	0.0222909	0.476658	-3.20482	1.20079
TC0300003045.mm.2	NM_001190852	Pdlim5	PDZ and LIM domain 5	NM_001190852	RefSeq	Mus musculus PDZ and LIM domain 5 (Pdlim5), transcript variant 4, mRNA.	0.314383	8.98179	2.49886	0.0223568	0.476658	-3.20715	1.24348
TC0600002917.mm.2	NM_133926	Camk1	calcium/calmodulin-dependent protein kinase I	NM_133926	RefSeq	Mus musculus calcium/calmodulin-dependent protein kinase I (Camk1), mRNA.	0.216298	11.9185	2.4983	0.0223828	0.476658	-3.20807	1.16175
TC0700000896.mm.2	NM_001111016	Nav2	neuron navigator 2	NM_001111016	RefSeq	Mus musculus neuron navigator 2 (Nav2), transcript variant 2, mRNA.	-0.220394	12.4262	-2.49822	0.0223865	0.476658	-3.2082	0.858331
TC0500002265.mm.2	NM_026242	Mrfap1	Morf4 family associated protein 1	NM_026242	RefSeq	Mus musculus Morf4 family associated protein 1 (Mrfap1), mRNA.	0.265895	10.1011	2.49804	0.0223946	0.476658	-3.20848	1.20238
TC0X00000054.mm.2	NM_001042542	Akap4	A kinase (PRKA) anchor protein 4	NM_001042542	RefSeq	Mus musculus A kinase (PRKA) anchor protein 4 (Akap4), transcript variant 2, mRNA.	-0.46694	5.45331	-2.49788	0.0224024	0.476658	-3.20876	0.723497
TC0X00001634.mm.2	NM_001177878	Phka2	phosphorylase kinase alpha 2	NM_001177878	RefSeq	Mus musculus phosphorylase kinase alpha 2 (Phka2), transcript variant 3, mRNA.	-0.491006	9.19064	-2.4975	0.0224199	0.476658	-3.20937	0.711529
TC0700000070.mm.2	NM_001146024	Zfp444	zinc finger protein 444	NM_001146024	RefSeq	Mus musculus zinc finger protein 444 (Zfp444), transcript variant 1, mRNA.	-0.212972	9.23997	-2.49661	0.0224612	0.476658	-3.21082	0.862758
TC0800002008.mm.2	NM_178648	Ubxn8	UBX domain protein 8	NM_178648	RefSeq	Mus musculus UBX domain protein 8 (Ubxn8), mRNA.	0.298341	9.34871	2.49609	0.0224858	0.476658	-3.21168	1.22973
TC0800002107.mm.2	NM_001271542	Cnot7	CCR4-NOT transcription complex, subunit 7	NM_001271542	RefSeq	Mus musculus CCR4-NOT transcription complex, subunit 7 (Cnot7), transcript variant 2, mRNA.	-0.253705	11.3405	-2.49572	0.0225029	0.476658	-3.21228	0.83874
TC1500001227.mm.2	NM_001081064	Pdzd2	PDZ domain containing 2	NM_001081064	RefSeq	Mus musculus PDZ domain containing 2 (Pdzd2), mRNA.	-0.392789	9.56754	-2.49544	0.022516	0.476658	-3.21274	0.761656
TC1700001270.mm.2	NM_028576	Camkmt	calmodulin-lysine N-methyltransferase	NM_028576	RefSeq	Mus musculus calmodulin-lysine N-methyltransferase (Camkmt), mRNA.	0.316309	8.45064	2.4953	0.0225228	0.476658	-3.21298	1.24514
TC0700000783.mm.2	NM_008457	Klk1b8	kallikrein 1-related peptidase b8	NM_008457	RefSeq	Mus musculus kallikrein 1-related peptidase b8 (Klk1b8), mRNA.	-0.468844	5.63225	-2.49517	0.0225288	0.476658	-3.21319	0.722543
TC0500003591.mm.2	NM_020582	Atp5j2	ATP synthase, H+ transporting, mitochondrial F0 complex, subunit F2	NM_020582	RefSeq	Mus musculus ATP synthase, H+ transporting, mitochondrial F0 complex, subunit F2 (Atp5j2), mRNA.	0.302113	11.3344	2.49419	0.0225746	0.476658	-3.21479	1.23295
TC0400002011.mm.2	NM_001285999	Plekhg5	pleckstrin homology domain containing, family G (with RhoGef domain) member 5	NM_001285999	RefSeq	Mus musculus pleckstrin homology domain containing, family G (with RhoGef domain) member 5 (Plekhg5), transcript variant 1, mRNA.	-0.307228	8.61879	-2.49317	0.0226226	0.476658	-3.21646	0.808193
TC0200004433.mm.2	NM_026574	Ino80	INO80 homolog (S. cerevisiae)	NM_026574	RefSeq	Mus musculus INO80 homolog (S. cerevisiae) (Ino80), mRNA.	-0.250998	9.60021	-2.49304	0.0226288	0.476658	-3.21668	0.840315
TC1400001643.mm.2	NM_009785	Cacna2d3	calcium channel, voltage-dependent, alpha2/delta subunit 3	NM_009785	RefSeq	Mus musculus calcium channel, voltage-dependent, alpha2/delta subunit 3 (Cacna2d3), mRNA.	-0.306167	8.26641	-2.49285	0.0226376	0.476658	-3.21698	0.808788
TC1900000439.mm.2	NM_001048177	Jak2	Janus kinase 2	NM_001048177	RefSeq	Mus musculus Janus kinase 2 (Jak2), transcript variant 2, mRNA.	-0.279634	10.1111	-2.49277	0.0226412	0.476658	-3.21711	0.8238
TC0200002746.mm.2	ENSMUST00000108968	Gm14401	predicted gene 14401 [Source:MGI Symbol;Acc:MGI:3650075]	ENSMUST00000108968	ENSEMBL	predicted gene 14401 [gene_biotype:protein_coding transcript_biotype:protein_coding]	-0.323195	8.52372	-2.49256	0.022651	0.476658	-3.21745	0.799298
TC1100000712.mm.2	NM_030082	Hist3h2ba	histone cluster 3, H2ba	NM_030082	RefSeq	Mus musculus histone cluster 3, H2ba (Hist3h2ba), mRNA.	0.237157	8.8645	2.49143	0.0227044	0.476658	-3.2193	1.17867
TC1100001634.mm.2	NM_001243049	Atp6v0a1	ATPase, H+ transporting, lysosomal V0 subunit A1	NM_001243049	RefSeq	Mus musculus ATPase, H+ transporting, lysosomal V0 subunit A1 (Atp6v0a1), transcript variant 2, mRNA.	-0.221077	11.7746	-2.4914	0.0227057	0.476658	-3.21935	0.857925
TC1000001557.mm.2	NM_007837	Ddit3	DNA-damage inducible transcript 3	NM_007837	RefSeq	Mus musculus DNA-damage inducible transcript 3 (Ddit3), transcript variant 1, mRNA.	0.228052	9.85755	2.49133	0.022709	0.476658	-3.21946	1.17125
TC0700000047.mm.2	NM_001101598	Isoc2a	isochorismatase domain containing 2a	NM_001101598	RefSeq	Mus musculus isochorismatase domain containing 2a (Isoc2a), mRNA.	0.306929	8.59296	2.49115	0.0227177	0.476658	-3.21976	1.23707
TC1700000881.mm.2	NM_001145979	Gtpbp2	GTP binding protein 2	NM_001145979	RefSeq	Mus musculus GTP binding protein 2 (Gtpbp2), transcript variant 2, mRNA.	-0.298801	9.46208	-2.48963	0.0227893	0.476658	-3.22224	0.812928
TC0900002123.mm.2	NM_027144	Arhgef12	Rho guanine nucleotide exchange factor (GEF) 12	NM_027144	RefSeq	Mus musculus Rho guanine nucleotide exchange factor (GEF) 12 (Arhgef12), mRNA.	-0.306639	9.23802	-2.48961	0.0227902	0.476658	-3.22227	0.808523
TC0700001331.mm.2	ENSMUST00000068485	Gm9966	predicted gene 9966 [Source:MGI Symbol;Acc:MGI:3641871]	ENSMUST00000068485	ENSEMBL	predicted gene 9966 [gene_biotype:protein_coding transcript_biotype:protein_coding]	0.299731	5.96623	2.48947	0.022797	0.476658	-3.22251	1.23091
TC0200004898.mm.2	NM_011438	Sox12	SRY (sex determining region Y)-box 12	NM_011438	RefSeq	Mus musculus SRY (sex determining region Y)-box 12 (Sox12), mRNA.	0.244263	7.75912	2.48881	0.0228285	0.476658	-3.22359	1.18449
TC0900000892.mm.2	NM_013646	Rora	RAR-related orphan receptor alpha	NM_013646	RefSeq	Mus musculus RAR-related orphan receptor alpha (Rora), transcript variant 1, mRNA.	0.28059	9.81507	2.48876	0.0228305	0.476658	-3.22366	1.21469
TC0900001475.mm.2	NM_001146059	Als2cl	ALS2 C-terminal like	NM_001146059	RefSeq	Mus musculus ALS2 C-terminal like (Als2cl), transcript variant 2, mRNA.	-0.375931	5.07314	-2.48831	0.022852	0.476658	-3.2244	0.770608
TC1300000691.mm.2	NM_009369	Tgfbi	transforming growth factor, beta induced	NM_009369	RefSeq	Mus musculus transforming growth factor, beta induced (Tgfbi), mRNA.	0.28639	7.72981	2.48779	0.0228764	0.476658	-3.22525	1.21958
TC0100000836.mm.2	NM_013701	Ugt1a2	UDP glucuronosyltransferase 1 family, polypeptide A2	NM_013701	RefSeq	Mus musculus UDP glucuronosyltransferase 1 family, polypeptide A2 (Ugt1a2), mRNA.	0.453193	6.53148	2.48699	0.0229145	0.476658	-3.22656	1.36907
TC0900001789.mm.2	NM_181816	Ccdc67	coiled-coil domain containing 67	NM_181816	RefSeq	Mus musculus coiled-coil domain containing 67 (Ccdc67), mRNA.	-0.310893	5.93649	-2.48671	0.0229281	0.476658	-3.22702	0.806142
TC1100004075.mm.2	NM_015807	Nt5c	5,3-nucleotidase, cytosolic	NM_015807	RefSeq	Mus musculus 5,3-nucleotidase, cytosolic (Nt5c), mRNA.	0.33944	9.02579	2.48666	0.0229305	0.476658	-3.2271	1.26527
TC0200000714.mm.2	NM_172854	Olfml2a	olfactomedin-like 2A	NM_172854	RefSeq	Mus musculus olfactomedin-like 2A (Olfml2a), mRNA.	0.404253	8.64092	2.48644	0.0229408	0.476658	-3.22746	1.3234
TC1700002775.mm.2	NM_026712	Zfp414	zinc finger protein 414	NM_026712	RefSeq	Mus musculus zinc finger protein 414 (Zfp414), transcript variant 1, mRNA.	0.339975	10.3846	2.48156	0.0231745	0.481036	-3.23544	1.26573
TC1200001580.mm.2	NM_009417	Tpo	thyroid peroxidase	NM_009417	RefSeq	Mus musculus thyroid peroxidase (Tpo), mRNA.	-0.376803	7.51774	-2.48109	0.023197	0.481036	-3.2362	0.770142
TC0400004135.mm.2	NM_026395	Rer1	RER1 retention in endoplasmic reticulum 1 homolog (S. cerevisiae)	NM_026395	RefSeq	Mus musculus RER1 retention in endoplasmic reticulum 1 homolog (S. cerevisiae) (Rer1), mRNA.	0.233515	9.45129	2.48017	0.0232411	0.481478	-3.2377	1.1757
TC1700001561.mm.2	NM_001256493	2210404O09Rik	RIKEN cDNA 2210404O09 gene	NM_001256493	RefSeq	Mus musculus RIKEN cDNA 2210404O09 gene (2210404O09Rik), mRNA.	-0.242239	7.7071	-2.4791	0.0232927	0.482074	-3.23944	0.845432
TC0100002409.mm.2	NM_027407	Ica1l	islet cell autoantigen 1-like	NM_027407	RefSeq	Mus musculus islet cell autoantigen 1-like (Ica1l), transcript variant 1, mRNA.	-0.428794	7.33473	-2.47768	0.0233616	0.482364	-3.24177	0.742882
TC0700002027.mm.2	NM_053194	Ric8	resistance to inhibitors of cholinesterase 8 homolog (C. elegans)	NM_053194	RefSeq	Mus musculus resistance to inhibitors of cholinesterase 8 homolog (C. elegans) (Ric8), mRNA.	-0.221396	9.03071	-2.47679	0.0234044	0.482364	-3.24321	0.857735
TC0800000865.mm.2	NM_001081240	Prmt10	protein arginine methyltransferase 10 (putative)	NM_001081240	RefSeq	Mus musculus protein arginine methyltransferase 10 (putative) (Prmt10), mRNA.	0.224478	8.64967	2.47624	0.0234313	0.482364	-3.24411	1.16835
TC1100001741.mm.2	NM_172567	Mettl2	methyltransferase like 2	NM_172567	RefSeq	Mus musculus methyltransferase like 2 (Mettl2), mRNA.	-0.32857	8.84728	-2.47624	0.0234315	0.482364	-3.24412	0.796326
TC1700002784.mm.2	NM_017463	Pbx2	pre B cell leukemia homeobox 2	NM_017463	RefSeq	Mus musculus pre B cell leukemia homeobox 2 (Pbx2), mRNA.	-0.238824	10.0124	-2.47601	0.0234427	0.482364	-3.2445	0.847436
TC0600001266.mm.2	NM_172890	Slc6a11	solute carrier family 6 (neurotransmitter transporter, GABA), member 11	NM_172890	RefSeq	Mus musculus solute carrier family 6 (neurotransmitter transporter, GABA), member 11 (Slc6a11), mRNA.	-0.228312	12.4102	-2.47497	0.0234931	0.482364	-3.24619	0.853633
TC1100003071.mm.2	NM_001195710	Tmem95	transmembrane protein 95	NM_001195710	RefSeq	Mus musculus transmembrane protein 95 (Tmem95), mRNA.	0.2921	7.03756	2.47454	0.0235142	0.482364	-3.24689	1.22442
TC1500000746.mm.2	NR_037697	1500009C09Rik	RIKEN cDNA 1500009C09 gene	NR_037697	RefSeq	Mus musculus RIKEN cDNA 1500009C09 gene (1500009C09Rik), transcript variant 2, long non-coding RNA.	0.249787	11.3318	2.47421	0.0235303	0.482364	-3.24743	1.18903
TC0500001146.mm.2	NM_001122639	Galnt9	UDP-N-acetyl-alpha-D-galactosamine:polypeptide N-acetylgalactosaminyltransferase 9	NM_001122639	RefSeq	Mus musculus UDP-N-acetyl-alpha-D-galactosamine:polypeptide N-acetylgalactosaminyltransferase 9 (Galnt9), transcript variant B, mRNA.	-0.321795	8.30446	-2.47419	0.023531	0.482364	-3.24745	0.800074
TC0700003570.mm.2	NM_008486	Anpep	alanyl (membrane) aminopeptidase	NM_008486	RefSeq	Mus musculus alanyl (membrane) aminopeptidase (Anpep), mRNA.	0.364699	8.62818	2.47411	0.023535	0.482364	-3.24759	1.28761
TC1900001472.mm.2	NM_021315	Noc3l	nucleolar complex associated 3 homolog (S. cerevisiae)	NM_021315	RefSeq	Mus musculus nucleolar complex associated 3 homolog (S. cerevisiae) (Noc3l), mRNA.	-0.268447	8.14657	-2.47211	0.0236328	0.48286	-3.25085	0.830212
TC0200003253.mm.2	NM_145520	Trub2	TruB pseudouridine (psi) synthase homolog 2 (E. coli)	NM_145520	RefSeq	Mus musculus TruB pseudouridine (psi) synthase homolog 2 (E. coli) (Trub2), transcript variant 1, mRNA.	0.26227	9.04779	2.47172	0.0236518	0.48286	-3.25148	1.19936
TC1500000667.mm.2	NM_027231	Polr2f	polymerase (RNA) II (DNA directed) polypeptide F	NM_027231	RefSeq	Mus musculus polymerase (RNA) II (DNA directed) polypeptide F (Polr2f), mRNA.	0.244957	10.47	2.47148	0.0236636	0.48286	-3.25188	1.18506
TC1700001852.mm.2	NM_177359	Zfp799	zinc finger protein 799	NM_177359	RefSeq	Mus musculus zinc finger protein 799 (Zfp799), transcript variant 1, mRNA.	0.260264	8.2178	2.4704	0.0237168	0.48286	-3.25364	1.1977
TC0300002731.mm.2	NM_010306	Gnai3	guanine nucleotide binding protein (G protein), alpha inhibiting 3	NM_010306	RefSeq	Mus musculus guanine nucleotide binding protein (G protein), alpha inhibiting 3 (Gnai3), mRNA.	-0.21676	9.47271	-2.46982	0.023745	0.48286	-3.25458	0.860496
TC0700004320.mm.2	NM_023203	Dctpp1	dCTP pyrophosphatase 1	NM_023203	RefSeq	Mus musculus dCTP pyrophosphatase 1 (Dctpp1), mRNA.	0.196741	9.81644	2.46858	0.0238064	0.48286	-3.25661	1.14611
TC0200005365.mm.2	ENSMUST00000108955	Gm14418	predicted gene 14418 [Source:MGI Symbol;Acc:MGI:3702408]	ENSMUST00000108955	ENSEMBL	predicted gene 14418 [gene_biotype:protein_coding transcript_biotype:protein_coding]	-0.456926	9.64036	-2.46857	0.0238067	0.48286	-3.25662	0.728537
TC0600000436.mm.2	NM_011646	Try4	trypsin 4	NM_011646	RefSeq	Mus musculus trypsin 4 (Try4), mRNA.	-0.318251	5.15008	-2.46815	0.0238274	0.48286	-3.2573	0.802042
TC1400002001.mm.2	NM_007449	Ang2	angiogenin, ribonuclease A family, member 2	NM_007449	RefSeq	Mus musculus angiogenin, ribonuclease A family, member 2 (Ang2), mRNA.	0.299656	5.18979	2.46734	0.0238676	0.48286	-3.25863	1.23085
TC0500002274.mm.2	NM_022416	Stk32b	serine/threonine kinase 32B	NM_022416	RefSeq	Mus musculus serine/threonine kinase 32B (Stk32b), mRNA.	0.286634	7.45722	2.46726	0.0238715	0.48286	-3.25876	1.21979
TC1000002886.mm.2	NM_146241	Trhde	TRH-degrading enzyme	NM_146241	RefSeq	Mus musculus TRH-degrading enzyme (Trhde), mRNA.	-0.23336	10.9618	-2.46703	0.0238826	0.48286	-3.25912	0.850651
TC0200001011.mm.2	NM_028521	Phospho2	phosphatase, orphan 2	NM_028521	RefSeq	Mus musculus phosphatase, orphan 2 (Phospho2), mRNA.	-0.3196	7.97237	-2.46698	0.0238854	0.48286	-3.25922	0.801292
TC0500000828.mm.2	NR_037571	Gm7056	predicted gene 7056	NR_037571	RefSeq	Mus musculus predicted gene 7056 (Gm7056), long non-coding RNA.	0.238195	9.74597	2.46665	0.0239016	0.48286	-3.25975	1.17952
TC0900002764.mm.2	NM_026122	Hmgn3	high mobility group nucleosomal binding domain 3	NM_026122	RefSeq	Mus musculus high mobility group nucleosomal binding domain 3 (Hmgn3), transcript variant a, mRNA.	0.229332	10.9722	2.46658	0.023905	0.48286	-3.25986	1.17229
TC1100002000.mm.2	NM_130886	Card14	caspase recruitment domain family, member 14	NM_130886	RefSeq	Mus musculus caspase recruitment domain family, member 14 (Card14), mRNA.	0.210049	7.67727	2.46581	0.023943	0.48286	-3.26111	1.15673
TC1000000541.mm.2	NM_001199187	Ascc1	activating signal cointegrator 1 complex subunit 1	NM_001199187	RefSeq	Mus musculus activating signal cointegrator 1 complex subunit 1 (Ascc1), transcript variant 1, mRNA.	0.194375	8.17148	2.46576	0.0239455	0.48286	-3.26119	1.14423
TC1600001423.mm.2	NM_001013761	Gmnc	geminin coiled-coil domain containing	NM_001013761	RefSeq	Mus musculus geminin coiled-coil domain containing (Gmnc), transcript variant 1, mRNA.	0.271095	4.61851	2.46495	0.023986	0.48286	-3.26252	1.20672
TC1300001265.mm.2	NM_010560	Il6st	interleukin 6 signal transducer	NM_010560	RefSeq	Mus musculus interleukin 6 signal transducer (Il6st), mRNA.	-0.20183	10.84	-2.46442	0.0240119	0.48286	-3.26337	0.869447
TC0900000605.mm.2	NM_001289782	Cryab	crystallin, alpha B	NM_001289782	RefSeq	Mus musculus crystallin, alpha B (Cryab), transcript variant 1, mRNA.	0.431881	10.6382	2.46439	0.0240136	0.48286	-3.26343	1.34899
TC0200005316.mm.2	NM_025983	Atp5e	ATP synthase, H+ transporting, mitochondrial F1 complex, epsilon subunit	NM_025983	RefSeq	Mus musculus ATP synthase, H+ transporting, mitochondrial F1 complex, epsilon subunit (Atp5e), mRNA.	0.344038	9.68291	2.46434	0.0240162	0.48286	-3.26351	1.2693
TC1100003928.mm.2	NM_198292	Tex2	testis expressed gene 2	NM_198292	RefSeq	Mus musculus testis expressed gene 2 (Tex2), mRNA.	0.193571	9.75446	2.4633	0.0240676	0.483367	-3.2652	1.14359
TC0900001887.mm.2	NM_031874	Rab3d	RAB3D, member RAS oncogene family	NM_031874	RefSeq	Mus musculus RAB3D, member RAS oncogene family (Rab3d), mRNA.	0.287289	7.65969	2.46258	0.0241036	0.483367	-3.26637	1.22034
TC1600001233.mm.2	NM_011987	Pla2g10	phospholipase A2, group X	NM_011987	RefSeq	Mus musculus phospholipase A2, group X (Pla2g10), transcript variant 1, mRNA.	0.310616	7.84598	2.46245	0.02411	0.483367	-3.26658	1.24024
TC0300001983.mm.2	NM_172862	Frem2	Fras1 related extracellular matrix protein 2	NM_172862	RefSeq	Mus musculus Fras1 related extracellular matrix protein 2 (Frem2), mRNA.	-0.442239	5.53583	-2.46065	0.0242004	0.484719	-3.26952	0.735991
TC0800001577.mm.2	NM_174987	Coa6	cytochrome c oxidase assembly factor 6	NM_174987	RefSeq	Mus musculus cytochrome c oxidase assembly factor 6 (Coa6), mRNA.	0.28791	9.03996	2.45965	0.0242505	0.484764	-3.27115	1.22087
TC0500003318.mm.2	NM_023248	Sbds	Shwachman-Bodian-Diamond syndrome homolog (human)	NM_023248	RefSeq	Mus musculus Shwachman-Bodian-Diamond syndrome homolog (human) (Sbds), mRNA.	0.20263	10.4663	2.45899	0.0242835	0.484764	-3.27222	1.15079
TC0200001038.mm.2	NM_025633	Metap1d	methionyl aminopeptidase type 1D (mitochondrial)	NM_025633	RefSeq	Mus musculus methionyl aminopeptidase type 1D (mitochondrial) (Metap1d), mRNA.	-0.414582	8.42165	-2.45881	0.0242925	0.484764	-3.27251	0.750237
TC1700001015.mm.2	NM_027244	Ndufa11	NADH dehydrogenase (ubiquinone) 1 alpha subcomplex 11	NM_027244	RefSeq	Mus musculus NADH dehydrogenase (ubiquinone) 1 alpha subcomplex 11 (Ndufa11), mRNA.	0.305954	10.6262	2.45813	0.0243264	0.484764	-3.27361	1.23624
TC0100000678.mm.2	NM_001004173	Sgpp2	sphingosine-1-phosphate phosphotase 2	NM_001004173	RefSeq	Mus musculus sphingosine-1-phosphate phosphotase 2 (Sgpp2), mRNA.	0.265125	9.33701	2.45803	0.0243319	0.484764	-3.27379	1.20174
TC1900001661.mm.2	NM_133216	Xpnpep1	X-prolyl aminopeptidase (aminopeptidase P) 1, soluble	NM_133216	RefSeq	Mus musculus X-prolyl aminopeptidase (aminopeptidase P) 1, soluble (Xpnpep1), mRNA.	0.211922	9.52531	2.45729	0.0243691	0.484764	-3.27499	1.15823
TC1900001617.mm.2	NM_001164363	Nt5c2	5-nucleotidase, cytosolic II	NM_001164363	RefSeq	Mus musculus 5-nucleotidase, cytosolic II (Nt5c2), transcript variant 1, mRNA.	-0.322809	10.4451	-2.45725	0.024371	0.484764	-3.27505	0.799511
TC0500000316.mm.2	NM_153680	Snx17	sorting nexin 17	NM_153680	RefSeq	Mus musculus sorting nexin 17 (Snx17), mRNA.	-0.304451	9.07729	-2.45695	0.0243862	0.484764	-3.27554	0.80975
TC0300002750.mm.2	NM_029522	Gpsm2	G-protein signalling modulator 2 (AGS3-like, C. elegans)	NM_029522	RefSeq	Mus musculus G-protein signalling modulator 2 (AGS3-like, C. elegans) (Gpsm2), mRNA.	0.305261	8.87988	2.45612	0.0244282	0.484996	-3.27689	1.23564
TC0600002935.mm.2	NM_024206	Sec13	SEC13 homolog, nuclear pore and COPII coat complex component	NM_024206	RefSeq	Mus musculus SEC13 homolog, nuclear pore and COPII coat complex component (Sec13), mRNA.	0.254578	9.22142	2.45581	0.0244437	0.484996	-3.27739	1.19299
TC0100002070.mm.2	NM_026503	Sdhaf4	succinate dehydrogenase complex assembly factor 4	NM_026503	RefSeq	Mus musculus succinate dehydrogenase complex assembly factor 4 (Sdhaf4), mRNA.	0.36878	7.95236	2.45505	0.0244819	0.485298	-3.27862	1.29126
TC1900001203.mm.2	NM_001205339	Psat1	phosphoserine aminotransferase 1	NM_001205339	RefSeq	Mus musculus phosphoserine aminotransferase 1 (Psat1), transcript variant 2, mRNA.	0.295264	9.16204	2.45381	0.0245448	0.486007	-3.28064	1.22711
TC0800000483.mm.2	NM_026840	Pdgfrl	platelet-derived growth factor receptor-like	NM_026840	RefSeq	Mus musculus platelet-derived growth factor receptor-like (Pdgfrl), mRNA.	0.3082	7.7343	2.45344	0.0245637	0.486007	-3.28124	1.23816
TC1300001630.mm.2	NM_178197	Hist1h2bh	histone cluster 1, H2bh	NM_178197	RefSeq	Mus musculus histone cluster 1, H2bh (Hist1h2bh), mRNA.	0.277678	9.15009	2.45233	0.02462	0.486482	-3.28304	1.21224
TC0200004447.mm.2	NM_001163701	Rpap1	RNA polymerase II associated protein 1	NM_001163701	RefSeq	Mus musculus RNA polymerase II associated protein 1 (Rpap1), transcript variant 2, mRNA.	-0.274584	8.45744	-2.45201	0.0246364	0.486482	-3.28356	0.826689
TC1100000950.mm.2	NM_001271358	Arrb2	arrestin, beta 2	NM_001271358	RefSeq	Mus musculus arrestin, beta 2 (Arrb2), transcript variant 1, mRNA.	0.339568	9.72741	2.45159	0.0246576	0.486482	-3.28424	1.26538
TC1900000183.mm.2	NM_010239	Fth1	ferritin heavy polypeptide 1	NM_010239	RefSeq	Mus musculus ferritin heavy polypeptide 1 (Fth1), transcript variant 1, mRNA.	0.250508	12.7852	2.4503	0.0247236	0.486482	-3.28634	1.18963
TC1300000594.mm.2	NM_001283028	Spin1	spindlin 1	NM_001283028	RefSeq	Mus musculus spindlin 1 (Spin1), transcript variant 3, mRNA.	-0.221702	10.31	-2.45026	0.0247258	0.486482	-3.28641	0.857553
TC0900000589.mm.2	NM_175482	Usp28	ubiquitin specific peptidase 28	NM_175482	RefSeq	Mus musculus ubiquitin specific peptidase 28 (Usp28), mRNA.	-0.292794	9.22804	-2.45026	0.0247258	0.486482	-3.28641	0.81632
TC0500001641.mm.2	NM_029869	Zkscan1	zinc finger with KRAB and SCAN domains 1	NM_029869	RefSeq	Mus musculus zinc finger with KRAB and SCAN domains 1 (Zkscan1), transcript variant 2, mRNA.	-0.236866	8.48999	-2.4492	0.0247798	0.486753	-3.28813	0.848587
TC0200004459.mm.2	NM_001110496	Tmem87a	transmembrane protein 87A	NM_001110496	RefSeq	Mus musculus transmembrane protein 87A (Tmem87a), transcript variant 2, mRNA.	-0.223854	9.77881	-2.44879	0.0248009	0.486753	-3.2888	0.856275
TC0100002332.mm.2	NM_153556	Pms1	postmeiotic segregation increased 1 (S. cerevisiae)	NM_153556	RefSeq	Mus musculus postmeiotic segregation increased 1 (S. cerevisiae) (Pms1), mRNA.	-0.231136	7.61256	-2.44809	0.0248368	0.486753	-3.28993	0.851964
TC0300002492.mm.2	NM_023320	Plekho1	pleckstrin homology domain containing, family O member 1	NM_023320	RefSeq	Mus musculus pleckstrin homology domain containing, family O member 1 (Plekho1), mRNA.	0.353527	11.0006	2.44804	0.0248392	0.486753	-3.29001	1.27768
TC1400000344.mm.2	NM_001081130	Ogdhl	oxoglutarate dehydrogenase-like	NM_001081130	RefSeq	Mus musculus oxoglutarate dehydrogenase-like (Ogdhl), mRNA.	-0.235747	9.41403	-2.44707	0.0248892	0.486753	-3.29159	0.849245
TC0600001193.mm.2	NM_010585	Itpr1	inositol 1,4,5-trisphosphate receptor 1	NM_010585	RefSeq	Mus musculus inositol 1,4,5-trisphosphate receptor 1 (Itpr1), mRNA.	-0.345567	10.3347	-2.44669	0.0249086	0.486753	-3.2922	0.786999
TC0700002957.mm.2	NM_009131	Clec11a	C-type lectin domain family 11, member a	NM_009131	RefSeq	Mus musculus C-type lectin domain family 11, member a (Clec11a), mRNA.	0.245734	9.32077	2.44656	0.0249153	0.486753	-3.29241	1.1857
TC0700000073.mm.2	NM_133204	Zscan5b	zinc finger and SCAN domain containing 5B	NM_133204	RefSeq	Mus musculus zinc finger and SCAN domain containing 5B (Zscan5b), mRNA.	0.23375	7.79419	2.44523	0.0249839	0.486753	-3.29458	1.17589
TC0500001876.mm.2	NM_013823	Kl	klotho	NM_013823	RefSeq	Mus musculus klotho (Kl), mRNA.	0.297629	6.18776	2.44486	0.025003	0.486753	-3.29518	1.22912
TC1300000735.mm.2	NM_001285917	Dapk1	death associated protein kinase 1	NM_001285917	RefSeq	Mus musculus death associated protein kinase 1 (Dapk1), transcript variant 3, mRNA.	-0.202432	11.8213	-2.44466	0.0250135	0.486753	-3.29551	0.869084
TC1100000294.mm.2	NM_176841	Ccdc88a	coiled coil domain containing 88A	NM_176841	RefSeq	Mus musculus coiled coil domain containing 88A (Ccdc88a), mRNA.	-0.22485	10.2124	-2.44434	0.0250298	0.486753	-3.29602	0.855684
TC0800000403.mm.2	NM_026432	Saraf	store-operated calcium entry-associated regulatory factor	NM_026432	RefSeq	Mus musculus store-operated calcium entry-associated regulatory factor (Saraf), mRNA.	0.200046	10.8223	2.44432	0.0250308	0.486753	-3.29605	1.14873
TC0600003475.mm.2	NM_177192	Dennd5b	DENN/MADD domain containing 5B	NM_177192	RefSeq	Mus musculus DENN/MADD domain containing 5B (Dennd5b), mRNA.	-0.327909	10.0207	-2.44416	0.0250391	0.486753	-3.29631	0.796691
TC0100002081.mm.2	NM_175642	Adgrb3	adhesion G protein-coupled receptor B3	NM_175642	RefSeq	Mus musculus adhesion G protein-coupled receptor B3 (Adgrb3), mRNA.	-0.203397	12.0646	-2.44285	0.0251068	0.487363	-3.29843	0.868503
TC1500001938.mm.2	NM_001207021	Shisa8	shisa family member 8	NM_001207021	RefSeq	Mus musculus shisa family member 8 (Shisa8), mRNA.	0.311683	10.2856	2.44186	0.0251583	0.487363	-3.30004	1.24116
TC0100003127.mm.2	NM_175259	Shisa4	shisa family member 4	NM_175259	RefSeq	Mus musculus shisa family member 4 (Shisa4), mRNA.	0.266873	10.1672	2.44183	0.0251597	0.487363	-3.30009	1.2032
TC0800001522.mm.2	NM_023279	Tubb3	tubulin, beta 3 class III	NM_023279	RefSeq	Mus musculus tubulin, beta 3 class III (Tubb3), mRNA.	0.407165	10.7609	2.44142	0.025181	0.487363	-3.30075	1.32608
TC1100002029.mm.2	NM_027204	Mrpl12	mitochondrial ribosomal protein L12	NM_027204	RefSeq	Mus musculus mitochondrial ribosomal protein L12 (Mrpl12), mRNA.	0.302831	8.54503	2.44089	0.0252088	0.487363	-3.30162	1.23356
TC1700002771.mm.2	NM_019730	Nme3	NME/NM23 nucleoside diphosphate kinase 3	NM_019730	RefSeq	Mus musculus NME/NM23 nucleoside diphosphate kinase 3 (Nme3), mRNA.	0.262505	9.63866	2.4401	0.0252498	0.487363	-3.3029	1.19956
TC1900001253.mm.2	NM_010266	Gda	guanine deaminase	NM_010266	RefSeq	Mus musculus guanine deaminase (Gda), mRNA.	0.20583	10.8493	2.43955	0.0252783	0.487363	-3.30378	1.15335
TC1000000122.mm.2	NM_010828	Cited2	Cbp/p300-interacting transactivator, with Glu/Asp-rich carboxy-terminal domain, 2	NM_010828	RefSeq	Mus musculus Cbp/p300-interacting transactivator, with Glu/Asp-rich carboxy-terminal domain, 2 (Cited2), mRNA.	0.357857	12.3199	2.43905	0.0253044	0.487363	-3.30459	1.28152
TC1100003300.mm.2	NM_133706	Tmem97	transmembrane protein 97	NM_133706	RefSeq	Mus musculus transmembrane protein 97 (Tmem97), mRNA.	0.314986	8.81552	2.43806	0.0253564	0.487363	-3.30621	1.244
TC1700002355.mm.2	NM_001104591	Vmn2r120	vomeronasal 2, receptor 120	NM_001104591	RefSeq	Mus musculus vomeronasal 2, receptor 120 (Vmn2r120), mRNA.	-0.245697	6.91015	-2.43787	0.0253662	0.487363	-3.30651	0.843408
TC0800000453.mm.2	NM_001039220	AI429214	expressed sequence AI429214	NM_001039220	RefSeq	Mus musculus expressed sequence AI429214 (AI429214), mRNA.	0.337079	6.54811	2.43745	0.0253883	0.487363	-3.30719	1.2632
TC1200002127.mm.2	NM_025507	Snw1	SNW domain containing 1	NM_025507	RefSeq	Mus musculus SNW domain containing 1 (Snw1), mRNA.	0.209894	9.85365	2.43652	0.0254369	0.487363	-3.3087	1.1566
TC1500000119.mm.2	NM_009869	Cdh9	cadherin 9	NM_009869	RefSeq	Mus musculus cadherin 9 (Cdh9), mRNA.	-0.418007	6.98701	-2.4363	0.0254485	0.487363	-3.30906	0.748458
TC1000003183.mm.2	NM_146931	Olfr796	olfactory receptor 796	NM_146931	RefSeq	Mus musculus olfactory receptor 796 (Olfr796), mRNA.	0.243079	7.19469	2.43576	0.0254767	0.487363	-3.30993	1.18352
TC1600001529.mm.2	XM_001481037.2	Gm4581	PREDICTED: predicted gene 4581 (Gm4581), mRNA.	XM_001481037.2	MGI/Jackson Lab	PREDICTED: predicted gene 4581 (Gm4581), mRNA.	0.228619	11.7842	2.43558	0.0254861	0.487363	-3.31022	1.17171
TC0300003213.mm.2	NM_001163432	Clk2	CDC-like kinase 2	NM_001163432	RefSeq	Mus musculus CDC-like kinase 2 (Clk2), transcript variant 2, mRNA.	-0.254457	9.76114	-2.43557	0.0254869	0.487363	-3.31024	0.838303
TC1600000387.mm.2	NM_001199177	Opa1	optic atrophy 1	NM_001199177	RefSeq	Mus musculus optic atrophy 1 (Opa1), transcript variant 1, mRNA.	-0.264963	8.81357	-2.43541	0.0254954	0.487363	-3.3105	0.83222
TC1200002158.mm.2	NM_001039089	Sel1l	sel-1 suppressor of lin-12-like (C. elegans)	NM_001039089	RefSeq	Mus musculus sel-1 suppressor of lin-12-like (C. elegans) (Sel1l), transcript variant 1, mRNA.	0.329455	8.08958	2.43534	0.025499	0.487363	-3.31061	1.25654
TC0500003312.mm.2	NM_024166	Chchd2	coiled-coil-helix-coiled-coil-helix domain containing 2	NM_024166	RefSeq	Mus musculus coiled-coil-helix-coiled-coil-helix domain containing 2 (Chchd2), mRNA.	0.242693	12.1575	2.43516	0.0255087	0.487363	-3.31091	1.1832
TC0600001083.mm.2	NM_001081437	Fbln2	fibulin 2	NM_001081437	RefSeq	Mus musculus fibulin 2 (Fbln2), transcript variant 2, mRNA.	0.264861	8.61275	2.43431	0.0255535	0.487778	-3.31229	1.20152
TC1400000805.mm.2	NM_001033043	Rnf17	ring finger protein 17	NM_001033043	RefSeq	Mus musculus ring finger protein 17 (Rnf17), mRNA.	-0.398208	5.09859	-2.43309	0.0256178	0.488421	-3.31426	0.7588
TC0200001764.mm.2	NM_001164827	Zfyve19	zinc finger, FYVE domain containing 19	NM_001164827	RefSeq	Mus musculus zinc finger, FYVE domain containing 19 (Zfyve19), transcript variant 2, mRNA.	0.32078	8.38083	2.43245	0.0256513	0.488421	-3.31529	1.24901
TC0900000540.mm.2	NM_022004	Fxyd6	FXYD domain-containing ion transport regulator 6	NM_022004	RefSeq	Mus musculus FXYD domain-containing ion transport regulator 6 (Fxyd6), mRNA.	0.227281	10.5806	2.43174	0.0256889	0.488421	-3.31644	1.17063
TC1700002253.mm.2	NM_001285991	Tbc1d5	TBC1 domain family, member 5	NM_001285991	RefSeq	Mus musculus TBC1 domain family, member 5 (Tbc1d5), transcript variant 1, mRNA.	-0.251149	10.483	-2.43143	0.0257051	0.488421	-3.31694	0.840227
TC0200000460.mm.2	NM_198628	Stkld1	serine/threonine kinase-like domain containing 1	NM_198628	RefSeq	Mus musculus serine/threonine kinase-like domain containing 1 (Stkld1), mRNA.	-0.252509	5.32998	-2.43074	0.0257422	0.488421	-3.31807	0.839435
TC0100002442.mm.2	NM_001081436	Ino80d	INO80 complex subunit D	NM_001081436	RefSeq	Mus musculus INO80 complex subunit D (Ino80d), transcript variant 2, mRNA.	0.214361	10.075	2.43071	0.0257437	0.488421	-3.31812	1.16019
TC0100001218.mm.2	NM_021355	Fmod	fibromodulin	NM_021355	RefSeq	Mus musculus fibromodulin (Fmod), mRNA.	0.529673	7.64216	2.42996	0.0257834	0.488421	-3.31933	1.4436
TC0400000284.mm.2	NM_011884	Rngtt	RNA guanylyltransferase and 5-phosphatase	NM_011884	RefSeq	Mus musculus RNA guanylyltransferase and 5-phosphatase (Rngtt), transcript variant 1, mRNA.	-0.277387	8.08353	-2.42983	0.0257903	0.488421	-3.31954	0.825084
TC1700001650.mm.2	NM_020608	Cramp1l	Crm, cramped-like (Drosophila)	NM_020608	RefSeq	Mus musculus Crm, cramped-like (Drosophila) (Cramp1l), mRNA.	-0.242202	9.02188	-2.42948	0.025809	0.488421	-3.3201	0.845454
TC1000000847.mm.2	NM_029272	Ndufs7	NADH dehydrogenase (ubiquinone) Fe-S protein 7	NM_029272	RefSeq	Mus musculus NADH dehydrogenase (ubiquinone) Fe-S protein 7 (Ndufs7), mRNA.	0.218589	9.27858	2.4293	0.0258183	0.488421	-3.32039	1.16359
TC1600001047.mm.2	NM_026700	Dopey2	dopey family member 2	NM_026700	RefSeq	Mus musculus dopey family member 2 (Dopey2), transcript variant 2, mRNA.	0.204115	9.97109	2.42803	0.025886	0.489181	-3.32244	1.15198
TC1100003629.mm.2	NM_134021	Pnpo	pyridoxine 5-phosphate oxidase	NM_134021	RefSeq	Mus musculus pyridoxine 5-phosphate oxidase (Pnpo), mRNA.	0.242767	8.26148	2.42768	0.0259048	0.489181	-3.32301	1.18326
TC1900000443.mm.2	NM_001081319	Ric1	RAB6A GEF complex partner 1	NM_001081319	RefSeq	Mus musculus RAB6A GEF complex partner 1 (Ric1), mRNA.	-0.305284	8.65873	-2.42691	0.0259458	0.489288	-3.32426	0.809283
TC0X00000069.mm.2	NM_207670	Gripap1	GRIP1 associated protein 1	NM_207670	RefSeq	Mus musculus GRIP1 associated protein 1 (Gripap1), transcript variant 2, mRNA.	-0.28234	10.058	-2.42671	0.0259567	0.489288	-3.32459	0.822256
TC0100002751.mm.2	NM_010933	Nppc	natriuretic peptide type C	NM_010933	RefSeq	Mus musculus natriuretic peptide type C (Nppc), mRNA.	0.321446	7.70017	2.42615	0.0259865	0.489412	-3.32549	1.24958
TC0200002200.mm.2	NM_027054	Cst12	cystatin 12	NM_027054	RefSeq	Mus musculus cystatin 12 (Cst12), mRNA.	0.425136	5.79597	2.42552	0.0260205	0.489616	-3.32651	1.3427
TC0400004035.mm.2	NM_008441	Kif1b	kinesin family member 1B	NM_008441	RefSeq	Mus musculus kinesin family member 1B (Kif1b), transcript variant 1, mRNA.	0.304252	9.25899	2.42485	0.0260565	0.489857	-3.3276	1.23478
TC0700001110.mm.2	NM_026498	Mrps11	mitochondrial ribosomal protein S11	NM_026498	RefSeq	Mus musculus mitochondrial ribosomal protein S11 (Mrps11), mRNA.	0.196008	10.667	2.42288	0.0261623	0.490933	-3.33078	1.14552
TC0800002376.mm.2	NM_023312	Ndufa13	NADH dehydrogenase (ubiquinone) 1 alpha subcomplex, 13	NM_023312	RefSeq	Mus musculus NADH dehydrogenase (ubiquinone) 1 alpha subcomplex, 13 (Ndufa13), mRNA.	0.234513	12.6921	2.42219	0.0261995	0.490933	-3.3319	1.17651
TC0400004119.mm.2	NM_001177995	Prdm16	PR domain containing 16	NM_001177995	RefSeq	Mus musculus PR domain containing 16 (Prdm16), transcript variant 2, mRNA.	0.273373	7.23752	2.42204	0.0262074	0.490933	-3.33214	1.20863
TC0300001765.mm.2	NM_001164437	Tmem212	transmembrane protein 212	NM_001164437	RefSeq	Mus musculus transmembrane protein 212 (Tmem212), mRNA.	-0.222293	7.72452	-2.42183	0.0262188	0.490933	-3.33248	0.857202
TC1200001880.mm.2	NM_022028	Sav1	salvador homolog 1 (Drosophila)	NM_022028	RefSeq	Mus musculus salvador homolog 1 (Drosophila) (Sav1), mRNA.	0.250885	9.18416	2.42162	0.0262299	0.490933	-3.33281	1.18994
TC0300000906.mm.2	NM_001177669	Golph3l	golgi phosphoprotein 3-like	NM_001177669	RefSeq	Mus musculus golgi phosphoprotein 3-like (Golph3l), transcript variant 2, mRNA.	0.27968	8.30388	2.42046	0.0262926	0.491672	-3.33468	1.21393
TC1000000409.mm.2	NM_130892	Rtn4ip1	reticulon 4 interacting protein 1	NM_130892	RefSeq	Mus musculus reticulon 4 interacting protein 1 (Rtn4ip1), mRNA.	-0.24894	9.89248	-2.41866	0.0263902	0.492995	-3.33759	0.841514
TC1300001020.mm.2	NM_024186	Ssbp2	single-stranded DNA binding protein 2	NM_024186	RefSeq	Mus musculus single-stranded DNA binding protein 2 (Ssbp2), transcript variant 1, mRNA.	-0.298629	9.2378	-2.4183	0.02641	0.492995	-3.33818	0.813025
TC1400002208.mm.2	NM_008715	Ints6	integrator complex subunit 6	NM_008715	RefSeq	Mus musculus integrator complex subunit 6 (Ints6), mRNA.	-0.234529	8.78034	-2.41771	0.0264422	0.493125	-3.33914	0.849962
TC0600001370.mm.2	NM_144512	Slc6a13	solute carrier family 6 (neurotransmitter transporter, GABA), member 13	NM_144512	RefSeq	Mus musculus solute carrier family 6 (neurotransmitter transporter, GABA), member 13 (Slc6a13), mRNA.	0.491601	9.37414	2.4169	0.0264862	0.493125	-3.34044	1.406
TC0700002053.mm.2	NM_001163689	Pnpla2	patatin-like phospholipase domain containing 2	NM_001163689	RefSeq	Mus musculus patatin-like phospholipase domain containing 2 (Pnpla2), transcript variant 1, mRNA.	0.278474	8.42652	2.41668	0.0264982	0.493125	-3.3408	1.21291
TC0200002801.mm.2	NM_029607	Gid8	GID complex subunit 8 homolog (S. cerevisiae)	NM_029607	RefSeq	Mus musculus GID complex subunit 8 homolog (S. cerevisiae) (Gid8), transcript variant 1, mRNA.	0.341554	8.4308	2.41646	0.0265103	0.493125	-3.34116	1.26712
TC0100001579.mm.2	NM_001243062	Nr1i3	nuclear receptor subfamily 1, group I, member 3	NM_001243062	RefSeq	Mus musculus nuclear receptor subfamily 1, group I, member 3 (Nr1i3), transcript variant 2, mRNA.	0.27387	8.00314	2.41561	0.0265565	0.493511	-3.34252	1.20905
TC1100002567.mm.2	NM_001131054	Pttg1	pituitary tumor-transforming gene 1	NM_001131054	RefSeq	Mus musculus pituitary tumor-transforming gene 1 (Pttg1), transcript variant 1, mRNA.	0.634725	10.284	2.41522	0.0265778	0.493511	-3.34315	1.55264
TC1300001374.mm.2	NM_001047159	Net1	neuroepithelial cell transforming gene 1	NM_001047159	RefSeq	Mus musculus neuroepithelial cell transforming gene 1 (Net1), transcript variant 2, mRNA.	0.306468	9.59348	2.41395	0.0266473	0.494367	-3.3452	1.23668
TC0400000963.mm.2	NM_030014	Hook1	hook homolog 1 (Drosophila)	NM_030014	RefSeq	Mus musculus hook homolog 1 (Drosophila) (Hook1), mRNA.	-0.366266	8.3877	-2.41319	0.0266892	0.494709	-3.34643	0.775788
TC0900001232.mm.2	NM_011254	Rbp1	retinol binding protein 1, cellular	NM_011254	RefSeq	Mus musculus retinol binding protein 1, cellular (Rbp1), mRNA.	0.51476	9.8025	2.41202	0.0267532	0.495461	-3.34831	1.42876
TC0400001708.mm.2	NM_008305	Hspg2	perlecan (heparan sulfate proteoglycan 2)	NM_008305	RefSeq	Mus musculus perlecan (heparan sulfate proteoglycan 2) (Hspg2), mRNA.	0.358129	8.07233	2.41093	0.0268132	0.496139	-3.35007	1.28176
TC0500001548.mm.2	NM_053266	Gtf2ird2	GTF2I repeat domain containing 2	NM_053266	RefSeq	Mus musculus GTF2I repeat domain containing 2 (Gtf2ird2), mRNA.	-0.306651	8.5437	-2.40951	0.026892	0.49716	-3.35237	0.808516
TC1900000908.mm.2	NM_011237	Rad9a	RAD9 homolog A	NM_011237	RefSeq	Mus musculus RAD9 homolog A (Rad9a), mRNA.	0.252723	8.92273	2.40873	0.026935	0.49752	-3.35363	1.19145
TC0500002079.mm.2	NM_022418	Tmub1	transmembrane and ubiquitin-like domain containing 1	NM_022418	RefSeq	Mus musculus transmembrane and ubiquitin-like domain containing 1 (Tmub1), mRNA.	0.227886	9.949	2.40719	0.0270201	0.497929	-3.3561	1.17112
TC1500000865.mm.2	NM_026813	Ppp6r2	protein phosphatase 6, regulatory subunit 2	NM_026813	RefSeq	Mus musculus protein phosphatase 6, regulatory subunit 2 (Ppp6r2), transcript variant 1, mRNA.	-0.236515	10.7085	-2.40672	0.0270463	0.497929	-3.35687	0.848793
TC0100003742.mm.2	NM_178692	C130074G19Rik	RIKEN cDNA C130074G19 gene	NM_178692	RefSeq	Mus musculus RIKEN cDNA C130074G19 gene (C130074G19Rik), mRNA.	0.316031	8.37738	2.40644	0.027062	0.497929	-3.35732	1.2449
TC0300001559.mm.2	NM_028938	Lrriq3	leucine-rich repeats and IQ motif containing 3	NM_028938	RefSeq	Mus musculus leucine-rich repeats and IQ motif containing 3 (Lrriq3), mRNA.	0.291964	7.13525	2.40625	0.0270725	0.497929	-3.35762	1.22431
TC0800002544.mm.2	NM_145600	Zfp330	zinc finger protein 330	NM_145600	RefSeq	Mus musculus zinc finger protein 330 (Zfp330), mRNA.	-0.211031	9.15775	-2.4062	0.027075	0.497929	-3.3577	0.86392
TC0100001952.mm.2	NM_001277101	Cops5	COP9 (constitutive photomorphogenic) homolog, subunit 5 (Arabidopsis thaliana)	NM_001277101	RefSeq	Mus musculus COP9 (constitutive photomorphogenic) homolog, subunit 5 (Arabidopsis thaliana) (Cops5), transcript variant 2, mRNA.	-0.303848	9.57584	-2.40539	0.0271206	0.498334	-3.35902	0.810089
TC0900000950.mm.2	NM_009022	Aldh1a2	aldehyde dehydrogenase family 1, subfamily A2	NM_009022	RefSeq	Mus musculus aldehyde dehydrogenase family 1, subfamily A2 (Aldh1a2), mRNA.	0.442788	8.57456	2.40481	0.0271525	0.498488	-3.35994	1.35923
TC0500002508.mm.2	NM_001201413	Apbb2	amyloid beta (A4) precursor protein-binding, family B, member 2	NM_001201413	RefSeq	Mus musculus amyloid beta (A4) precursor protein-binding, family B, member 2 (Apbb2), transcript variant 2, mRNA.	0.310881	11.9566	2.40405	0.0271949	0.498832	-3.36116	1.24046
TC1700001742.mm.2	NM_025963	Rps10	ribosomal protein S10	NM_025963	RefSeq	Mus musculus ribosomal protein S10 (Rps10), mRNA.	0.243304	10.0947	2.40235	0.0272899	0.500079	-3.3639	1.1837
TC1300000261.mm.2	NM_178193	Hist1h4b	histone cluster 1, H4b	NM_178193	RefSeq	Mus musculus histone cluster 1, H4b (Hist1h4b), mRNA.	0.238863	9.93722	2.40199	0.0273102	0.500079	-3.36448	1.18006
TC0900002054.mm.2	NM_025289	Tbrg1	transforming growth factor beta regulated gene 1	NM_025289	RefSeq	Mus musculus transforming growth factor beta regulated gene 1 (Tbrg1), mRNA.	0.332601	9.57133	2.40092	0.0273702	0.500744	-3.3662	1.25928
TC1200000236.mm.2	NM_134052	Adi1	acireductone dioxygenase 1	NM_134052	RefSeq	Mus musculus acireductone dioxygenase 1 (Adi1), mRNA.	0.416511	8.5025	2.3989	0.0274843	0.501825	-3.36947	1.3347
TC0200004989.mm.2	NR_024329	2900097C17Rik	RIKEN cDNA 2900097C17 gene	NR_024329	RefSeq	Mus musculus RIKEN cDNA 2900097C17 gene (2900097C17Rik), long non-coding RNA.	0.377344	10.9905	2.39883	0.0274881	0.501825	-3.36957	1.29895
TC0600002742.mm.2	NM_030081	Rbsn	rabenosyn, RAB effector	NM_030081	RefSeq	Mus musculus rabenosyn, RAB effector (Rbsn), mRNA.	-0.215637	8.95896	-2.39861	0.0275005	0.501825	-3.36993	0.861166
TC0900000643.mm.2	NM_001081152	Npat	nuclear protein in the AT region	NM_001081152	RefSeq	Mus musculus nuclear protein in the AT region (Npat), mRNA.	-0.284739	10.5445	-2.39673	0.0276069	0.502707	-3.37296	0.82089
TC1900000024.mm.2	NM_021791	Doc2g	double C2, gamma	NM_021791	RefSeq	Mus musculus double C2, gamma (Doc2g), mRNA.	0.231536	10.1672	2.39672	0.0276073	0.502707	-3.37297	1.17408
TC1500001085.mm.2	NM_145625	Eif4b	eukaryotic translation initiation factor 4B	NM_145625	RefSeq	Mus musculus eukaryotic translation initiation factor 4B (Eif4b), mRNA.	0.257881	9.75038	2.39648	0.0276208	0.502707	-3.37335	1.19572
TC0700002497.mm.2	NM_009696	Apoe	apolipoprotein E	NM_009696	RefSeq	Mus musculus apolipoprotein E (Apoe), transcript variant 1, mRNA.	0.367288	12.2321	2.3956	0.0276707	0.502707	-3.37477	1.28993
TC1600000810.mm.2	NM_028803	Gbe1	glucan (1,4-alpha-), branching enzyme 1	NM_028803	RefSeq	Mus musculus glucan (1,4-alpha-), branching enzyme 1 (Gbe1), mRNA.	0.208269	7.52107	2.39552	0.0276754	0.502707	-3.3749	1.1553
TC0700002383.mm.2	NM_001199306	Sult2a8	sulfotransferase family 2A, dehydroepiandrosterone (DHEA)-preferring, member 8	NM_001199306	RefSeq	Mus musculus sulfotransferase family 2A, dehydroepiandrosterone (DHEA)-preferring, member 8 (Sult2a8), transcript variant 2, mRNA.	-0.312327	4.92252	-2.39524	0.0276916	0.502707	-3.37536	0.805342
TC0500001410.mm.2	NM_001040398	Setd1b	SET domain containing 1B	NM_001040398	RefSeq	Mus musculus SET domain containing 1B (Setd1b), mRNA.	0.312283	10.1226	2.39344	0.0277935	0.502768	-3.37824	1.24167
TC0700002660.mm.2	NM_181593	Itpkc	inositol 1,4,5-trisphosphate 3-kinase C	NM_181593	RefSeq	Mus musculus inositol 1,4,5-trisphosphate 3-kinase C (Itpkc), mRNA.	-0.2608	7.64202	-2.39328	0.027803	0.502768	-3.37851	0.834625
TC0X00000214.mm.2	NM_145628	Usp11	ubiquitin specific peptidase 11	NM_145628	RefSeq	Mus musculus ubiquitin specific peptidase 11 (Usp11), mRNA.	-0.269926	11.7495	-2.39319	0.0278082	0.502768	-3.37865	0.829362
TC0700003517.mm.2	NM_001038643	Slco3a1	solute carrier organic anion transporter family, member 3a1	NM_001038643	RefSeq	Mus musculus solute carrier organic anion transporter family, member 3a1 (Slco3a1), transcript variant 2, mRNA.	-0.293631	10.2907	-2.39318	0.0278088	0.502768	-3.37867	0.815846
TC0700003009.mm.2	NM_001163662	Nucb1	nucleobindin 1	NM_001163662	RefSeq	Mus musculus nucleobindin 1 (Nucb1), transcript variant 1, mRNA.	0.230924	9.70224	2.39306	0.0278153	0.502768	-3.37886	1.17359
TC0800002339.mm.2	NM_027626	Psd3	pleckstrin and Sec7 domain containing 3	NM_027626	RefSeq	Mus musculus pleckstrin and Sec7 domain containing 3 (Psd3), transcript variant 3, mRNA.	-0.254428	11.1323	-2.39267	0.0278377	0.502768	-3.37949	0.838319
TC1200001868.mm.2	NM_001033236	Vcpkmt	valosin containing protein lysine (K) methyltransferase	NM_001033236	RefSeq	Mus musculus valosin containing protein lysine (K) methyltransferase (Vcpkmt), mRNA.	-0.229747	7.87459	-2.39112	0.027926	0.503274	-3.38197	0.852785
TC0500002676.mm.2	NM_172712	Uba6	ubiquitin-like modifier activating enzyme 6	NM_172712	RefSeq	Mus musculus ubiquitin-like modifier activating enzyme 6 (Uba6), mRNA.	-0.248415	8.11609	-2.39103	0.0279316	0.503274	-3.38213	0.841821
TC0800003008.mm.2	NM_026572	Gcsh	glycine cleavage system protein H (aminomethyl carrier)	NM_026572	RefSeq	Mus musculus glycine cleavage system protein H (aminomethyl carrier) (Gcsh), mRNA.	-0.281843	11.0208	-2.38991	0.0279958	0.503274	-3.38393	0.82254
TC1100004296.mm.2	NM_008704	Nme1	NME/NM23 nucleoside diphosphate kinase 1	NM_008704	RefSeq	Mus musculus NME/NM23 nucleoside diphosphate kinase 1 (Nme1), mRNA.	0.359315	11.7981	2.38959	0.0280138	0.503274	-3.38443	1.28282
TC0600003119.mm.2	NM_009415	Tpi1	triosephosphate isomerase 1	NM_009415	RefSeq	Mus musculus triosephosphate isomerase 1 (Tpi1), mRNA.	0.275886	12.0261	2.38881	0.0280587	0.503274	-3.38568	1.21074
TC0X00001817.mm.2	NM_001099326	Fthl17d	ferritin, heavy polypeptide-like 17, member D	NM_001099326	RefSeq	Mus musculus ferritin, heavy polypeptide-like 17, member D (Fthl17d), mRNA.	-0.255576	5.98054	-2.38837	0.0280844	0.503274	-3.3864	0.837652
TC0300000220.mm.2	NR_027966	4930429B21Rik	RIKEN cDNA 4930429B21 gene	NR_027966	RefSeq	Mus musculus RIKEN cDNA 4930429B21 gene (4930429B21Rik), long non-coding RNA.	-0.401666	7.52265	-2.38818	0.0280952	0.503274	-3.3867	0.756984
TC1900000890.mm.2	NM_026316	Aldh3b1	aldehyde dehydrogenase 3 family, member B1	NM_026316	RefSeq	Mus musculus aldehyde dehydrogenase 3 family, member B1 (Aldh3b1), mRNA.	0.282145	8.61644	2.38782	0.0281158	0.503274	-3.38728	1.216
TC0400002977.mm.2	NM_173400	Haus6	HAUS augmin-like complex, subunit 6	NM_173400	RefSeq	Mus musculus HAUS augmin-like complex, subunit 6 (Haus6), mRNA.	-0.359357	8.13915	-2.38691	0.0281684	0.503274	-3.38874	0.779512
TC1500001960.mm.2	NR_027799	Tbrg3	transforming growth factor beta regulated gene 3	NR_027799	RefSeq	Mus musculus transforming growth factor beta regulated gene 3 (Tbrg3), long non-coding RNA.	-0.233924	8.82787	-2.38659	0.0281868	0.503274	-3.38925	0.850319
TC0100003302.mm.2	ENSMUST00000035914	BC034090	cDNA sequence BC034090	ENSMUST00000035914	ENSEMBL	cDNA sequence BC034090 [gene_biotype:protein_coding transcript_biotype:protein_coding]	0.280009	8.71399	2.38629	0.0282043	0.503274	-3.38974	1.2142
TC1200000459.mm.2	NM_001100116	1700047I17Rik2	RIKEN cDNA 1700047I17 gene 2	NM_001100116	RefSeq	Mus musculus RIKEN cDNA 1700047I17 gene 2 (1700047I17Rik2), mRNA.	0.37455	10.8217	2.38616	0.0282114	0.503274	-3.38994	1.29644
TC1200000461.mm.2	ENSMUST00000177978	1700047I17Rik2	RIKEN cDNA 1700047I17 gene 2	ENSMUST00000177978	ENSEMBL	RIKEN cDNA 1700047I17 gene 2 [gene_biotype:protein_coding transcript_biotype:protein_coding]	0.37455	10.8217	2.38616	0.0282114	0.503274	-3.38994	1.29644
TC0300000210.mm.2	NM_001039090	Skil	SKI-like	NM_001039090	RefSeq	Mus musculus SKI-like (Skil), transcript variant 2, mRNA.	-0.26574	8.76578	-2.38562	0.0282428	0.503274	-3.39081	0.831772
TC0600001027.mm.2	NM_133933	Rpn1	ribophorin I	NM_133933	RefSeq	Mus musculus ribophorin I (Rpn1), mRNA.	0.284258	9.17308	2.38543	0.028254	0.503274	-3.39112	1.21778
TC1800000372.mm.2	NM_053140	Pcdhb15	protocadherin beta 15	NM_053140	RefSeq	Mus musculus protocadherin beta 15 (Pcdhb15), mRNA.	-0.377023	9.13002	-2.38534	0.0282591	0.503274	-3.39126	0.770025
TC0100001414.mm.2	ENSMUST00000102782	Gm2000	predicted gene 2000 [Source:MGI Symbol;Acc:MGI:3780170]	ENSMUST00000102782	ENSEMBL	predicted gene 2000 [gene_biotype:protein_coding transcript_biotype:protein_coding]	0.242649	11.9497	2.38514	0.0282706	0.503274	-3.39158	1.18316
TC0200005494.mm.2	NM_029293	Phpt1	phosphohistidine phosphatase 1	NM_029293	RefSeq	Mus musculus phosphohistidine phosphatase 1 (Phpt1), mRNA.	0.21389	12.4486	2.38419	0.0283258	0.50355	-3.39311	1.15981
TC0300002475.mm.2	NM_001163641	Setdb1	SET domain, bifurcated 1	NM_001163641	RefSeq	Mus musculus SET domain, bifurcated 1 (Setdb1), transcript variant 1, mRNA.	-0.26864	9.65868	-2.38405	0.0283338	0.50355	-3.39333	0.830102
TC0300001695.mm.2	NM_028840	Armc1	armadillo repeat containing 1	NM_028840	RefSeq	Mus musculus armadillo repeat containing 1 (Armc1), mRNA.	-0.229014	9.99388	-2.38327	0.0283789	0.503652	-3.39458	0.853218
TC1000002541.mm.2	NM_008688	Nfic	nuclear factor I/C	NM_008688	RefSeq	Mus musculus nuclear factor I/C (Nfic), transcript variant 1, mRNA.	0.305146	9.4401	2.38313	0.0283872	0.503652	-3.39481	1.23554
TC1000000126.mm.2	NM_001111065	Reps1	RalBP1 associated Eps domain containing protein	NM_001111065	RefSeq	Mus musculus RalBP1 associated Eps domain containing protein (Reps1), transcript variant 2, mRNA.	-0.21084	11.3009	-2.38202	0.0284517	0.504077	-3.39659	0.864034
TC0900002347.mm.2	NM_172924	Peak1	pseudopodium-enriched atypical kinase 1	NM_172924	RefSeq	Mus musculus pseudopodium-enriched atypical kinase 1 (Peak1), mRNA.	-0.274031	9.65382	-2.38032	0.0285513	0.504077	-3.39933	0.827006
TC0100002151.mm.2	NM_027159	Ccdc115	coiled-coil domain containing 115	NM_027159	RefSeq	Mus musculus coiled-coil domain containing 115 (Ccdc115), mRNA.	0.231332	8.76743	2.37989	0.0285759	0.504077	-3.4	1.17392
TC1900000401.mm.2	XM_001478443.2	Gm3873	PREDICTED: predicted gene 3873 (Gm3873), mRNA.	XM_001478443.2	MGI/Jackson Lab	PREDICTED: predicted gene 3873 (Gm3873), mRNA.	0.35336	11.3427	2.37982	0.0285804	0.504077	-3.40012	1.27753
TC1700001626.mm.2	NM_025718	Dnase1l2	deoxyribonuclease 1-like 2	NM_025718	RefSeq	Mus musculus deoxyribonuclease 1-like 2 (Dnase1l2), mRNA.	-0.421612	8.92748	-2.37964	0.0285906	0.504077	-3.4004	0.74659
TC0200004114.mm.2	NM_175123	1110051M20Rik	RIKEN cDNA 1110051M20 gene	NM_175123	RefSeq	Mus musculus RIKEN cDNA 1110051M20 gene (1110051M20Rik), transcript variant 2, mRNA.	0.380316	8.58216	2.37932	0.0286096	0.504077	-3.40092	1.30163
TC0500001927.mm.2	NM_001007220	Adam22	a disintegrin and metallopeptidase domain 22	NM_001007220	RefSeq	Mus musculus a disintegrin and metallopeptidase domain 22 (Adam22), transcript variant 1, mRNA.	-0.287323	11.9553	-2.37874	0.0286435	0.504077	-3.40185	0.819421
TC1100004076.mm.2	NM_008258	Hn1	hematological and neurological expressed sequence 1	NM_008258	RefSeq	Mus musculus hematological and neurological expressed sequence 1 (Hn1), mRNA.	0.245214	11.2966	2.37853	0.0286557	0.504077	-3.40219	1.18527
TC1000003203.mm.2	NM_146673	Olfr823	olfactory receptor 823	NM_146673	RefSeq	Mus musculus olfactory receptor 823 (Olfr823), mRNA.	0.533996	5.65473	2.3782	0.0286751	0.504077	-3.40272	1.44793
TC1000002639.mm.2	NM_029249	Parpbp	PARP1 binding protein	NM_029249	RefSeq	Mus musculus PARP1 binding protein (Parpbp), mRNA.	-0.310117	6.50433	-2.37787	0.0286944	0.504077	-3.40324	0.806577
TC0700000732.mm.2	ENSMUST00000163475	2610021A01Rik	RIKEN cDNA 2610021A01 gene [Source:MGI Symbol;Acc:MGI:1922662]	ENSMUST00000163475	ENSEMBL	RIKEN cDNA 2610021A01 gene [gene_biotype:protein_coding transcript_biotype:protein_coding]	-0.270419	10.4451	-2.3776	0.0287106	0.504077	-3.40368	0.829079
TC0800001221.mm.2	NM_001081241	Fam65a	family with sequence similarity 65, member A	NM_001081241	RefSeq	Mus musculus family with sequence similarity 65, member A (Fam65a), mRNA.	-0.202077	10.4929	-2.37758	0.0287115	0.504077	-3.40371	0.869298
TC1500001958.mm.2	NM_001114140	Tcf20	transcription factor 20	NM_001114140	RefSeq	Mus musculus transcription factor 20 (Tcf20), transcript variant 1, mRNA.	-0.183494	11.0767	-2.37664	0.0287671	0.504077	-3.40522	0.880568
TC1000002702.mm.2	NM_172538	Vezt	vezatin, adherens junctions transmembrane protein	NM_172538	RefSeq	Mus musculus vezatin, adherens junctions transmembrane protein (Vezt), transcript variant 1, mRNA.	-0.360582	10.0856	-2.37638	0.028782	0.504077	-3.40563	0.77885
TC0600001872.mm.2	NM_001013757	Vwde	von Willebrand factor D and EGF domains	NM_001013757	RefSeq	Mus musculus von Willebrand factor D and EGF domains (Vwde), mRNA.	-0.336268	5.69303	-2.37631	0.0287863	0.504077	-3.40575	0.792087
TC0400000374.mm.2	NM_025539	Nudt2	nudix (nucleoside diphosphate linked moiety X)-type motif 2	NM_025539	RefSeq	Mus musculus nudix (nucleoside diphosphate linked moiety X)-type motif 2 (Nudt2), mRNA.	0.269929	7.506	2.3762	0.0287928	0.504077	-3.40592	1.20575
TC0100000201.mm.2	NM_133235	Khdrbs2	KH domain containing, RNA binding, signal transduction associated 2	NM_133235	RefSeq	Mus musculus KH domain containing, RNA binding, signal transduction associated 2 (Khdrbs2), mRNA.	0.343538	7.42468	2.37542	0.0288387	0.504206	-3.40717	1.26886
TC0400003756.mm.2	NM_013885	Clic4	chloride intracellular channel 4 (mitochondrial)	NM_013885	RefSeq	Mus musculus chloride intracellular channel 4 (mitochondrial) (Clic4), mRNA.	0.29874	10.487	2.37484	0.028873	0.504206	-3.4081	1.23007
TC1700000472.mm.2	NM_172617	Zfp523	zinc finger protein 523	NM_172617	RefSeq	Mus musculus zinc finger protein 523 (Zfp523), mRNA.	0.252111	9.36418	2.37419	0.0289116	0.504206	-3.40915	1.19095
TC0200003921.mm.2	NM_146582	Olfr1046	olfactory receptor 1046	NM_146582	RefSeq	Mus musculus olfactory receptor 1046 (Olfr1046), mRNA.	0.1894	7.99353	2.37415	0.0289139	0.504206	-3.40921	1.14029
TC1000002885.mm.2	NM_001033474	Atxn7l3b	ataxin 7-like 3B	NM_001033474	RefSeq	Mus musculus ataxin 7-like 3B (Atxn7l3b), mRNA.	0.247275	10.9636	2.37406	0.0289195	0.504206	-3.40936	1.18696
TC1200000823.mm.2	NM_028632	Fcf1	FCF1 small subunit (SSU) processome component homolog (S. cerevisiae)	NM_028632	RefSeq	Mus musculus FCF1 small subunit (SSU) processome component homolog (S. cerevisiae) (Fcf1), mRNA.	0.302627	9.79879	2.373	0.0289822	0.504297	-3.41106	1.23339
TC1000001851.mm.2	NM_001254744	E030030I06Rik	RIKEN cDNA E030030I06 gene	NM_001254744	RefSeq	Mus musculus RIKEN cDNA E030030I06 gene (E030030I06Rik), transcript variant 1, mRNA.	-0.312859	7.11423	-2.3726	0.0290056	0.504297	-3.41169	0.805045
TC0200001773.mm.2	NM_019769	Chp1	calcineurin-like EF hand protein 1	NM_019769	RefSeq	Mus musculus calcineurin-like EF hand protein 1 (Chp1), mRNA.	0.260587	8.9346	2.37253	0.02901	0.504297	-3.41181	1.19797
TC0400002516.mm.2	NM_023231	Stoml2	stomatin (Epb7.2)-like 2	NM_023231	RefSeq	Mus musculus stomatin (Epb7.2)-like 2 (Stoml2), mRNA.	-0.365802	9.59977	-2.37197	0.0290429	0.504297	-3.4127	0.776037
TC0600000725.mm.2	NM_001164316	Ccser1	coiled-coil serine rich 1	NM_001164316	RefSeq	Mus musculus coiled-coil serine rich 1 (Ccser1), transcript variant 2, mRNA.	-0.208301	8.40886	-2.37159	0.0290655	0.504297	-3.41331	0.865556
TC1700000124.mm.2	NM_013667	Slc22a2	solute carrier family 22 (organic cation transporter), member 2	NM_013667	RefSeq	Mus musculus solute carrier family 22 (organic cation transporter), member 2 (Slc22a2), mRNA.	0.723232	7.60427	2.37129	0.0290837	0.504297	-3.4138	1.65088
TC1800001147.mm.2	NM_007874	Reep5	receptor accessory protein 5	NM_007874	RefSeq	Mus musculus receptor accessory protein 5 (Reep5), mRNA.	0.225938	11.1631	2.37115	0.0290918	0.504297	-3.41402	1.16954
TC0800001569.mm.2	NM_145608	BC021891	cDNA sequence BC021891	NM_145608	RefSeq	Mus musculus cDNA sequence BC021891 (BC021891), mRNA.	0.312431	6.88309	2.36988	0.0291676	0.505174	-3.41605	1.2418
TC1100004280.mm.2	NM_025305	Mrps7	mitchondrial ribosomal protein S7	NM_025305	RefSeq	Mus musculus mitchondrial ribosomal protein S7 (Mrps7), mRNA.	0.275302	9.7353	2.3695	0.0291902	0.505174	-3.41666	1.21025
TC0100002314.mm.2	NM_001081081	Gls	glutaminase	NM_001081081	RefSeq	Mus musculus glutaminase (Gls), transcript variant 1, mRNA.	-0.238155	10.8559	-2.36824	0.0292655	0.505818	-3.41868	0.847829
TC0700004586.mm.2	NM_009434	Phlda2	pleckstrin homology-like domain, family A, member 2	NM_009434	RefSeq	Mus musculus pleckstrin homology-like domain, family A, member 2 (Phlda2), mRNA.	0.339915	5.87188	2.36774	0.0292956	0.505818	-3.41948	1.26568
TC0200001204.mm.2	NM_175514	Fam171b	family with sequence similarity 171, member B	NM_175514	RefSeq	Mus musculus family with sequence similarity 171, member B (Fam171b), mRNA.	-0.22166	12.9958	-2.36767	0.0292992	0.505818	-3.41958	0.857578
TC1800000311.mm.2	NM_010771	Matr3	matrin 3	NM_010771	RefSeq	Mus musculus matrin 3 (Matr3), mRNA.	-0.191521	11.7389	-2.36635	0.0293786	0.506775	-3.4217	0.875682
TC1300001991.mm.2	ENSMUST00000091708	Hist1h2al	histone cluster 1, H2al	ENSMUST00000091708	ENSEMBL	histone cluster 1, H2al [gene_biotype:protein_coding transcript_biotype:protein_coding]	0.213591	10.7733	2.36529	0.0294421	0.507227	-3.42339	1.15957
TC0700000514.mm.2	NM_016772	Ech1	enoyl coenzyme A hydratase 1, peroxisomal	NM_016772	RefSeq	Mus musculus enoyl coenzyme A hydratase 1, peroxisomal (Ech1), mRNA.	0.374104	10.7878	2.36472	0.0294767	0.507227	-3.42431	1.29603
TC0300002424.mm.2	NM_001007222	Tdpoz2	TD and POZ domain containing 2	NM_001007222	RefSeq	Mus musculus TD and POZ domain containing 2 (Tdpoz2), mRNA.	0.282375	5.68989	2.36388	0.0295273	0.507227	-3.42565	1.2162
TC0200003388.mm.2	NM_146625	Olfr355	olfactory receptor 355	NM_146625	RefSeq	Mus musculus olfactory receptor 355 (Olfr355), mRNA.	-0.285461	5.87067	-2.3637	0.0295384	0.507227	-3.42595	0.820479
TC0200005342.mm.2	NM_001199308	Gm14440	predicted gene 14440	NM_001199308	RefSeq	Mus musculus predicted gene 14440 (Gm14440), mRNA.	-0.489881	9.80061	-2.36341	0.0295556	0.507227	-3.4264	0.712084
TC1900000714.mm.2	NM_146100	Ina	internexin neuronal intermediate filament protein, alpha	NM_146100	RefSeq	Mus musculus internexin neuronal intermediate filament protein, alpha (Ina), mRNA.	0.257184	11.4238	2.36259	0.0296052	0.507227	-3.42771	1.19514
TC0700001942.mm.2	NM_207302	Zranb1	zinc finger, RAN-binding domain containing 1	NM_207302	RefSeq	Mus musculus zinc finger, RAN-binding domain containing 1 (Zranb1), mRNA.	-0.209552	9.96533	-2.36241	0.0296163	0.507227	-3.42801	0.864806
TC1400000770.mm.2	NM_026890	Ngdn	neuroguidin, EIF4E binding protein	NM_026890	RefSeq	Mus musculus neuroguidin, EIF4E binding protein (Ngdn), mRNA.	0.273003	8.85488	2.36164	0.0296626	0.507227	-3.42923	1.20832
TC1500000901.mm.2	NM_001159647	Cntn1	contactin 1	NM_001159647	RefSeq	Mus musculus contactin 1 (Cntn1), transcript variant 1, mRNA.	-0.207433	11.4443	-2.36116	0.0296916	0.507227	-3.43	0.866077
TC1600000760.mm.2	NM_028523	Dcbld2	discoidin, CUB and LCCL domain containing 2	NM_028523	RefSeq	Mus musculus discoidin, CUB and LCCL domain containing 2 (Dcbld2), mRNA.	-0.251874	8.48866	-2.36107	0.0296971	0.507227	-3.43014	0.839805
TC0100003627.mm.2	NM_011785	Akt3	thymoma viral proto-oncogene 3	NM_011785	RefSeq	Mus musculus thymoma viral proto-oncogene 3 (Akt3), mRNA.	-0.239353	11.3312	-2.36061	0.0297253	0.507227	-3.43088	0.847125
TC0400000052.mm.2	NM_021518	Rab2a	RAB2A, member RAS oncogene family	NM_021518	RefSeq	Mus musculus RAB2A, member RAS oncogene family (Rab2a), mRNA.	0.291359	10.8367	2.36004	0.0297595	0.507227	-3.43178	1.22379
TC0600000663.mm.2	NM_001142781	Fam188b	family with sequence similarity 188, member B	NM_001142781	RefSeq	Mus musculus family with sequence similarity 188, member B (Fam188b), transcript variant 1, mRNA.	0.268739	8.1503	2.35941	0.0297981	0.507227	-3.4328	1.20475
TC1400001621.mm.2	NM_032008	Slmap	sarcolemma associated protein	NM_032008	RefSeq	Mus musculus sarcolemma associated protein (Slmap), transcript variant 2, mRNA.	-0.363399	6.50409	-2.35827	0.0298672	0.507227	-3.43461	0.777331
TC1700002368.mm.2	NM_010109	Efna5	ephrin A5	NM_010109	RefSeq	Mus musculus ephrin A5 (Efna5), transcript variant 2, mRNA.	0.254528	8.69621	2.35813	0.0298761	0.507227	-3.43484	1.19295
TC1500001943.mm.2	NM_025987	Ndufa6	NADH dehydrogenase (ubiquinone) 1 alpha subcomplex, 6 (B14)	NM_025987	RefSeq	Mus musculus NADH dehydrogenase (ubiquinone) 1 alpha subcomplex, 6 (B14) (Ndufa6), mRNA.	0.256946	10.8048	2.35775	0.0298991	0.507227	-3.43545	1.19495
TC1000000794.mm.2	NM_009200	Slc1a6	solute carrier family 1 (high affinity aspartate/glutamate transporter), member 6	NM_009200	RefSeq	Mus musculus solute carrier family 1 (high affinity aspartate/glutamate transporter), member 6 (Slc1a6), mRNA.	-0.289816	8.2327	-2.35638	0.0299826	0.507227	-3.43763	0.818007
TC0400003425.mm.2	NM_026494	Ppcs	phosphopantothenoylcysteine synthetase	NM_026494	RefSeq	Mus musculus phosphopantothenoylcysteine synthetase (Ppcs), mRNA.	0.223574	9.02514	2.35608	0.0300013	0.507227	-3.43812	1.16762
TC0500000907.mm.2	XM_889253.3	Gm6523	PREDICTED: predicted gene 6523 (Gm6523), mRNA.	XM_889253.3	MGI/Jackson Lab	PREDICTED: predicted gene 6523 (Gm6523), mRNA.	-0.255742	5.85756	-2.35602	0.0300047	0.507227	-3.43821	0.837556
TC0500000910.mm.2	ENSMUST00000163216	Gm7942	predicted gene 7942 [Source:MGI Symbol;Acc:MGI:3646599]	ENSMUST00000163216	ENSEMBL	predicted gene 7942 [gene_biotype:protein_coding transcript_biotype:protein_coding]	-0.255742	5.85756	-2.35602	0.0300047	0.507227	-3.43821	0.837556
TC0500001727.mm.2	NM_001289589	Zfp12	zinc finger protein 12	NM_001289589	RefSeq	Mus musculus zinc finger protein 12 (Zfp12), transcript variant 1, mRNA.	-0.242711	8.43109	-2.35575	0.0300217	0.507227	-3.43865	0.845156
TC1900000205.mm.2	NM_015735	Ddb1	damage specific DNA binding protein 1	NM_015735	RefSeq	Mus musculus damage specific DNA binding protein 1 (Ddb1), mRNA.	-0.207171	9.77523	-2.35504	0.0300651	0.507227	-3.43978	0.866234
TC0800002307.mm.2	NM_009390	Tll1	tolloid-like	NM_009390	RefSeq	Mus musculus tolloid-like (Tll1), mRNA.	-0.34531	8.50716	-2.35492	0.0300721	0.507227	-3.43996	0.787139
TC0900000862.mm.2	NM_011149	Ppib	peptidylprolyl isomerase B	NM_011149	RefSeq	Mus musculus peptidylprolyl isomerase B (Ppib), mRNA.	0.435658	10.9139	2.35484	0.0300771	0.507227	-3.44009	1.35253
TC0100001220.mm.2	NM_001284524	Chit1	chitinase 1 (chitotriosidase)	NM_001284524	RefSeq	Mus musculus chitinase 1 (chitotriosidase) (Chit1), transcript variant 2, mRNA.	0.310735	7.21861	2.35469	0.0300864	0.507227	-3.44033	1.24034
TC1000003209.mm.2	NM_001103366	Vmn2r87	vomeronasal 2, receptor 87	NM_001103366	RefSeq	Mus musculus vomeronasal 2, receptor 87 (Vmn2r87), mRNA.	-0.333998	6.0478	-2.35461	0.0300916	0.507227	-3.44047	0.793335
TC1900000149.mm.2	NM_008766	Slc22a6	solute carrier family 22 (organic anion transporter), member 6	NM_008766	RefSeq	Mus musculus solute carrier family 22 (organic anion transporter), member 6 (Slc22a6), mRNA.	0.572961	8.19954	2.35434	0.0301079	0.507227	-3.44089	1.48757
TC0500000488.mm.2	NM_024434	Lap3	leucine aminopeptidase 3	NM_024434	RefSeq	Mus musculus leucine aminopeptidase 3 (Lap3), mRNA.	-0.310975	9.36605	-2.35428	0.0301119	0.507227	-3.441	0.806097
TC0400002709.mm.2	NM_175518	Tmem245	transmembrane protein 245	NM_175518	RefSeq	Mus musculus transmembrane protein 245 (Tmem245), mRNA.	-0.359615	10.1067	-2.35363	0.0301518	0.507227	-3.44203	0.779373
TC1200000760.mm.2	NM_001033149	Ttc9	tetratricopeptide repeat domain 9	NM_001033149	RefSeq	Mus musculus tetratricopeptide repeat domain 9 (Ttc9), mRNA.	0.239693	10.0176	2.35307	0.0301862	0.507227	-3.44292	1.18074
TC0600001342.mm.2	NM_016718	Ninj2	ninjurin 2	NM_016718	RefSeq	Mus musculus ninjurin 2 (Ninj2), mRNA.	0.268216	7.0218	2.35283	0.0302005	0.507227	-3.4433	1.20432
TC0800002369.mm.2	NM_001039965	Zfp869	zinc finger protein 869	NM_001039965	RefSeq	Mus musculus zinc finger protein 869 (Zfp869), transcript variant 2, mRNA.	-0.269073	8.06878	-2.35222	0.0302385	0.507227	-3.44428	0.829852
TC0700000162.mm.2	NM_001004762	Pla2g4c	phospholipase A2, group IVC (cytosolic, calcium-independent)	NM_001004762	RefSeq	Mus musculus phospholipase A2, group IVC (cytosolic, calcium-independent) (Pla2g4c), transcript variant 2, mRNA.	-0.237873	6.7797	-2.35214	0.0302433	0.507227	-3.4444	0.847995
TC0400003251.mm.2	ENSMUST00000166069	Gm20731	predicted gene, 20731	ENSMUST00000166069	ENSEMBL	predicted gene, 20731	-0.276034	5.88404	-2.35209	0.0302464	0.507227	-3.44448	0.825858
TC0400001259.mm.2	NM_011034	Prdx1	peroxiredoxin 1	NM_011034	RefSeq	Mus musculus peroxiredoxin 1 (Prdx1), mRNA.	0.288813	11.4854	2.35169	0.0302713	0.507227	-3.44513	1.22163
TC0800001080.mm.2	NM_009209	Slc6a2	solute carrier family 6 (neurotransmitter transporter, noradrenalin), member 2	NM_009209	RefSeq	Mus musculus solute carrier family 6 (neurotransmitter transporter, noradrenalin), member 2 (Slc6a2), mRNA.	0.293391	6.76472	2.35134	0.0302927	0.507227	-3.44568	1.22552
TC1600001746.mm.2	NM_001024622	Pcnp	PEST proteolytic signal containing nuclear protein	NM_001024622	RefSeq	Mus musculus PEST proteolytic signal containing nuclear protein (Pcnp), mRNA.	0.193207	11.5766	2.35134	0.0302929	0.507227	-3.44569	1.1433
TC0700002799.mm.2	XM_001481120.2	Gm4687	PREDICTED: predicted gene 4687 (Gm4687), mRNA.	XM_001481120.2	MGI/Jackson Lab	PREDICTED: predicted gene 4687 (Gm4687), mRNA.	-0.272014	5.72339	-2.35085	0.0303231	0.507329	-3.44646	0.828162
TC0500000640.mm.2	NM_011670	Uchl1	ubiquitin carboxy-terminal hydrolase L1	NM_011670	RefSeq	Mus musculus ubiquitin carboxy-terminal hydrolase L1 (Uchl1), mRNA.	0.27897	11.7207	2.35034	0.0303545	0.507453	-3.44727	1.21333
TC0400003795.mm.2	NM_198248	Zbtb40	zinc finger and BTB domain containing 40	NM_198248	RefSeq	Mus musculus zinc finger and BTB domain containing 40 (Zbtb40), mRNA.	0.463734	7.55547	2.34957	0.0304025	0.507854	-3.44851	1.37911
TC0400003430.mm.2	NM_001004178	AA415398	expressed sequence AA415398	NM_001004178	RefSeq	Mus musculus expressed sequence AA415398 (AA415398), mRNA.	-0.2886	8.51633	-2.34841	0.0304739	0.508557	-3.45035	0.818696
TC0600000998.mm.2	NM_001040106	Aak1	AP2 associated kinase 1	NM_001040106	RefSeq	Mus musculus AP2 associated kinase 1 (Aak1), transcript variant 1, mRNA.	-0.227609	12.0758	-2.34811	0.0304927	0.508557	-3.45083	0.854049
TC0600001475.mm.2	NM_010204	Fgf6	fibroblast growth factor 6	NM_010204	RefSeq	Mus musculus fibroblast growth factor 6 (Fgf6), mRNA.	0.378693	6.04611	2.34763	0.0305228	0.508657	-3.4516	1.30016
TC0200003299.mm.2	NM_175190	Swi5	SWI5 recombination repair homolog (yeast)	NM_175190	RefSeq	Mus musculus SWI5 recombination repair homolog (yeast) (Swi5), transcript variant 2, mRNA.	0.234433	11.0144	2.34669	0.0305815	0.508982	-3.4531	1.17644
TC0X00000429.mm.2	NM_028276	Utp14a	UTP14, U3 small nucleolar ribonucleoprotein, homolog A (yeast)	NM_028276	RefSeq	Mus musculus UTP14, U3 small nucleolar ribonucleoprotein, homolog A (yeast) (Utp14a), mRNA.	0.290404	8.98491	2.34594	0.0306281	0.508982	-3.45429	1.22298
TC0X00002407.mm.2	NM_008067	Gabra3	gamma-aminobutyric acid (GABA) A receptor, subunit alpha 3	NM_008067	RefSeq	Mus musculus gamma-aminobutyric acid (GABA) A receptor, subunit alpha 3 (Gabra3), mRNA.	-0.264754	11.6305	-2.34586	0.0306333	0.508982	-3.45443	0.83234
TC0300002373.mm.2	NM_023215	Chtop	chromatin target of PRMT1	NM_023215	RefSeq	Mus musculus chromatin target of PRMT1 (Chtop), transcript variant 3, mRNA.	-0.205462	11.1556	-2.34577	0.0306387	0.508982	-3.45456	0.867261
TC0X00003075.mm.2	NM_001077364	Tsc22d3	TSC22 domain family, member 3	NM_001077364	RefSeq	Mus musculus TSC22 domain family, member 3 (Tsc22d3), transcript variant 1, mRNA.	0.400434	8.79551	2.34415	0.0307396	0.509458	-3.45714	1.3199
TC1700000573.mm.2	NM_001024950	Zfp563	zinc finger protein 563	NM_001024950	RefSeq	Mus musculus zinc finger protein 563 (Zfp563), mRNA.	-0.279055	8.57244	-2.34344	0.0307845	0.509458	-3.45828	0.824131
TC0700002648.mm.2	ENSMUST00000163316	LOC101055953	39S ribosomal protein L41, mitochondrial-like	ENSMUST00000163316	ENSEMBL	predicted gene 6434 [gene_biotype:protein_coding transcript_biotype:protein_coding]	0.38569	9.11351	2.34288	0.0308193	0.509458	-3.45916	1.30648
TC0100001496.mm.2	NM_001164059	Sell	selectin, lymphocyte	NM_001164059	RefSeq	Mus musculus selectin, lymphocyte (Sell), transcript variant 2, mRNA.	-0.411451	6.50636	-2.3427	0.0308309	0.509458	-3.45946	0.751867
TC0200000933.mm.2	NM_145523	Gca	grancalcin	NM_145523	RefSeq	Mus musculus grancalcin (Gca), mRNA.	-0.310284	9.07215	-2.34265	0.0308342	0.509458	-3.45954	0.806483
TC0300000413.mm.2	NM_019483	Smad9	SMAD family member 9	NM_019483	RefSeq	Mus musculus SMAD family member 9 (Smad9), mRNA.	0.19071	8.84699	2.3426	0.030837	0.509458	-3.45961	1.14133
TC1100001668.mm.2	NM_025404	Arl4d	ADP-ribosylation factor-like 4D	NM_025404	RefSeq	Mus musculus ADP-ribosylation factor-like 4D (Arl4d), mRNA.	-0.230499	9.20195	-2.34225	0.0308589	0.509458	-3.46017	0.85234
TC0200000037.mm.2	NM_010726	Phyh	phytanoyl-CoA hydroxylase	NM_010726	RefSeq	Mus musculus phytanoyl-CoA hydroxylase (Phyh), mRNA.	0.216939	8.98703	2.34178	0.0308888	0.509458	-3.46092	1.16227
TC1700000751.mm.2	NM_029602	Znrd1as	Znrd1 antisense	NM_029602	RefSeq	Mus musculus Znrd1 antisense (Znrd1as), mRNA.	0.437095	7.0741	2.34172	0.0308927	0.509458	-3.46102	1.35388
TC0500003024.mm.2	NM_001285806	Adrbk2	adrenergic receptor kinase, beta 2	NM_001285806	RefSeq	Mus musculus adrenergic receptor kinase, beta 2 (Adrbk2), transcript variant 3, mRNA.	0.210482	9.26244	2.34132	0.0309172	0.509458	-3.46164	1.15708
TC0400001153.mm.2	NM_001254730	3110021N24Rik	RIKEN cDNA 3110021N24 gene	NM_001254730	RefSeq	Mus musculus RIKEN cDNA 3110021N24 gene (3110021N24Rik), mRNA.	0.306416	7.8664	2.34108	0.0309325	0.509458	-3.46203	1.23663
TC1900001553.mm.2	NM_001081077	Cwf19l1	CWF19-like 1, cell cycle control (S. pombe)	NM_001081077	RefSeq	Mus musculus CWF19-like 1, cell cycle control (S. pombe) (Cwf19l1), mRNA.	-0.258455	8.40327	-2.33907	0.0310595	0.511151	-3.46523	0.835983
TC1000003019.mm.2	NM_028679	Irak3	interleukin-1 receptor-associated kinase 3	NM_028679	RefSeq	Mus musculus interleukin-1 receptor-associated kinase 3 (Irak3), mRNA.	0.322838	8.14037	2.33767	0.0311481	0.511953	-3.46746	1.25079
TC0500001574.mm.2	NM_025362	Dnajc30	DnaJ (Hsp40) homolog, subfamily C, member 30	NM_025362	RefSeq	Mus musculus DnaJ (Hsp40) homolog, subfamily C, member 30 (Dnajc30), mRNA.	0.285004	8.21692	2.33754	0.0311567	0.511953	-3.46767	1.21841
TC0600002994.mm.2	NM_030165	Csgalnact2	chondroitin sulfate N-acetylgalactosaminyltransferase 2	NM_030165	RefSeq	Mus musculus chondroitin sulfate N-acetylgalactosaminyltransferase 2 (Csgalnact2), mRNA.	-0.266748	7.86473	-2.33657	0.0312176	0.512556	-3.4692	0.831191
TC1300001252.mm.2	NM_172593	Mier3	mesoderm induction early response 1, family member 3	NM_172593	RefSeq	Mus musculus mesoderm induction early response 1, family member 3 (Mier3), mRNA.	-0.251537	9.16618	-2.33547	0.0312878	0.512705	-3.47096	0.840001
TC1200002285.mm.2	NM_009247	Serpina1e	serine (or cysteine) peptidase inhibitor, clade A, member 1E	NM_009247	RefSeq	Mus musculus serine (or cysteine) peptidase inhibitor, clade A, member 1E (Serpina1e), mRNA.	0.293865	7.41126	2.33532	0.0312976	0.512705	-3.4712	1.22592
TC0900002241.mm.2	NM_001033324	Zbtb16	zinc finger and BTB domain containing 16	NM_001033324	RefSeq	Mus musculus zinc finger and BTB domain containing 16 (Zbtb16), mRNA.	0.230185	9.9916	2.33529	0.0312995	0.512705	-3.47125	1.17299
TC0800002412.mm.2	NM_029751	Rpl18a	ribosomal protein L18A	NM_029751	RefSeq	Mus musculus ribosomal protein L18A (Rpl18a), mRNA.	0.208591	12.1427	2.33401	0.0313807	0.513545	-3.47328	1.15556
TC0X00000388.mm.2	NM_001281929	Gria3	glutamate receptor, ionotropic, AMPA3 (alpha 3)	NM_001281929	RefSeq	Mus musculus glutamate receptor, ionotropic, AMPA3 (alpha 3) (Gria3), transcript variant 2, mRNA.	-0.266257	10.9168	-2.33338	0.0314213	0.513545	-3.47429	0.831474
TC0200004413.mm.2	NM_009273	Srp14	signal recognition particle 14	NM_009273	RefSeq	Mus musculus signal recognition particle 14 (Srp14), mRNA.	0.29095	10.0153	2.33334	0.0314237	0.513545	-3.47435	1.22345
TC0100003464.mm.2	NM_175296	Mael	maelstrom homolog (Drosophila)	NM_175296	RefSeq	Mus musculus maelstrom homolog (Drosophila) (Mael), mRNA.	-0.3738	5.62312	-2.33227	0.031492	0.514261	-3.47604	0.771747
TC1900001213.mm.2	NM_173028	Vps13a	vacuolar protein sorting 13A (yeast)	NM_173028	RefSeq	Mus musculus vacuolar protein sorting 13A (yeast) (Vps13a), mRNA.	-0.272363	8.88077	-2.3319	0.0315161	0.514261	-3.47664	0.827962
TC0Y00000190.mm.2	ENSMUST00000178934	Gm20888	predicted gene, 20888 [Source:MGI Symbol;Acc:MGI:5434244]	ENSMUST00000178934	ENSEMBL	predicted gene, 20888 [gene_biotype:protein_coding transcript_biotype:protein_coding]	-0.262436	5.84057	-2.33122	0.0315593	0.514568	-3.47771	0.833679
TC1900001286.mm.2	NM_175013	Pgm5	phosphoglucomutase 5	NM_175013	RefSeq	Mus musculus phosphoglucomutase 5 (Pgm5), mRNA.	0.308685	8.48203	2.33039	0.0316125	0.514679	-3.47903	1.23858
TC0900002092.mm.2	NM_146608	Olfr984	olfactory receptor 984	NM_146608	RefSeq	Mus musculus olfactory receptor 984 (Olfr984), mRNA.	0.389013	6.41945	2.33036	0.0316149	0.514679	-3.47909	1.3095
TC1900001767.mm.2	NM_172776	Slc22a29	solute carrier family 22. member 29	NM_172776	RefSeq	Mus musculus solute carrier family 22. member 29 (Slc22a29), mRNA.	-0.223558	5.54827	-2.32958	0.0316648	0.515095	-3.48032	0.856451
TC0X00000951.mm.2	NM_008784	Igbp1	immunoglobulin (CD79A) binding protein 1	NM_008784	RefSeq	Mus musculus immunoglobulin (CD79A) binding protein 1 (Igbp1), mRNA.	0.208509	8.7334	2.32887	0.0317107	0.515304	-3.48145	1.15549
TC0500003431.mm.2	NM_008871	Serpine1	serine (or cysteine) peptidase inhibitor, clade E, member 1	NM_008871	RefSeq	Mus musculus serine (or cysteine) peptidase inhibitor, clade E, member 1 (Serpine1), mRNA.	0.215524	8.17353	2.32849	0.0317352	0.515304	-3.48206	1.16113
TC0100002461.mm.2	NM_033563	Klf7	Kruppel-like factor 7 (ubiquitous)	NM_033563	RefSeq	Mus musculus Kruppel-like factor 7 (ubiquitous) (Klf7), mRNA.	0.206728	10.1118	2.32813	0.0317585	0.515304	-3.48263	1.15407
TC1700001010.mm.2	NM_001163300	Safb	scaffold attachment factor B	NM_001163300	RefSeq	Mus musculus scaffold attachment factor B (Safb), mRNA.	-0.324926	10.0171	-2.32765	0.0317896	0.515304	-3.48339	0.798339
TC1300002479.mm.2	NM_021552	Nsa2	NSA2 ribosome biogenesis homolog (S. cerevisiae)	NM_021552	RefSeq	Mus musculus NSA2 ribosome biogenesis homolog (S. cerevisiae) (Nsa2), mRNA.	0.225331	8.75703	2.32749	0.0317996	0.515304	-3.48364	1.16905
TC0800002471.mm.2	NM_010687	Large	like-glycosyltransferase	NM_010687	RefSeq	Mus musculus like-glycosyltransferase (Large), mRNA.	-0.210211	11.1371	-2.32657	0.0318595	0.515329	-3.48511	0.864411
TC0200004973.mm.2	NM_010579	Eif6	eukaryotic translation initiation factor 6	NM_010579	RefSeq	Mus musculus eukaryotic translation initiation factor 6 (Eif6), mRNA.	0.25619	10.0293	2.32582	0.0319079	0.515329	-3.48629	1.19432
TC1000000330.mm.2	NM_134000	Traf3ip2	TRAF3 interacting protein 2	NM_134000	RefSeq	Mus musculus TRAF3 interacting protein 2 (Traf3ip2), mRNA.	0.318417	8.95587	2.32542	0.0319335	0.515329	-3.48692	1.24696
TC1200002524.mm.2	NM_001033335	Serpina3f	serine (or cysteine) peptidase inhibitor, clade A, member 3F	NM_001033335	RefSeq	Mus musculus serine (or cysteine) peptidase inhibitor, clade A, member 3F (Serpina3f), transcript variant 2, mRNA.	0.339095	7.41752	2.32541	0.0319347	0.515329	-3.48695	1.26496
TC0800000384.mm.2	NM_001098233	Purg	purine-rich element binding protein G	NM_001098233	RefSeq	Mus musculus purine-rich element binding protein G (Purg), transcript variant 2, mRNA.	-0.34588	10.4268	-2.32459	0.0319879	0.515329	-3.48825	0.786828
TC1200000524.mm.2	NM_177806	Prpf39	PRP39 pre-mRNA processing factor 39 homolog (yeast)	NM_177806	RefSeq	Mus musculus PRP39 pre-mRNA processing factor 39 homolog (yeast) (Prpf39), mRNA.	-0.203047	9.98073	-2.324	0.0320262	0.515329	-3.48919	0.868714
TC1200001757.mm.2	NM_007688	Cfl2	cofilin 2, muscle	NM_007688	RefSeq	Mus musculus cofilin 2, muscle (Cfl2), mRNA.	-0.299259	9.80924	-2.32381	0.0320385	0.515329	-3.48949	0.81267
TC0300000322.mm.2	NM_001130184	Jade1	jade family PHD finger 1	NM_001130184	RefSeq	Mus musculus jade family PHD finger 1 (Jade1), transcript variant 2, mRNA.	-0.214733	8.90015	-2.32327	0.0320738	0.515329	-3.49035	0.861706
TC0700000561.mm.2	NM_011662	Tyrobp	TYRO protein tyrosine kinase binding protein	NM_011662	RefSeq	Mus musculus TYRO protein tyrosine kinase binding protein (Tyrobp), mRNA.	0.309645	8.27399	2.32245	0.0321268	0.515329	-3.49164	1.2394
TC1100003793.mm.2	NM_026501	Fam134c	family with sequence similarity 134, member C	NM_026501	RefSeq	Mus musculus family with sequence similarity 134, member C (Fam134c), transcript variant 1, mRNA.	-0.269959	9.41757	-2.3222	0.032143	0.515329	-3.49203	0.829343
TC1200001220.mm.2	NM_001081057	Tecpr2	tectonin beta-propeller repeat containing 2	NM_001081057	RefSeq	Mus musculus tectonin beta-propeller repeat containing 2 (Tecpr2), transcript variant 1, mRNA.	-0.257191	8.80043	-2.32166	0.0321784	0.515329	-3.49289	0.836715
TC0600001821.mm.2	NM_009169	Shfm1	split hand/foot malformation (ectrodactyly) type 1	NM_009169	RefSeq	Mus musculus split hand/foot malformation (ectrodactyly) type 1 (Shfm1), mRNA.	0.25783	11.493	2.32135	0.0321988	0.515329	-3.49339	1.19568
TC0500003168.mm.2	NM_023625	Plbd2	phospholipase B domain containing 2	NM_023625	RefSeq	Mus musculus phospholipase B domain containing 2 (Plbd2), mRNA.	-0.242503	9.06602	-2.32106	0.0322177	0.515329	-3.49384	0.845278
TC1300002544.mm.2	NM_022885	Slc30a5	solute carrier family 30 (zinc transporter), member 5	NM_022885	RefSeq	Mus musculus solute carrier family 30 (zinc transporter), member 5 (Slc30a5), mRNA.	-0.313949	9.80285	-2.32103	0.0322197	0.515329	-3.49389	0.804437
TC1200000201.mm.2	NM_178357	Klf11	Kruppel-like factor 11	NM_178357	RefSeq	Mus musculus Kruppel-like factor 11 (Klf11), mRNA.	0.231216	8.3146	2.32097	0.0322236	0.515329	-3.49399	1.17382
TC0800000525.mm.2	NM_138668	Ufsp2	UFM1-specific peptidase 2	NM_138668	RefSeq	Mus musculus UFM1-specific peptidase 2 (Ufsp2), mRNA.	-0.230177	10.1696	-2.32017	0.032276	0.515329	-3.49526	0.85253
TC0700000257.mm.2	NM_028480	Ceacam5	carcinoembryonic antigen-related cell adhesion molecule 5	NM_028480	RefSeq	Mus musculus carcinoembryonic antigen-related cell adhesion molecule 5 (Ceacam5), mRNA.	-0.301971	6.09524	-2.31996	0.0322899	0.515329	-3.49559	0.811143
TC0200005489.mm.2	ENSMUST00000108985	Gm14306	predicted gene 14306 [Source:MGI Symbol;Acc:MGI:3805542]	ENSMUST00000108985	ENSEMBL	predicted gene 14306 [gene_biotype:protein_coding transcript_biotype:protein_coding]	-0.511604	9.65819	-2.31973	0.0323052	0.515329	-3.49596	0.701442
TC1400001545.mm.2	NM_021508	Myoz1	myozenin 1	NM_021508	RefSeq	Mus musculus myozenin 1 (Myoz1), mRNA.	0.279558	8.4498	2.31938	0.0323276	0.515329	-3.4965	1.21382
TC0700003608.mm.2	NM_001252525	Cpeb1	cytoplasmic polyadenylation element binding protein 1	NM_001252525	RefSeq	Mus musculus cytoplasmic polyadenylation element binding protein 1 (Cpeb1), transcript variant 1, mRNA.	-0.366384	10.0265	-2.31934	0.0323306	0.515329	-3.49658	0.775725
TC0400003357.mm.2	NM_009478	Urod	uroporphyrinogen decarboxylase	NM_009478	RefSeq	Mus musculus uroporphyrinogen decarboxylase (Urod), mRNA.	0.193171	9.27275	2.31932	0.0323314	0.515329	-3.4966	1.14327
TC0300001232.mm.2	NM_028044	Cnn3	calponin 3, acidic	NM_028044	RefSeq	Mus musculus calponin 3, acidic (Cnn3), mRNA.	0.336198	10.0165	2.31889	0.0323597	0.515329	-3.49728	1.26243
TC0900002415.mm.2	NM_178388	Tmem202	transmembrane protein 202	NM_178388	RefSeq	Mus musculus transmembrane protein 202 (Tmem202), mRNA.	0.282984	6.58045	2.31886	0.032362	0.515329	-3.49733	1.21671
TC0600003335.mm.2	NM_008597	Mgp	matrix Gla protein	NM_008597	RefSeq	Mus musculus matrix Gla protein (Mgp), mRNA.	0.624215	8.7324	2.31825	0.0324022	0.515581	-3.4983	1.54137
TC0600000556.mm.2	NM_133764	Atp6v0e2	ATPase, H+ transporting, lysosomal V0 subunit E2	NM_133764	RefSeq	Mus musculus ATPase, H+ transporting, lysosomal V0 subunit E2 (Atp6v0e2), mRNA.	0.284974	9.35452	2.31625	0.0325341	0.517132	-3.50148	1.21839
TC0400001246.mm.2	NM_026651	Pomgnt1	protein O-linked mannose beta 1,2-N-acetylglucosaminyltransferase	NM_026651	RefSeq	Mus musculus protein O-linked mannose beta 1,2-N-acetylglucosaminyltransferase (Pomgnt1), transcript variant 1, mRNA.	-0.264762	10.0282	-2.31593	0.032555	0.517132	-3.50198	0.832336
TC1100000939.mm.2	NM_009714	Asgr1	asialoglycoprotein receptor 1	NM_009714	RefSeq	Mus musculus asialoglycoprotein receptor 1 (Asgr1), transcript variant 1, mRNA.	0.29819	7.30919	2.31546	0.0325859	0.517132	-3.50272	1.2296
TC0200005339.mm.2	NM_001101804	Gm14434	predicted gene 14434	NM_001101804	RefSeq	Mus musculus predicted gene 14434 (Gm14434), mRNA.	-0.949117	8.94827	-2.31487	0.0326247	0.517132	-3.50365	0.517949
TC0200003433.mm.2	NM_025592	Rpl35	ribosomal protein L35	NM_025592	RefSeq	Mus musculus ribosomal protein L35 (Rpl35), mRNA.	0.263571	12.3064	2.31438	0.0326574	0.517132	-3.50443	1.20045
TC0500003568.mm.2	NM_177682	Ccz1	CCZ1 vacuolar protein trafficking and biogenesis associated	NM_177682	RefSeq	Mus musculus CCZ1 vacuolar protein trafficking and biogenesis associated (Ccz1), mRNA.	-0.189001	10.3544	-2.31379	0.0326967	0.517132	-3.50537	0.877213
TC1200000018.mm.2	NM_153082	Dnajc27	DnaJ (Hsp40) homolog, subfamily C, member 27	NM_153082	RefSeq	Mus musculus DnaJ (Hsp40) homolog, subfamily C, member 27 (Dnajc27), mRNA.	-0.220445	8.59264	-2.31354	0.0327134	0.517132	-3.50577	0.858301
TC1300000359.mm.2	NM_030215	Wrnip1	Werner helicase interacting protein 1	NM_030215	RefSeq	Mus musculus Werner helicase interacting protein 1 (Wrnip1), mRNA.	-0.248842	9.23823	-2.31332	0.0327277	0.517132	-3.50611	0.841572
TC0800001029.mm.2	NM_001164497	Papd5	PAP associated domain containing 5	NM_001164497	RefSeq	Mus musculus PAP associated domain containing 5 (Papd5), transcript variant 1, mRNA.	-0.217195	11.9131	-2.31309	0.0327433	0.517132	-3.50648	0.860237
TC0X00003173.mm.2	NM_001168600	Gnl3l	guanine nucleotide binding protein-like 3 (nucleolar)-like	NM_001168600	RefSeq	Mus musculus guanine nucleotide binding protein-like 3 (nucleolar)-like (Gnl3l), transcript variant 2, mRNA.	0.315928	9.10891	2.31281	0.0327616	0.517132	-3.50692	1.24481
TC1400000100.mm.2	NM_001284383	3830406C13Rik	RIKEN cDNA 3830406C13 gene	NM_001284383	RefSeq	Mus musculus RIKEN cDNA 3830406C13 gene (3830406C13Rik), transcript variant 3, mRNA.	0.276869	8.1017	2.31208	0.0328101	0.517132	-3.50807	1.21156
TC0900002401.mm.2	NM_001042752	Neo1	neogenin	NM_001042752	RefSeq	Mus musculus neogenin (Neo1), transcript variant 2, mRNA.	-0.306014	10.5458	-2.31192	0.0328209	0.517132	-3.50833	0.808873
TC0700002279.mm.2	NM_001105070	Vmn2r38	vomeronasal 2, receptor 38	NM_001105070	RefSeq	Mus musculus vomeronasal 2, receptor 38 (Vmn2r38), mRNA.	-0.258066	4.98564	-2.31168	0.0328367	0.517132	-3.50871	0.836208
TC1100000518.mm.2	NM_207573	Olfr1380	olfactory receptor 1380	NM_207573	RefSeq	Mus musculus olfactory receptor 1380 (Olfr1380), mRNA.	0.400327	6.97862	2.31127	0.0328644	0.517132	-3.50936	1.31981
TC0700001317.mm.2	NM_029494	Rab30	RAB30, member RAS oncogene family	NM_029494	RefSeq	Mus musculus RAB30, member RAS oncogene family (Rab30), mRNA.	-0.279227	9.04879	-2.31111	0.0328746	0.517132	-3.5096	0.824032
TC1300002588.mm.2	NM_001005868	Erbb2ip	Erbb2 interacting protein	NM_001005868	RefSeq	Mus musculus Erbb2 interacting protein (Erbb2ip), transcript variant 1, mRNA.	-0.185674	10.661	-2.31086	0.0328913	0.517132	-3.51	0.879238
TC0700002444.mm.2	NM_011155	Ppp5c	protein phosphatase 5, catalytic subunit	NM_011155	RefSeq	Mus musculus protein phosphatase 5, catalytic subunit (Ppp5c), mRNA.	0.225016	11.5119	2.31041	0.0329216	0.517172	-3.51072	1.16879
TC0400003607.mm.2	NM_025455	Ccdc28b	coiled coil domain containing 28B	NM_025455	RefSeq	Mus musculus coiled coil domain containing 28B (Ccdc28b), mRNA.	0.215378	9.34889	2.30998	0.03295	0.517172	-3.51139	1.16101
TC0200001012.mm.2	NM_177784	Klhl23	kelch-like 23	NM_177784	RefSeq	Mus musculus kelch-like 23 (Klhl23), mRNA.	-0.283351	8.3144	-2.30954	0.0329793	0.517172	-3.51209	0.82168
TC0X00000888.mm.2	NM_177546	Pcyt1b	phosphate cytidylyltransferase 1, choline, beta isoform	NM_177546	RefSeq	Mus musculus phosphate cytidylyltransferase 1, choline, beta isoform (Pcyt1b), transcript variant 2, mRNA.	-0.309011	8.15125	-2.30936	0.0329917	0.517172	-3.51238	0.807195
TC1500001141.mm.2	BC022961_2	Egln3	EGL nine homolog 3 (C. elegans), mRNA (cDNA clone MGC:36685 IMAGE:5371854), complete cds.	BC022961_2	GenBank	EGL nine homolog 3 (C. elegans), mRNA (cDNA clone MGC:36685 IMAGE:5371854), complete cds.	-0.329262	7.4698	-2.3078	0.0330962	0.518354	-3.51485	0.795943
TC1300000884.mm.2	NM_146047	Clptm1l	CLPTM1-like	NM_146047	RefSeq	Mus musculus CLPTM1-like (Clptm1l), mRNA.	-0.220884	10.5418	-2.30746	0.0331186	0.518354	-3.51538	0.858039
TC1400001664.mm.2	NM_026911	Spcs1	signal peptidase complex subunit 1 homolog (S. cerevisiae)	NM_026911	RefSeq	Mus musculus signal peptidase complex subunit 1 homolog (S. cerevisiae) (Spcs1), mRNA.	0.301941	9.08861	2.30713	0.0331407	0.518354	-3.5159	1.2328
TC0700001343.mm.2	NM_153591	Nars2	asparaginyl-tRNA synthetase 2 (mitochondrial)(putative)	NM_153591	RefSeq	Mus musculus asparaginyl-tRNA synthetase 2 (mitochondrial)(putative) (Nars2), mRNA.	-0.211264	8.5441	-2.30643	0.0331878	0.518706	-3.51701	0.86378
TC1700002487.mm.2	NM_023402	Myl12b	myosin, light chain 12B, regulatory	NM_023402	RefSeq	Mus musculus myosin, light chain 12B, regulatory (Myl12b), mRNA.	0.255331	11.3807	2.30564	0.0332413	0.519014	-3.51826	1.19361
TC0700003778.mm.2	NM_001024619	Tsku	tsukushi, small leucine rich proteoglycan	NM_001024619	RefSeq	Mus musculus tsukushi, small leucine rich proteoglycan (Tsku), transcript variant 3, mRNA.	0.402273	8.04313	2.30541	0.0332566	0.519014	-3.51862	1.32159
TC1300001558.mm.2	NM_178183	Hist1h2ak	histone cluster 1, H2ak	NM_178183	RefSeq	Mus musculus histone cluster 1, H2ak (Hist1h2ak), mRNA.	0.295627	9.79414	2.3043	0.0333319	0.519294	-3.52039	1.22742
TC0100001308.mm.2	NM_001081027	Kcnt2	potassium channel, subfamily T, member 2	NM_001081027	RefSeq	Mus musculus potassium channel, subfamily T, member 2 (Kcnt2), mRNA.	-0.427621	7.96457	-2.30374	0.0333695	0.519294	-3.52127	0.743487
TC0200000574.mm.2	NM_001080968	Golga2	golgi autoantigen, golgin subfamily a, 2	NM_001080968	RefSeq	Mus musculus golgi autoantigen, golgin subfamily a, 2 (Golga2), transcript variant 2, mRNA.	0.207558	10.7847	2.30371	0.0333714	0.519294	-3.52131	1.15473
TC1600001150.mm.2	NM_133185	Rogdi	rogdi homolog (Drosophila)	NM_133185	RefSeq	Mus musculus rogdi homolog (Drosophila) (Rogdi), mRNA.	0.297253	10.3965	2.30369	0.0333728	0.519294	-3.52135	1.2288
TC0100003037.mm.2	NM_010016	Cd55	CD55 molecule, decay accelerating factor for complement	NM_010016	RefSeq	Mus musculus CD55 molecule, decay accelerating factor for complement (Cd55), mRNA.	0.475686	6.81067	2.30332	0.0333981	0.519304	-3.52194	1.39058
TC0100000886.mm.2	NM_001168392	Ramp1	receptor (calcitonin) activity modifying protein 1	NM_001168392	RefSeq	Mus musculus receptor (calcitonin) activity modifying protein 1 (Ramp1), transcript variant 3, mRNA.	0.240815	9.03917	2.30142	0.0335263	0.520892	-3.52492	1.18166
TC0200005470.mm.2	NM_198191	Pip5kl1	phosphatidylinositol-4-phosphate 5-kinase-like 1	NM_198191	RefSeq	Mus musculus phosphatidylinositol-4-phosphate 5-kinase-like 1 (Pip5kl1), mRNA.	0.312677	7.7898	2.30078	0.0335703	0.520892	-3.52595	1.24201
TC1000002945.mm.2	NM_024457	Rap1b	RAS related protein 1b	NM_024457	RefSeq	Mus musculus RAS related protein 1b (Rap1b), mRNA.	-0.181799	11.2155	-2.30037	0.033598	0.520892	-3.52659	0.881603
TC0800001176.mm.2	NM_009868	Cdh5	cadherin 5	NM_009868	RefSeq	Mus musculus cadherin 5 (Cdh5), mRNA.	0.342592	8.59937	2.30029	0.033603	0.520892	-3.52671	1.26803
TC0X00002393.mm.2	NM_001033328	BC023829	cDNA sequence BC023829	NM_001033328	RefSeq	Mus musculus cDNA sequence BC023829 (BC023829), mRNA.	-0.228571	11.8104	-2.29999	0.0336234	0.520892	-3.52718	0.85348
TC1100001273.mm.2	NM_194341	Synrg	synergin, gamma	NM_194341	RefSeq	Mus musculus synergin, gamma (Synrg), mRNA.	-0.38407	9.19183	-2.29796	0.0337622	0.522601	-3.5304	0.766273
TC0700000116.mm.2	uc009fdo.1	Zscan4f	zinc finger and SCAN domain containing 4F	uc009fdo.1	UCSC Genes	Mus musculus zinc finger and SCAN domain containing 4F (Zscan4f), mRNA.	-0.272676	5.19729	-2.29754	0.0337907	0.522601	-3.53105	0.827783
TC0900000833.mm.2	NM_177460	Parp16	poly (ADP-ribose) polymerase family, member 16	NM_177460	RefSeq	Mus musculus poly (ADP-ribose) polymerase family, member 16 (Parp16), mRNA.	0.291414	6.98048	2.29729	0.033808	0.522601	-3.53145	1.22384
TC0300000090.mm.2	NM_001163579	Lrrcc1	leucine rich repeat and coiled-coil domain containing 1	NM_001163579	RefSeq	Mus musculus leucine rich repeat and coiled-coil domain containing 1 (Lrrcc1), transcript variant 1, mRNA.	-0.266147	8.34032	-2.29688	0.0338359	0.522651	-3.5321	0.831537
TC1200000279.mm.2	NM_021524	Nampt	nicotinamide phosphoribosyltransferase	NM_021524	RefSeq	Mus musculus nicotinamide phosphoribosyltransferase (Nampt), mRNA.	-0.35616	7.51242	-2.29587	0.0339049	0.523335	-3.53369	0.781241
TC1100000668.mm.2	NM_001081168	Sap30l	SAP30-like	NM_001081168	RefSeq	Mus musculus SAP30-like (Sap30l), mRNA.	0.242924	8.22932	2.29479	0.0339794	0.523818	-3.5354	1.18339
TC1700001053.mm.2	NM_001037997	Fer	fer (fms/fps related) protein kinase	NM_001037997	RefSeq	Mus musculus fer (fms/fps related) protein kinase (Fer), transcript variant 1, mRNA.	-0.27585	9.491	-2.29456	0.033995	0.523818	-3.53575	0.825963
TC1300002692.mm.2	NM_008196	Gzmk	granzyme K	NM_008196	RefSeq	Mus musculus granzyme K (Gzmk), mRNA.	-0.297029	6.87293	-2.29433	0.0340106	0.523818	-3.53611	0.813927
TC0300000129.mm.2	NM_001163536	Dnajc5b	DnaJ (Hsp40) homolog, subfamily C, member 5 beta	NM_001163536	RefSeq	Mus musculus DnaJ (Hsp40) homolog, subfamily C, member 5 beta (Dnajc5b), transcript variant 3, mRNA.	0.252764	6.67613	2.29377	0.0340495	0.52395	-3.537	1.19149
TC0900000081.mm.2	NM_025534	Ccdc82	coiled-coil domain containing 82	NM_025534	RefSeq	Mus musculus coiled-coil domain containing 82 (Ccdc82), mRNA.	-0.22099	9.69758	-2.29342	0.0340736	0.52395	-3.53756	0.857976
TC0X00000685.mm.2	NM_007542	Bgn	biglycan	NM_007542	RefSeq	Mus musculus biglycan (Bgn), mRNA.	0.372825	10.1066	2.29313	0.0340936	0.52395	-3.53801	1.29489
TC0700001854.mm.2	NM_026888	Phkg2	phosphorylase kinase, gamma 2 (testis)	NM_026888	RefSeq	Mus musculus phosphorylase kinase, gamma 2 (testis) (Phkg2), mRNA.	0.209001	11.3604	2.29152	0.034205	0.524283	-3.54056	1.15589
TC1200001302.mm.2	NM_028731	Esyt2	extended synaptotagmin-like protein 2	NM_028731	RefSeq	Mus musculus extended synaptotagmin-like protein 2 (Esyt2), mRNA.	-0.251316	10.7876	-2.29136	0.0342158	0.524283	-3.5408	0.840129
TC1300000353.mm.2	NM_008592	Foxc1	forkhead box C1	NM_008592	RefSeq	Mus musculus forkhead box C1 (Foxc1), mRNA.	0.378998	7.63039	2.2913	0.0342197	0.524283	-3.54089	1.30044
TC0900002491.mm.2	NM_008927	Map2k1	mitogen-activated protein kinase kinase 1	NM_008927	RefSeq	Mus musculus mitogen-activated protein kinase kinase 1 (Map2k1), mRNA.	-0.233195	12.0512	-2.29059	0.0342693	0.524283	-3.54202	0.850749
TC1600001639.mm.2	NM_001172107	Gramd1c	GRAM domain containing 1C	NM_001172107	RefSeq	Mus musculus GRAM domain containing 1C (Gramd1c), transcript variant 2, mRNA.	0.409988	6.71725	2.29035	0.0342856	0.524283	-3.54239	1.32867
TC0800000790.mm.2	NM_053162	Mrpl34	mitochondrial ribosomal protein L34	NM_053162	RefSeq	Mus musculus mitochondrial ribosomal protein L34 (Mrpl34), mRNA.	0.203281	9.05794	2.28915	0.0343691	0.524283	-3.54429	1.15131
TC1000002897.mm.2	NM_024454	Rab21	RAB21, member RAS oncogene family	NM_024454	RefSeq	Mus musculus RAB21, member RAS oncogene family (Rab21), mRNA.	-0.218997	9.07973	-2.28881	0.0343927	0.524283	-3.54483	0.859163
TC0700000904.mm.2	NM_133740	Prmt3	protein arginine N-methyltransferase 3	NM_133740	RefSeq	Mus musculus protein arginine N-methyltransferase 3 (Prmt3), mRNA.	-0.308392	8.79467	-2.28875	0.0343968	0.524283	-3.54492	0.807541
TC1600000425.mm.2	NM_026554	Ncbp2	nuclear cap binding protein subunit 2	NM_026554	RefSeq	Mus musculus nuclear cap binding protein subunit 2 (Ncbp2), mRNA.	-0.274002	7.92961	-2.28844	0.0344186	0.524283	-3.54541	0.827022
TC1000001684.mm.2	NM_153399	Syne1	spectrin repeat containing, nuclear envelope 1	NM_153399	RefSeq	Mus musculus spectrin repeat containing, nuclear envelope 1 (Syne1), transcript variant 1, mRNA.	-0.245352	11.1409	-2.28827	0.0344303	0.524283	-3.54568	0.84361
TC1900000073.mm.2	NM_007687	Cfl1	cofilin 1, non-muscle	NM_007687	RefSeq	Mus musculus cofilin 1, non-muscle (Cfl1), mRNA.	0.236228	11.9457	2.28796	0.0344519	0.524283	-3.54616	1.17791
TC0100001980.mm.2	NM_145381	Lactb2	lactamase, beta 2	NM_145381	RefSeq	Mus musculus lactamase, beta 2 (Lactb2), mRNA.	-0.360157	8.65872	-2.2879	0.0344559	0.524283	-3.54625	0.77908
TC1200001745.mm.2	XM_003084912.1	Gm10465	PREDICTED: predicted gene 10465 (Gm10465), mRNA.	XM_003084912.1	MGI/Jackson Lab	PREDICTED: predicted gene 10465 (Gm10465), mRNA.	0.358098	6.76102	2.28783	0.0344605	0.524283	-3.54636	1.28174
TC0900000226.mm.2	NM_028472	Bmper	BMP-binding endothelial regulator	NM_028472	RefSeq	Mus musculus BMP-binding endothelial regulator (Bmper), mRNA.	0.29052	8.28254	2.2878	0.0344626	0.524283	-3.54641	1.22308
TC1600001198.mm.2	NM_001271603	Socs1	suppressor of cytokine signaling 1	NM_001271603	RefSeq	Mus musculus suppressor of cytokine signaling 1 (Socs1), transcript variant 1, mRNA.	0.268411	7.05063	2.28619	0.0345753	0.524944	-3.54895	1.20448
TC1900001549.mm.2	NM_030703	Cpn1	carboxypeptidase N, polypeptide 1	NM_030703	RefSeq	Mus musculus carboxypeptidase N, polypeptide 1 (Cpn1), mRNA.	0.35546	6.35198	2.28596	0.0345915	0.524944	-3.54932	1.27939
TC1700001017.mm.2	NM_144858	Dus3l	dihydrouridine synthase 3-like (S. cerevisiae)	NM_144858	RefSeq	Mus musculus dihydrouridine synthase 3-like (S. cerevisiae) (Dus3l), mRNA.	-0.262823	10.1144	-2.28581	0.0346017	0.524944	-3.54955	0.833456
TC0100003440.mm.2	NM_145513	Tiprl	TIP41, TOR signalling pathway regulator-like (S. cerevisiae)	NM_145513	RefSeq	Mus musculus TIP41, TOR signalling pathway regulator-like (S. cerevisiae) (Tiprl), mRNA.	0.199483	8.5149	2.2854	0.0346306	0.524944	-3.5502	1.14829
TC1300002276.mm.2	NM_175283	Srd5a1	steroid 5 alpha-reductase 1	NM_175283	RefSeq	Mus musculus steroid 5 alpha-reductase 1 (Srd5a1), mRNA.	0.316381	7.99397	2.28454	0.0346903	0.524944	-3.55154	1.2452
TC1100001874.mm.2	NM_001048057	Rpl38	ribosomal protein L38	NM_001048057	RefSeq	Mus musculus ribosomal protein L38 (Rpl38), transcript variant 1, mRNA.	0.248437	12.6041	2.28399	0.034729	0.524944	-3.55241	1.18792
TC0300000675.mm.2	NM_001082414	Sh3d19	SH3 domain protein D19	NM_001082414	RefSeq	Mus musculus SH3 domain protein D19 (Sh3d19), mRNA.	0.333498	7.65588	2.28397	0.0347303	0.524944	-3.55244	1.26006
TC0700001086.mm.2	NM_029332	Akap13	A kinase (PRKA) anchor protein 13	NM_029332	RefSeq	Mus musculus A kinase (PRKA) anchor protein 13 (Akap13), mRNA.	-0.349097	4.91063	-2.2837	0.0347493	0.524944	-3.55287	0.785076
TC0400001780.mm.2	NM_172518	Fbxo42	F-box protein 42	NM_172518	RefSeq	Mus musculus F-box protein 42 (Fbxo42), mRNA.	-0.279269	9.17376	-2.28322	0.0347832	0.524944	-3.55363	0.824009
TC0400001413.mm.2	NM_017475	Rragc	Ras-related GTP binding C	NM_017475	RefSeq	Mus musculus Ras-related GTP binding C (Rragc), mRNA.	-0.228239	8.99889	-2.28282	0.0348109	0.524944	-3.55425	0.853676
TC0800003249.mm.2	NM_010926	Emc8	ER membrane protein complex subunit 8	NM_010926	RefSeq	Mus musculus ER membrane protein complex subunit 8 (Emc8), mRNA.	0.295453	10.1282	2.28281	0.0348119	0.524944	-3.55427	1.22727
TC0400003657.mm.2	NM_013622	Oprd1	opioid receptor, delta 1	NM_013622	RefSeq	Mus musculus opioid receptor, delta 1 (Oprd1), mRNA.	0.224017	9.70539	2.28266	0.0348224	0.524944	-3.5545	1.16798
TC1600002142.mm.2	NM_008405	Itgb2l	integrin beta 2-like	NM_008405	RefSeq	Mus musculus integrin beta 2-like (Itgb2l), mRNA.	-0.258173	5.64099	-2.28225	0.0348516	0.524944	-3.55515	0.836146
TC0800003164.mm.2	NM_133966	Taf5l	TAF5-like RNA polymerase II, p300/CBP-associated factor (PCAF)-associated factor	NM_133966	RefSeq	Mus musculus TAF5-like RNA polymerase II, p300/CBP-associated factor (PCAF)-associated factor (Taf5l), mRNA.	0.230459	9.72252	2.28221	0.0348539	0.524944	-3.55521	1.17321
TC1100000287.mm.2	NM_134034	Smek2	SMEK homolog 2, suppressor of mek1 (Dictyostelium)	NM_134034	RefSeq	Mus musculus SMEK homolog 2, suppressor of mek1 (Dictyostelium) (Smek2), mRNA.	-0.243228	10.1924	-2.28085	0.0349502	0.525466	-3.55736	0.844853
TC1600002039.mm.2	NM_001145886	Tiam1	T cell lymphoma invasion and metastasis 1	NM_001145886	RefSeq	Mus musculus T cell lymphoma invasion and metastasis 1 (Tiam1), transcript variant 2, mRNA.	-0.322443	9.34165	-2.2806	0.0349678	0.525466	-3.55775	0.799714
TC0800001573.mm.2	NM_175434	Slc35f3	solute carrier family 35, member F3	NM_175434	RefSeq	Mus musculus solute carrier family 35, member F3 (Slc35f3), mRNA.	-0.331948	9.00241	-2.28047	0.0349767	0.525466	-3.55795	0.794463
TC0600002363.mm.2	NM_134172	Vmn1r26	vomeronasal 1 receptor 26	NM_134172	RefSeq	Mus musculus vomeronasal 1 receptor 26 (Vmn1r26), mRNA.	0.29953	5.80041	2.28031	0.034988	0.525466	-3.5582	1.23074
TC0200004138.mm.2	NM_001202445	Mapk8ip1	mitogen-activated protein kinase 8 interacting protein 1	NM_001202445	RefSeq	Mus musculus mitogen-activated protein kinase 8 interacting protein 1 (Mapk8ip1), transcript variant 2, mRNA.	0.272023	11.0748	2.27976	0.0350268	0.525676	-3.55906	1.2075
TC1700002117.mm.2	NM_001033493	Adgrf2	adhesion G protein-coupled receptor F2	NM_001033493	RefSeq	Mus musculus adhesion G protein-coupled receptor F2 (Adgrf2), mRNA.	-0.310745	7.97898	-2.27765	0.0351761	0.526522	-3.56238	0.806225
TC1400001676.mm.2	NM_011894	Sh3bp5	SH3-domain binding protein 5 (BTK-associated)	NM_011894	RefSeq	Mus musculus SH3-domain binding protein 5 (BTK-associated) (Sh3bp5), mRNA.	-0.293249	9.87976	-2.27706	0.0352181	0.526522	-3.56331	0.816062
TC0900002115.mm.2	NM_172769	Sc5d	sterol-C5-desaturase (fungal ERG3, delta-5-desaturase) homolog (S. cerevisae)	NM_172769	RefSeq	Mus musculus sterol-C5-desaturase (fungal ERG3, delta-5-desaturase) homolog (S. cerevisae) (Sc5d), mRNA.	0.281601	10.6411	2.27601	0.035293	0.526522	-3.56496	1.21554
TC0600003074.mm.2	NM_011401	Slc2a3	solute carrier family 2 (facilitated glucose transporter), member 3	NM_011401	RefSeq	Mus musculus solute carrier family 2 (facilitated glucose transporter), member 3 (Slc2a3), mRNA.	-0.325625	10.0938	-2.27563	0.0353202	0.526522	-3.56556	0.797953
TC1900001425.mm.2	NM_172838	Slc16a12	solute carrier family 16 (monocarboxylic acid transporters), member 12	NM_172838	RefSeq	Mus musculus solute carrier family 16 (monocarboxylic acid transporters), member 12 (Slc16a12), mRNA.	0.304506	7.55842	2.27552	0.0353276	0.526522	-3.56573	1.235
TC1800001296.mm.2	NM_001160399	Ccdc112	coiled-coil domain containing 112	NM_001160399	RefSeq	Mus musculus coiled-coil domain containing 112 (Ccdc112), mRNA.	-0.257028	7.81255	-2.27539	0.0353369	0.526522	-3.56593	0.83681
TC1400001346.mm.2	NM_145467	Itgbl1	integrin, beta-like 1	NM_145467	RefSeq	Mus musculus integrin, beta-like 1 (Itgbl1), mRNA.	0.230809	7.83615	2.27492	0.0353706	0.526522	-3.56667	1.17349
TC0400003760.mm.2	NM_001130477	Srrm1	serine/arginine repetitive matrix 1	NM_001130477	RefSeq	Mus musculus serine/arginine repetitive matrix 1 (Srrm1), transcript variant 2, mRNA.	0.230327	10.0199	2.27491	0.0353716	0.526522	-3.5667	1.1731
TC1700002797.mm.2	NM_001172113	Traf7	TNF receptor-associated factor 7	NM_001172113	RefSeq	Mus musculus TNF receptor-associated factor 7 (Traf7), transcript variant 1, mRNA.	0.29813	10.4712	2.27474	0.0353835	0.526522	-3.56696	1.22955
TC1400000813.mm.2	NM_029498	Zmym2	zinc finger, MYM-type 2	NM_029498	RefSeq	Mus musculus zinc finger, MYM-type 2 (Zmym2), mRNA.	-0.188003	12.2557	-2.27428	0.0354163	0.526522	-3.56768	0.87782
TC0300001409.mm.2	NM_007409	Adh1	alcohol dehydrogenase 1 (class I)	NM_007409	RefSeq	Mus musculus alcohol dehydrogenase 1 (class I) (Adh1), mRNA.	0.568114	7.97666	2.27365	0.0354612	0.526522	-3.56867	1.48258
TC1800000623.mm.2	NM_001146268	Pdgfrb	platelet derived growth factor receptor, beta polypeptide	NM_001146268	RefSeq	Mus musculus platelet derived growth factor receptor, beta polypeptide (Pdgfrb), transcript variant 1, mRNA.	-0.257719	9.30146	-2.27314	0.0354979	0.526522	-3.56947	0.83641
TC1400000174.mm.2	NM_001252081	Zswim8	zinc finger SWIM-type containing 8	NM_001252081	RefSeq	Mus musculus zinc finger SWIM-type containing 8 (Zswim8), transcript variant 2, mRNA.	-0.24053	9.45857	-2.27305	0.0355044	0.526522	-3.56961	0.846434
TC1400000011.mm.2	ENSMUST00000170639	Gm3043	predicted gene 3043	ENSMUST00000170639	ENSEMBL	predicted gene 3043 [gene_biotype:protein_coding transcript_biotype:protein_coding]	-0.351544	6.49231	-2.27274	0.0355265	0.526522	-3.5701	0.783745
TC0400004182.mm.2	NM_001277512	Gm11238	predicted gene 11238	NM_001277512	RefSeq	Mus musculus predicted gene 11238 (Gm11238), mRNA.	0.31323	6.49058	2.2726	0.0355365	0.526522	-3.57032	1.24249
TC1800000363.mm.2	NM_053133	Pcdhb8	protocadherin beta 8	NM_053133	RefSeq	Mus musculus protocadherin beta 8 (Pcdhb8), mRNA.	-0.272692	9.29033	-2.27179	0.0355948	0.526522	-3.57159	0.827774
TC0200000511.mm.2	NM_011989	Slc27a4	solute carrier family 27 (fatty acid transporter), member 4	NM_011989	RefSeq	Mus musculus solute carrier family 27 (fatty acid transporter), member 4 (Slc27a4), mRNA.	-0.251455	9.88133	-2.27178	0.0355953	0.526522	-3.57161	0.840049
TC0400003079.mm.2	NM_010591	Jun	jun proto-oncogene	NM_010591	RefSeq	Mus musculus jun proto-oncogene (Jun), mRNA.	0.304434	9.54618	2.27174	0.0355984	0.526522	-3.57167	1.23493
TC0300001185.mm.2	NM_001163514	Extl2	exostoses (multiple)-like 2	NM_001163514	RefSeq	Mus musculus exostoses (multiple)-like 2 (Extl2), transcript variant 2, mRNA.	0.20427	8.48215	2.27164	0.0356049	0.526522	-3.57182	1.1521
TC1600002006.mm.2	NM_001163141	Krtap24-1	keratin associated protein 24-1	NM_001163141	RefSeq	Mus musculus keratin associated protein 24-1 (Krtap24-1), mRNA.	0.357309	6.33853	2.27161	0.0356075	0.526522	-3.57187	1.28103
TC1000000843.mm.2	NM_007705	Cirbp	cold inducible RNA binding protein	NM_007705	RefSeq	Mus musculus cold inducible RNA binding protein (Cirbp), mRNA.	-0.348983	9.2787	-2.27159	0.0356087	0.526522	-3.5719	0.785137
TC0200004341.mm.2	NM_207150	Olfr1313	olfactory receptor 1313	NM_207150	RefSeq	Mus musculus olfactory receptor 1313 (Olfr1313), mRNA.	0.511179	4.91762	2.27045	0.0356904	0.526522	-3.57368	1.42521
TC0700001469.mm.2	NM_147091	Olfr568	olfactory receptor 568	NM_147091	RefSeq	Mus musculus olfactory receptor 568 (Olfr568), mRNA.	-0.221502	5.71046	-2.26964	0.0357491	0.526522	-3.57496	0.857672
TC0500001181.mm.2	NM_138646	Hps4	Hermansky-Pudlak syndrome 4 homolog (human)	NM_138646	RefSeq	Mus musculus Hermansky-Pudlak syndrome 4 homolog (human) (Hps4), mRNA.	-0.259428	8.81668	-2.26908	0.0357895	0.526522	-3.57584	0.835419
TC1100002102.mm.2	NM_153142	Slc35e4	solute carrier family 35, member E4	NM_153142	RefSeq	Mus musculus solute carrier family 35, member E4 (Slc35e4), mRNA.	0.215811	10.0562	2.26887	0.0358046	0.526522	-3.57617	1.16136
TC0X00001795.mm.2	NM_009515	Was	Wiskott-Aldrich syndrome homolog (human)	NM_009515	RefSeq	Mus musculus Wiskott-Aldrich syndrome homolog (human) (Was), mRNA.	0.316299	7.29686	2.26868	0.0358184	0.526522	-3.57647	1.24513
TC0700004429.mm.2	NM_001286030	Dhx32	DEAH (Asp-Glu-Ala-His) box polypeptide 32	NM_001286030	RefSeq	Mus musculus DEAH (Asp-Glu-Ala-His) box polypeptide 32 (Dhx32), transcript variant 1, mRNA.	-0.313485	10.8962	-2.26867	0.0358189	0.526522	-3.57648	0.804695
TC1900000516.mm.2	NM_019428	Rpp30	ribonuclease P/MRP 30 subunit	NM_019428	RefSeq	Mus musculus ribonuclease P/MRP 30 subunit (Rpp30), mRNA.	0.216582	9.79209	2.26825	0.0358496	0.526522	-3.57715	1.16198
TC1700002192.mm.2	NM_001100452	Gltscr1l	GLTSCR1-like	NM_001100452	RefSeq	Mus musculus GLTSCR1-like (Gltscr1l), mRNA.	-0.223882	9.84539	-2.26805	0.0358635	0.526522	-3.57745	0.856258
TC1300001812.mm.2	NM_153529	Nrn1	neuritin 1	NM_153529	RefSeq	Mus musculus neuritin 1 (Nrn1), mRNA.	0.342651	10.865	2.26576	0.0360293	0.526522	-3.58104	1.26808
TC1600001582.mm.2	NM_001145899	Slc15a2	solute carrier family 15 (H+/peptide transporter), member 2	NM_001145899	RefSeq	Mus musculus solute carrier family 15 (H+/peptide transporter), member 2 (Slc15a2), transcript variant 2, mRNA.	0.31968	8.7254	2.2656	0.0360413	0.526522	-3.5813	1.24805
TC1100001999.mm.2	NM_001159324	Gaa	glucosidase, alpha, acid	NM_001159324	RefSeq	Mus musculus glucosidase, alpha, acid (Gaa), transcript variant 2, mRNA.	0.191088	12.3069	2.26436	0.0361314	0.526522	-3.58325	1.14162
TC0600000134.mm.2	NM_007604	Capza2	capping protein (actin filament) muscle Z-line, alpha 2	NM_007604	RefSeq	Mus musculus capping protein (actin filament) muscle Z-line, alpha 2 (Capza2), mRNA.	0.242018	10.3486	2.26311	0.0362222	0.526522	-3.5852	1.18265
TC1800001081.mm.2	NM_144861	Rprd1a	regulation of nuclear pre-mRNA domain containing 1A	NM_144861	RefSeq	Mus musculus regulation of nuclear pre-mRNA domain containing 1A (Rprd1a), mRNA.	-0.226543	10.2391	-2.263	0.0362305	0.526522	-3.58538	0.854681
TC1100003156.mm.2	NM_010353	Gsg2	germ cell-specific gene 2	NM_010353	RefSeq	Mus musculus germ cell-specific gene 2 (Gsg2), mRNA.	0.228395	7.02231	2.26266	0.036255	0.526522	-3.58591	1.17153
TC0700002471.mm.2	NM_026111	Qpctl	glutaminyl-peptide cyclotransferase-like	NM_026111	RefSeq	Mus musculus glutaminyl-peptide cyclotransferase-like (Qpctl), mRNA.	0.26219	8.53643	2.26247	0.0362691	0.526522	-3.58621	1.1993
TC0400003383.mm.2	NM_001161774	St3gal3	ST3 beta-galactoside alpha-2,3-sialyltransferase 3	NM_001161774	RefSeq	Mus musculus ST3 beta-galactoside alpha-2,3-sialyltransferase 3 (St3gal3), transcript variant 2, mRNA.	0.224121	11.289	2.26231	0.0362808	0.526522	-3.58646	1.16807
TC0500002567.mm.2	NM_178599	Commd8	COMM domain containing 8	NM_178599	RefSeq	Mus musculus COMM domain containing 8 (Commd8), mRNA.	-0.363704	9.79731	-2.26227	0.0362836	0.526522	-3.58652	0.777166
TC1000000572.mm.2	NM_009120	Sar1a	SAR1 gene homolog A (S. cerevisiae)	NM_009120	RefSeq	Mus musculus SAR1 gene homolog A (S. cerevisiae) (Sar1a), mRNA.	0.225607	10.2005	2.26185	0.0363141	0.526522	-3.58717	1.16927
TC0700000303.mm.2	NM_025960	Trappc6a	trafficking protein particle complex 6A	NM_025960	RefSeq	Mus musculus trafficking protein particle complex 6A (Trappc6a), mRNA.	0.295478	9.37528	2.26144	0.0363445	0.526522	-3.58782	1.22729
TC0200005378.mm.2	NM_001190302	Gm14326	predicted gene 14326	NM_001190302	RefSeq	Mus musculus predicted gene 14326 (Gm14326), transcript variant 1, mRNA.	-0.593363	10.3594	-2.26142	0.0363456	0.526522	-3.58785	0.662796
TC1300001837.mm.2	NM_025380	Eef1e1	eukaryotic translation elongation factor 1 epsilon 1	NM_025380	RefSeq	Mus musculus eukaryotic translation elongation factor 1 epsilon 1 (Eef1e1), mRNA.	0.273326	10.1207	2.26142	0.0363456	0.526522	-3.58785	1.20859
TC0Y00000553.mm.2	uc009uzq.2	Rbmy	RNA binding motif protein, Y chromosome	uc009uzq.2	UCSC Genes	Mus musculus RNA binding motif protein, Y chromosome (Rbmy), transcript variant 1, mRNA.	-0.348609	5.29368	-2.26105	0.0363731	0.526522	-3.58843	0.785341
TC0600000337.mm.2	NM_001289656	Agbl3	ATP/GTP binding protein-like 3	NM_001289656	RefSeq	Mus musculus ATP/GTP binding protein-like 3 (Agbl3), transcript variant 1, mRNA.	0.263813	8.15026	2.26073	0.0363965	0.526522	-3.58894	1.20065
TC0400003722.mm.2	NM_026144	Dhdds	dehydrodolichyl diphosphate synthase	NM_026144	RefSeq	Mus musculus dehydrodolichyl diphosphate synthase (Dhdds), mRNA.	-0.295774	10.3677	-2.26002	0.0364484	0.526522	-3.59005	0.814635
TC0600002641.mm.2	NM_010751	Mxd1	MAX dimerization protein 1	NM_010751	RefSeq	Mus musculus MAX dimerization protein 1 (Mxd1), mRNA.	-0.245255	9.10021	-2.25929	0.036502	0.526522	-3.59119	0.843667
TC0500003585.mm.2	NM_001038627	Smurf1	SMAD specific E3 ubiquitin protein ligase 1	NM_001038627	RefSeq	Mus musculus SMAD specific E3 ubiquitin protein ligase 1 (Smurf1), transcript variant 1, mRNA.	-0.218543	9.54882	-2.25885	0.0365339	0.526522	-3.59187	0.859433
TC0900002869.mm.2	NM_011643	Trpc1	transient receptor potential cation channel, subfamily C, member 1	NM_011643	RefSeq	Mus musculus transient receptor potential cation channel, subfamily C, member 1 (Trpc1), transcript variant 1, mRNA.	-0.249217	9.65961	-2.25862	0.0365507	0.526522	-3.59223	0.841353
TC1100003076.mm.2	NM_001166589	Eif5a	eukaryotic translation initiation factor 5A	NM_001166589	RefSeq	Mus musculus eukaryotic translation initiation factor 5A (Eif5a), transcript variant 1, mRNA.	-0.213502	11.8417	-2.25746	0.0366365	0.526522	-3.59405	0.862441
TC0600000527.mm.2	NM_012042	Cul1	cullin 1	NM_012042	RefSeq	Mus musculus cullin 1 (Cul1), mRNA.	0.258092	8.51606	2.25711	0.0366619	0.526522	-3.59459	1.1959
TC0100001125.mm.2	NM_178690	Rab3gap1	RAB3 GTPase activating protein subunit 1	NM_178690	RefSeq	Mus musculus RAB3 GTPase activating protein subunit 1 (Rab3gap1), mRNA.	-0.250727	9.6822	-2.25658	0.0367011	0.526522	-3.59542	0.840473
TC0200000798.mm.2	NM_172663	Epc2	enhancer of polycomb homolog 2 (Drosophila)	NM_172663	RefSeq	Mus musculus enhancer of polycomb homolog 2 (Drosophila) (Epc2), mRNA.	-0.202443	8.36401	-2.25649	0.0367077	0.526522	-3.59556	0.869078
TC0X00002676.mm.2	NM_177789	Vsig4	V-set and immunoglobulin domain containing 4	NM_177789	RefSeq	Mus musculus V-set and immunoglobulin domain containing 4 (Vsig4), mRNA.	0.303001	6.26736	2.25595	0.0367481	0.526522	-3.59642	1.23371
TC0900002296.mm.2	NM_001162921	Zc3h12c	zinc finger CCCH type containing 12C	NM_001162921	RefSeq	Mus musculus zinc finger CCCH type containing 12C (Zc3h12c), mRNA.	-0.225036	9.19782	-2.25591	0.036751	0.526522	-3.59648	0.855574
TC0900002175.mm.2	NM_145985	Arcn1	archain 1	NM_145985	RefSeq	Mus musculus archain 1 (Arcn1), mRNA.	-0.245555	10.1066	-2.25576	0.0367616	0.526522	-3.5967	0.843491
TC1300001576.mm.2	NM_178186	Hist1h2ag	histone cluster 1, H2ag	NM_178186	RefSeq	Mus musculus histone cluster 1, H2ag (Hist1h2ag), mRNA.	0.191151	10.8708	2.2557	0.036766	0.526522	-3.5968	1.14167
TC1100001425.mm.2	NM_001025428	Spag9	sperm associated antigen 9	NM_001025428	RefSeq	Mus musculus sperm associated antigen 9 (Spag9), transcript variant 2, mRNA.	-0.189539	11.2099	-2.25565	0.0367703	0.526522	-3.59689	0.876886
TC1000001549.mm.2	NM_001033263	Agap2	ArfGAP with GTPase domain, ankyrin repeat and PH domain 2	NM_001033263	RefSeq	Mus musculus ArfGAP with GTPase domain, ankyrin repeat and PH domain 2 (Agap2), transcript variant 1, mRNA.	-0.191703	12.4918	-2.25552	0.0367797	0.526522	-3.59709	0.875572
TC1400000827.mm.2	NM_026401	Mrpl57	mitochondrial ribosomal protein L53	NM_026401	RefSeq	Mus musculus mitochondrial ribosomal protein L53 (Mrpl57), mRNA.	0.289477	9.5475	2.25542	0.0367873	0.526522	-3.59725	1.2222
TC0300000724.mm.2	NM_178246	Smg5	Smg-5 homolog, nonsense mediated mRNA decay factor (C. elegans)	NM_178246	RefSeq	Mus musculus Smg-5 homolog, nonsense mediated mRNA decay factor (C. elegans) (Smg5), mRNA.	-0.245465	9.34755	-2.25489	0.0368264	0.526522	-3.59807	0.843544
TC1000002583.mm.2	NM_153543	Aldh1l2	aldehyde dehydrogenase 1 family, member L2	NM_153543	RefSeq	Mus musculus aldehyde dehydrogenase 1 family, member L2 (Aldh1l2), mRNA.	-0.272846	7.15516	-2.25468	0.0368417	0.526522	-3.5984	0.827685
TC0700002173.mm.2	NM_133777	Ube2s	ubiquitin-conjugating enzyme E2S	NM_133777	RefSeq	Mus musculus ubiquitin-conjugating enzyme E2S (Ube2s), mRNA.	0.252991	9.58697	2.25446	0.036858	0.526522	-3.59874	1.19168
TC0900000689.mm.2	NM_133976	Imp3	IMP3, U3 small nucleolar ribonucleoprotein, homolog (yeast)	NM_133976	RefSeq	Mus musculus IMP3, U3 small nucleolar ribonucleoprotein, homolog (yeast) (Imp3), mRNA.	0.249435	9.52524	2.2543	0.0368699	0.526522	-3.59899	1.18874
TC0500000130.mm.2	NM_027609	Speer4f1	spermatogenesis associated glutamate (E)-rich protein 4F1	NM_027609	RefSeq	Mus musculus spermatogenesis associated glutamate (E)-rich protein 4F1 (Speer4f1), mRNA.	-0.271798	6.54782	-2.2542	0.0368774	0.526522	-3.59915	0.828287
TC1500002067.mm.2	NM_001033851	Cpne8	copine VIII	NM_001033851	RefSeq	Mus musculus copine VIII (Cpne8), transcript variant 2, mRNA.	-0.352124	7.09943	-2.25381	0.0369061	0.526522	-3.59976	0.78343
TC0100000462.mm.2	NM_007561	Bmpr2	bone morphogenetic protein receptor, type II (serine/threonine kinase)	NM_007561	RefSeq	Mus musculus bone morphogenetic protein receptor, type II (serine/threonine kinase) (Bmpr2), mRNA.	-0.183783	11.9829	-2.25371	0.0369138	0.526522	-3.59992	0.880391
TC1500001968.mm.2	NM_001004150	A4galt	alpha 1,4-galactosyltransferase	NM_001004150	RefSeq	Mus musculus alpha 1,4-galactosyltransferase (A4galt), transcript variant 2, mRNA.	0.324953	6.41914	2.25366	0.0369174	0.526522	-3.59999	1.25262
TC0400001957.mm.2	NM_023051	Clstn1	calsyntenin 1	NM_023051	RefSeq	Mus musculus calsyntenin 1 (Clstn1), transcript variant 1, mRNA.	-0.237639	10.6556	-2.25345	0.0369331	0.526522	-3.60033	0.848132
TC0X00001380.mm.2	NM_177750	Frmpd3	FERM and PDZ domain containing 3	NM_177750	RefSeq	Mus musculus FERM and PDZ domain containing 3 (Frmpd3), mRNA.	-0.259543	9.2487	-2.25335	0.0369406	0.526522	-3.60048	0.835352
TC1300001061.mm.2	NM_009680	Ap3b1	adaptor-related protein complex 3, beta 1 subunit	NM_009680	RefSeq	Mus musculus adaptor-related protein complex 3, beta 1 subunit (Ap3b1), mRNA.	-0.210804	10.2639	-2.25323	0.0369491	0.526522	-3.60066	0.864056
TC0X00001859.mm.2	NM_001048208	Med14	mediator complex subunit 14	NM_001048208	RefSeq	Mus musculus mediator complex subunit 14 (Med14), transcript variant 1, mRNA.	-0.273522	11.2578	-2.25315	0.036955	0.526522	-3.60078	0.827297
TC1600000186.mm.2	NM_025769	Efcab1	EF hand calcium binding domain 1	NM_025769	RefSeq	Mus musculus EF hand calcium binding domain 1 (Efcab1), mRNA.	-0.303648	5.00951	-2.25254	0.0370005	0.526522	-3.60174	0.810201
TC1300002347.mm.2	NM_134071	Slf1	SMC5-SMC6 complex localization factor 1	NM_134071	RefSeq	Mus musculus SMC5-SMC6 complex localization factor 1 (Slf1), mRNA.	-0.282289	8.57361	-2.2523	0.0370184	0.526522	-3.60212	0.822285
TC1400001695.mm.2	NM_001047433	Dph3	diphthamine biosynthesis 3	NM_001047433	RefSeq	Mus musculus diphthamine biosynthesis 3 (Dph3), transcript variant 2, mRNA.	0.245128	8.94031	2.25221	0.0370251	0.526522	-3.60226	1.1852
TC0200004370.mm.2	NM_009702	Aqr	aquarius	NM_009702	RefSeq	Mus musculus aquarius (Aqr), transcript variant 1, mRNA.	0.269316	8.22678	2.25199	0.0370418	0.526522	-3.60261	1.20524
TC1100000907.mm.2	NM_001024206	Trappc1	trafficking protein particle complex 1	NM_001024206	RefSeq	Mus musculus trafficking protein particle complex 1 (Trappc1), mRNA.	0.24205	10.2453	2.2519	0.037048	0.526522	-3.60274	1.18267
TC0900000659.mm.2	NM_029573	Idh3a	isocitrate dehydrogenase 3 (NAD+) alpha	NM_029573	RefSeq	Mus musculus isocitrate dehydrogenase 3 (NAD+) alpha (Idh3a), mRNA.	-0.235379	10.9258	-2.25175	0.0370596	0.526522	-3.60299	0.849462
TC0Y00000561.mm.2	NM_001270514	Gm21693	predicted gene, 21693	NM_001270514	RefSeq	Mus musculus predicted gene, 21693 (Gm21693), mRNA.	-0.228819	5.61083	-2.25154	0.0370752	0.526522	-3.60331	0.853333
TC0600003608.mm.2	NM_001110323	Klra7	killer cell lectin-like receptor, subfamily A, member 7	NM_001110323	RefSeq	Mus musculus killer cell lectin-like receptor, subfamily A, member 7 (Klra7), transcript variant 1, mRNA.	-0.350378	5.35171	-2.25108	0.0371089	0.526522	-3.60402	0.784378
TC0300002860.mm.2	NM_001114665	Fnbp1l	formin binding protein 1-like	NM_001114665	RefSeq	Mus musculus formin binding protein 1-like (Fnbp1l), transcript variant 1, mRNA.	-0.291463	9.83579	-2.25036	0.0371632	0.526522	-3.60516	0.817073
TC1500000300.mm.2	NM_026778	Cthrc1	collagen triple helix repeat containing 1	NM_026778	RefSeq	Mus musculus collagen triple helix repeat containing 1 (Cthrc1), mRNA.	-0.275877	9.74525	-2.25031	0.0371669	0.526522	-3.60523	0.825948
TC0500001844.mm.2	NM_009663	Alox5ap	arachidonate 5-lipoxygenase activating protein	NM_009663	RefSeq	Mus musculus arachidonate 5-lipoxygenase activating protein (Alox5ap), transcript variant 1, mRNA.	0.223772	8.66311	2.25019	0.0371755	0.526522	-3.60541	1.16778
TC1700000863.mm.2	NM_013688	Tcte1	t-complex-associated testis expressed 1	NM_013688	RefSeq	Mus musculus t-complex-associated testis expressed 1 (Tcte1), mRNA.	0.333123	5.76317	2.25019	0.0371756	0.526522	-3.60542	1.25974
TC1600000491.mm.2	NM_001012765	Adcy5	adenylate cyclase 5	NM_001012765	RefSeq	Mus musculus adenylate cyclase 5 (Adcy5), mRNA.	0.196203	9.37326	2.25013	0.0371803	0.526522	-3.60551	1.14568
TC1400002032.mm.2	NM_019721	Mettl3	methyltransferase like 3	NM_019721	RefSeq	Mus musculus methyltransferase like 3 (Mettl3), mRNA.	0.234436	8.11525	2.24959	0.0372206	0.526522	-3.60635	1.17645
TC1700000275.mm.2	NM_001002008	Zfp948	zinc finger protein 948	NM_001002008	RefSeq	Mus musculus zinc finger protein 948 (Zfp948), mRNA.	-0.242963	8.98775	-2.24952	0.0372261	0.526522	-3.60647	0.845008
TC1100002096.mm.2	NR_002321	Tug1	taurine upregulated gene 1	NR_002321	RefSeq	Mus musculus taurine upregulated gene 1 (Tug1), transcript variant a, long non-coding RNA.	-0.325546	10.4506	-2.24905	0.0372607	0.526659	-3.60719	0.797996
TC1600001580.mm.2	NM_019388	Cd86	CD86 antigen	NM_019388	RefSeq	Mus musculus CD86 antigen (Cd86), mRNA.	0.243672	6.84538	2.24842	0.0373083	0.526709	-3.60819	1.184
TC1200000416.mm.2	NM_029825	Scfd1	Sec1 family domain containing 1	NM_029825	RefSeq	Mus musculus Sec1 family domain containing 1 (Scfd1), transcript variant 1, mRNA.	-0.307503	9.68092	-2.24834	0.0373141	0.526709	-3.60831	0.808039
TC0800001320.mm.2	NM_198625	Mtss1l	metastasis suppressor 1-like	NM_198625	RefSeq	Mus musculus metastasis suppressor 1-like (Mtss1l), transcript variant 1, mRNA.	0.248796	11.1188	2.2478	0.0373545	0.526817	-3.60915	1.18822
TC1000001691.mm.2	NM_001033391	Ipcef1	interaction protein for cytohesin exchange factors 1	NM_001033391	RefSeq	Mus musculus interaction protein for cytohesin exchange factors 1 (Ipcef1), transcript variant 4, mRNA.	-0.287574	10.3425	-2.24757	0.0373715	0.526817	-3.6095	0.819278
TC0900001238.mm.2	NM_001134661	Prr23a2	proline rich 23A, member 2	NM_001134661	RefSeq	Mus musculus proline rich 23A, member 2 (Prr23a2), mRNA.	-0.252451	6.35518	-2.247	0.0374143	0.527068	-3.61039	0.839469
TC1300000746.mm.2	NM_001039239	Zfp808	zinc finger protein 80	NM_001039239	RefSeq	Mus musculus zinc finger protein 80 (Zfp808), mRNA.	0.31379	5.00007	2.24653	0.03745	0.527219	-3.61113	1.24297
TC0500002268.mm.2	NM_011716	Wfs1	Wolfram syndrome 1 homolog (human)	NM_011716	RefSeq	Mus musculus Wolfram syndrome 1 homolog (human) (Wfs1), mRNA.	0.244323	10.6766	2.24562	0.0375181	0.527827	-3.61255	1.18454
TC0300002499.mm.2	NM_175662	Hist2h2ac	histone cluster 2, H2ac	NM_175662	RefSeq	Mus musculus histone cluster 2, H2ac (Hist2h2ac), mRNA.	0.208362	11.4194	2.24514	0.0375543	0.527862	-3.6133	1.15538
TC0100000456.mm.2	NM_018868	Nop58	NOP58 ribonucleoprotein	NM_018868	RefSeq	Mus musculus NOP58 ribonucleoprotein (Nop58), mRNA.	-0.208811	9.81446	-2.24387	0.0376502	0.527862	-3.61528	0.86525
TC0800001883.mm.2	NM_018743	Gpat4	glycerol-3-phosphate acyltransferase 4	NM_018743	RefSeq	Mus musculus glycerol-3-phosphate acyltransferase 4 (Gpat4), mRNA.	-0.247627	9.76014	-2.24372	0.0376618	0.527862	-3.61552	0.842281
TC0500003637.mm.2	NM_007513	Slc7a1	solute carrier family 7 (cationic amino acid transporter, y+ system), member 1	NM_007513	RefSeq	Mus musculus solute carrier family 7 (cationic amino acid transporter, y+ system), member 1 (Slc7a1), transcript variant 1, mRNA.	-0.316181	9.22891	-2.2437	0.037663	0.527862	-3.61554	0.803193
TC0400002590.mm.2	NM_011728	Xpa	xeroderma pigmentosum, complementation group A	NM_011728	RefSeq	Mus musculus xeroderma pigmentosum, complementation group A (Xpa), mRNA.	0.294604	8.35558	2.2435	0.0376787	0.527862	-3.61587	1.22655
TC1400000599.mm.2	NM_001145921	Arhgef40	Rho guanine nucleotide exchange factor (GEF) 40	NM_001145921	RefSeq	Mus musculus Rho guanine nucleotide exchange factor (GEF) 40 (Arhgef40), transcript variant 2, mRNA.	0.264292	10.0886	2.24334	0.0376907	0.527862	-3.61612	1.20105
TC1600000213.mm.2	NM_177473	Tmem191c	transmembrane protein 191C	NM_177473	RefSeq	Mus musculus transmembrane protein 191C (Tmem191c), mRNA.	-0.23186	9.9415	-2.24308	0.0377103	0.527862	-3.61652	0.851536
TC0200003666.mm.2	NM_018732	Scn3a	sodium channel, voltage-gated, type III, alpha	NM_018732	RefSeq	Mus musculus sodium channel, voltage-gated, type III, alpha (Scn3a), mRNA.	-0.214324	10.7116	-2.24262	0.0377447	0.527862	-3.61723	0.86195
TC1800001660.mm.2	NM_026295	Ctdp1	CTD (carboxy-terminal domain, RNA polymerase II, polypeptide A) phosphatase, subunit 1	NM_026295	RefSeq	Mus musculus CTD (carboxy-terminal domain, RNA polymerase II, polypeptide A) phosphatase, subunit 1 (Ctdp1), mRNA.	0.19779	7.42668	2.24257	0.0377489	0.527862	-3.61731	1.14694
TC1300001470.mm.2	NM_010282	Ggps1	geranylgeranyl diphosphate synthase 1	NM_010282	RefSeq	Mus musculus geranylgeranyl diphosphate synthase 1 (Ggps1), mRNA.	-0.258089	9.62599	-2.2422	0.0377766	0.527862	-3.61788	0.836195
TC0100001262.mm.2	NM_001039472	Kif21b	kinesin family member 21B	NM_001039472	RefSeq	Mus musculus kinesin family member 21B (Kif21b), mRNA.	-0.204424	11.0753	-2.24173	0.0378128	0.527862	-3.61863	0.867885
TC0900002338.mm.2	NM_001081341	Scaper	S phase cyclin A-associated protein in the ER	NM_001081341	RefSeq	Mus musculus S phase cyclin A-associated protein in the ER (Scaper), mRNA.	-0.208717	8.99857	-2.2413	0.0378449	0.527862	-3.61929	0.865306
TC1300002772.mm.2	NM_177622	Zfp595	zinc finger protein 595	NM_177622	RefSeq	Mus musculus zinc finger protein 595 (Zfp595), mRNA.	0.411581	7.00452	2.2413	0.0378454	0.527862	-3.6193	1.33014
TC1700000269.mm.2	NM_172486	Zfp677	zinc finger protein 677	NM_172486	RefSeq	Mus musculus zinc finger protein 677 (Zfp677), mRNA.	0.270546	7.49964	2.2409	0.0378751	0.527928	-3.61991	1.20626
TC1200002083.mm.2	NM_178065	Arel1	apoptosis resistant E3 ubiquitin protein ligase 1	NM_178065	RefSeq	Mus musculus apoptosis resistant E3 ubiquitin protein ligase 1 (Arel1), mRNA.	-0.215163	12.7825	-2.24024	0.037926	0.528289	-3.62095	0.861449
TC1800000681.mm.2	NM_177028	Oacyl	O-acyltransferase like	NM_177028	RefSeq	Mus musculus O-acyltransferase like (Oacyl), mRNA.	-0.371796	7.92403	-2.23965	0.0379709	0.528566	-3.62187	0.77282
TC0400004200.mm.2	ENSMUST00000123460	Gm13235	predicted gene 13235 [Source:MGI Symbol;Acc:MGI:3649925]	ENSMUST00000123460	ENSEMBL	predicted gene 13235 [gene_biotype:protein_coding transcript_biotype:protein_coding]	-0.231824	7.84616	-2.23791	0.0381034	0.529063	-3.62458	0.851558
TC0600000963.mm.2	NM_007638	Cct7	chaperonin containing Tcp1, subunit 7 (eta)	NM_007638	RefSeq	Mus musculus chaperonin containing Tcp1, subunit 7 (eta) (Cct7), mRNA.	0.281741	8.37743	2.23783	0.0381095	0.529063	-3.6247	1.21566
TC1800001666.mm.2	NM_001201569	Atp9b	ATPase, class II, type 9B	NM_001201569	RefSeq	Mus musculus ATPase, class II, type 9B (Atp9b), transcript variant 1, mRNA.	-0.28334	8.65353	-2.23779	0.0381121	0.529063	-3.62476	0.821686
TC0200002720.mm.2	uc012cla.1	Gm14431	predicted gene 14431	uc012cla.1	UCSC Genes	Mus musculus predicted gene 14431 (Gm14431), transcript variant 1, mRNA.	-0.625291	9.69616	-2.2372	0.0381578	0.529063	-3.62569	0.648289
TC0200002738.mm.2	NM_001177405	Gm8898	predicted gene 8898	NM_001177405	RefSeq	Mus musculus predicted gene 8898 (Gm8898), transcript variant 2, mRNA.	-0.625291	9.69616	-2.2372	0.0381578	0.529063	-3.62569	0.648289
TC0200005341.mm.2	NM_001177404	Gm14431	predicted gene 14431	NM_001177404	RefSeq	Mus musculus predicted gene 14431 (Gm14431), transcript variant 2, mRNA.	-0.625291	9.69616	-2.2372	0.0381578	0.529063	-3.62569	0.648289
TC0500000435.mm.2	NM_025480	Tmem128	transmembrane protein 128	NM_025480	RefSeq	Mus musculus transmembrane protein 128 (Tmem128), mRNA.	0.195509	8.33257	2.23685	0.0381846	0.529063	-3.62624	1.14513
TC0500000274.mm.2	NM_133907	Ube3c	ubiquitin protein ligase E3C	NM_133907	RefSeq	Mus musculus ubiquitin protein ligase E3C (Ube3c), mRNA.	-0.255656	10.3778	-2.23656	0.0382069	0.529063	-3.62669	0.837606
TC1300000652.mm.2	NM_008739	Nsd1	nuclear receptor-binding SET-domain protein 1	NM_008739	RefSeq	Mus musculus nuclear receptor-binding SET-domain protein 1 (Nsd1), mRNA.	-0.19774	11.8018	-2.2353	0.038303	0.529933	-3.62864	0.871915
TC0300000714.mm.2	NM_001033484	Iqgap3	IQ motif containing GTPase activating protein 3	NM_001033484	RefSeq	Mus musculus IQ motif containing GTPase activating protein 3 (Iqgap3), mRNA.	0.300588	7.83858	2.23432	0.0383785	0.529933	-3.63017	1.23165
TC1600001976.mm.2	NM_011782	Adamts5	a disintegrin-like and metallopeptidase (reprolysin type) with thrombospondin type 1 motif, 5 (aggrecanase-2)	NM_011782	RefSeq	Mus musculus a disintegrin-like and metallopeptidase (reprolysin type) with thrombospondin type 1 motif, 5 (aggrecanase-2) (Adamts5), mRNA.	-0.396069	7.53187	-2.23423	0.0383854	0.529933	-3.63031	0.759926
TC1000000100.mm.2	NM_010437	Hivep2	human immunodeficiency virus type I enhancer binding protein 2	NM_010437	RefSeq	Mus musculus human immunodeficiency virus type I enhancer binding protein 2 (Hivep2), mRNA.	-0.259301	11.5816	-2.23423	0.0383854	0.529933	-3.63031	0.835493
TC0300002553.mm.2	NM_001111336_2	Hsd3b4	hydroxy-delta-5-steroid dehydrogenase, 3 beta- and steroid delta-isomerase 4 (Hsd3b4), transcript variant 1, mRNA.	NM_001111336_2	RefSeq	hydroxy-delta-5-steroid dehydrogenase, 3 beta- and steroid delta-isomerase 4 (Hsd3b4), transcript variant 1, mRNA.	0.398442	7.27314	2.23387	0.0384133	0.529933	-3.63088	1.31808
TC1100001443.mm.2	NM_053161	Mrpl27	mitochondrial ribosomal protein L27	NM_053161	RefSeq	Mus musculus mitochondrial ribosomal protein L27 (Mrpl27), mRNA.	0.281022	10.7463	2.23358	0.0384356	0.529933	-3.63133	1.21506
TC1400000542.mm.2	ENSMUST00000037362	Naa30	N(alpha)-acetyltransferase 30, NatC catalytic subunit	ENSMUST00000037362	ENSEMBL	N(alpha)-acetyltransferase 30, NatC catalytic subunit [gene_biotype:protein_coding transcript_biotype:protein_coding]	-0.266591	10.0085	-2.23335	0.0384532	0.529933	-3.63168	0.831282
TC1900000108.mm.2	NM_194348	Atg2a	autophagy related 2A	NM_194348	RefSeq	Mus musculus autophagy related 2A (Atg2a), mRNA.	-0.231315	9.29429	-2.23313	0.0384704	0.529933	-3.63203	0.851858
TC1100001780.mm.2	NM_029467	Tcam1	testicular cell adhesion molecule 1	NM_029467	RefSeq	Mus musculus testicular cell adhesion molecule 1 (Tcam1), mRNA.	0.238235	5.9686	2.23102	0.0386331	0.531329	-3.63531	1.17955
TC0X00003250.mm.2	NM_001098723	Yy2	Yy2 transcription factor	NM_001098723	RefSeq	Mus musculus Yy2 transcription factor (Yy2), mRNA.	-0.293335	10.3892	-2.23088	0.0386438	0.531329	-3.63552	0.816014
TC1800000577.mm.2	NM_028447	Prrc1	proline-rich coiled-coil 1	NM_028447	RefSeq	Mus musculus proline-rich coiled-coil 1 (Prrc1), mRNA.	0.233335	9.14351	2.23081	0.0386493	0.531329	-3.63563	1.17555
TC0X00003204.mm.2	NM_023788	Mageh1	melanoma antigen, family H, 1	NM_023788	RefSeq	Mus musculus melanoma antigen, family H, 1 (Mageh1), mRNA.	0.231708	10.0071	2.23051	0.0386723	0.531329	-3.6361	1.17422
TC0900000997.mm.2	NM_001033500	Wdr72	WD repeat domain 72	NM_001033500	RefSeq	Mus musculus WD repeat domain 72 (Wdr72), mRNA.	-0.248891	8.07712	-2.23004	0.0387089	0.531401	-3.63683	0.841543
TC0800000916.mm.2	NM_001111304	Tbc1d9	TBC1 domain family, member 9	NM_001111304	RefSeq	Mus musculus TBC1 domain family, member 9 (Tbc1d9), transcript variant 1, mRNA.	-0.236946	9.55342	-2.2298	0.0387278	0.531401	-3.63721	0.84854
TC0800000795.mm.2	NM_028617	Mvb12a	multivesicular body subunit 12A	NM_028617	RefSeq	Mus musculus multivesicular body subunit 12A (Mvb12a), mRNA.	0.224022	8.83129	2.22937	0.0387611	0.531402	-3.63788	1.16799
TC1300000259.mm.2	NM_175664	Hist1h2bb	histone cluster 1, H2bb	NM_175664	RefSeq	Mus musculus histone cluster 1, H2bb (Hist1h2bb), mRNA.	0.303047	8.97148	2.22915	0.0387782	0.531402	-3.63822	1.23375
TC0400004180.mm.2	NM_001256481	Gm38423	predicted gene, 38423	NM_001256481	RefSeq	Mus musculus predicted gene, 38423 (Gm38423), mRNA.	0.392129	6.53533	2.22826	0.038847	0.532	-3.6396	1.31233
TC1000000877.mm.2	NM_008655	Gadd45b	growth arrest and DNA-damage-inducible 45 beta	NM_008655	RefSeq	Mus musculus growth arrest and DNA-damage-inducible 45 beta (Gadd45b), mRNA.	-0.298789	9.0565	-2.22782	0.0388813	0.532125	-3.64028	0.812934
TC0100002543.mm.2	NM_175210	Abca12	ATP-binding cassette, sub-family A (ABC1), member 12	NM_175210	RefSeq	Mus musculus ATP-binding cassette, sub-family A (ABC1), member 12 (Abca12), mRNA.	0.300628	6.03593	2.22738	0.0389155	0.532249	-3.64097	1.23168
TC0600000193.mm.2	NM_001081306	Ptprz1	protein tyrosine phosphatase, receptor type Z, polypeptide 1	NM_001081306	RefSeq	Mus musculus protein tyrosine phosphatase, receptor type Z, polypeptide 1 (Ptprz1), transcript variant 3, mRNA.	-0.305514	10.528	-2.22553	0.0390602	0.533165	-3.64385	0.809154
TC0200001134.mm.2	NM_031256	Plekha3	pleckstrin homology domain-containing, family A (phosphoinositide binding specific) member 3	NM_031256	RefSeq	Mus musculus pleckstrin homology domain-containing, family A (phosphoinositide binding specific) member 3 (Plekha3), mRNA.	-0.200161	12.0953	-2.22499	0.039102	0.533165	-3.64468	0.870453
TC0700000424.mm.2	NM_011577	Tgfb1	transforming growth factor, beta 1	NM_011577	RefSeq	Mus musculus transforming growth factor, beta 1 (Tgfb1), mRNA.	0.280378	7.41221	2.2247	0.0391252	0.533165	-3.64514	1.21451
TC0500003117.mm.2	NM_026886	Srrm4	serine/arginine repetitive matrix 4	NM_026886	RefSeq	Mus musculus serine/arginine repetitive matrix 4 (Srrm4), mRNA.	-0.288386	8.79443	-2.22461	0.0391322	0.533165	-3.64528	0.818818
TC0200002645.mm.2	NM_001013369	Pfdn4	prefoldin 4	NM_001013369	RefSeq	Mus musculus prefoldin 4 (Pfdn4), transcript variant 2, mRNA.	0.252093	9.55585	2.22436	0.0391518	0.533165	-3.64566	1.19093
TC0300003173.mm.2	NM_007382	Acadm	acyl-Coenzyme A dehydrogenase, medium chain	NM_007382	RefSeq	Mus musculus acyl-Coenzyme A dehydrogenase, medium chain (Acadm), mRNA.	0.295437	9.7471	2.22393	0.0391851	0.533165	-3.64633	1.22726
TC0200003151.mm.2	NM_008963	Ptgds	prostaglandin D2 synthase (brain)	NM_008963	RefSeq	Mus musculus prostaglandin D2 synthase (brain) (Ptgds), mRNA.	0.489008	13.0413	2.22372	0.0392015	0.533165	-3.64665	1.40348
TC0900003059.mm.2	NM_001135198	Ccdc36	coiled-coil domain containing 36	NM_001135198	RefSeq	Mus musculus coiled-coil domain containing 36 (Ccdc36), mRNA.	-0.244253	6.99495	-2.2233	0.0392345	0.533165	-3.6473	0.844253
TC0200005066.mm.2	NM_173368	Chd6	chromodomain helicase DNA binding protein 6	NM_173368	RefSeq	Mus musculus chromodomain helicase DNA binding protein 6 (Chd6), transcript variant 1, mRNA.	-0.247936	11.7715	-2.22265	0.0392856	0.533165	-3.64831	0.8421
TC0300000490.mm.2	ENSMUST00000099086	Gm8325	predicted pseudogene 8325 [Source:MGI Symbol;Acc:MGI:3644852]	ENSMUST00000099086	ENSEMBL	predicted pseudogene 8325 [gene_biotype:transcribed_processed_pseudogene transcript_biotype:transcribed_processed_pseudogene]	-0.19083	12.0899	-2.22213	0.0393268	0.533165	-3.64913	0.876101
TC0700000414.mm.2	NR_015569	4732471J01Rik	RIKEN cDNA 4732471J01 gene	NR_015569	RefSeq	Mus musculus RIKEN cDNA 4732471J01 gene (4732471J01Rik), transcript variant 1, long non-coding RNA.	0.209021	8.84805	2.22158	0.0393696	0.533165	-3.64997	1.1559
TC0200001663.mm.2	NM_025403	Nop10	NOP10 ribonucleoprotein	NM_025403	RefSeq	Mus musculus NOP10 ribonucleoprotein (Nop10), mRNA.	0.197968	10.5777	2.22142	0.0393822	0.533165	-3.65022	1.14708
TC1400001200.mm.2	NM_001190989	Ndfip2	Nedd4 family interacting protein 2	NM_001190989	RefSeq	Mus musculus Nedd4 family interacting protein 2 (Ndfip2), transcript variant 2, mRNA.	0.252912	9.52996	2.22085	0.0394271	0.533165	-3.65111	1.19161
TC1400000965.mm.2	NM_010910	Nefl	neurofilament, light polypeptide	NM_010910	RefSeq	Mus musculus neurofilament, light polypeptide (Nefl), mRNA.	0.219698	10.3405	2.22059	0.0394476	0.533165	-3.65151	1.16449
TC1600001917.mm.2	NM_030201	Hspa13	heat shock protein 70 family, member 13	NM_030201	RefSeq	Mus musculus heat shock protein 70 family, member 13 (Hspa13), transcript variant 1, mRNA.	-0.270299	9.56595	-2.22049	0.0394557	0.533165	-3.65167	0.829148
TC0300001317.mm.2	ENSMUST00000076703	Gm9396	predicted gene 9396 [Source:MGI Symbol;Acc:MGI:3645563]	ENSMUST00000076703	ENSEMBL	predicted gene 9396 [gene_biotype:processed_pseudogene transcript_biotype:processed_pseudogene]	0.272942	9.44838	2.22025	0.0394749	0.533165	-3.65205	1.20827
TC1400001599.mm.2	NM_001101433	Zcchc24	zinc finger, CCHC domain containing 24	NM_001101433	RefSeq	Mus musculus zinc finger, CCHC domain containing 24 (Zcchc24), mRNA.	0.219014	8.87995	2.22019	0.0394796	0.533165	-3.65214	1.16394
TC1600000918.mm.2	NM_001113208	Ncam2	neural cell adhesion molecule 2	NM_001113208	RefSeq	Mus musculus neural cell adhesion molecule 2 (Ncam2), transcript variant 1, mRNA.	-0.196107	10.8586	-2.22005	0.0394901	0.533165	-3.65235	0.872903
TC0X00001024.mm.2	NM_009767	Chic1	cysteine-rich hydrophobic domain 1	NM_009767	RefSeq	Mus musculus cysteine-rich hydrophobic domain 1 (Chic1), mRNA.	-0.262978	9.47261	-2.22002	0.0394928	0.533165	-3.6524	0.833366
TC1100001012.mm.2	NM_018883	Camkk1	calcium/calmodulin-dependent protein kinase kinase 1, alpha	NM_018883	RefSeq	Mus musculus calcium/calmodulin-dependent protein kinase kinase 1, alpha (Camkk1), mRNA.	-0.23267	8.83093	-2.21988	0.0395042	0.533165	-3.65262	0.851058
TC1600000989.mm.2	NM_001199210	Eva1c	eva-1 homolog C (C. elegans)	NM_001199210	RefSeq	Mus musculus eva-1 homolog C (C. elegans) (Eva1c), transcript variant 1, mRNA.	0.225938	7.16019	2.21975	0.0395143	0.533165	-3.65282	1.16954
TC0500001766.mm.2	NM_001008705	Bud31	BUD31 homolog (yeast)	NM_001008705	RefSeq	Mus musculus BUD31 homolog (yeast) (Bud31), transcript variant 3, mRNA.	-0.18538	8.89666	-2.21945	0.0395376	0.533165	-3.65328	0.879418
TC0700002933.mm.2	NM_001008427	Gm5595	predicted gene 5595	NM_001008427	RefSeq	Mus musculus predicted gene 5595 (Gm5595), mRNA.	-0.304909	8.93351	-2.21778	0.0396699	0.533938	-3.65587	0.809493
TC0200005249.mm.2	NM_001164369	Bcas1	breast carcinoma amplified sequence 1	NM_001164369	RefSeq	Mus musculus breast carcinoma amplified sequence 1 (Bcas1), transcript variant 2, mRNA.	0.256911	10.0526	2.21778	0.0396702	0.533938	-3.65588	1.19492
TC0500003238.mm.2	NM_019765	Clip1	CAP-GLY domain containing linker protein 1	NM_019765	RefSeq	Mus musculus CAP-GLY domain containing linker protein 1 (Clip1), transcript variant 1, mRNA.	-0.23418	9.59788	-2.21721	0.0397149	0.533938	-3.65675	0.850168
TC0700002873.mm.2	NM_011274	Uri1	URI1, prefoldin-like chaperone	NM_011274	RefSeq	Mus musculus URI1, prefoldin-like chaperone (Uri1), mRNA.	-0.207271	10.3317	-2.21717	0.0397184	0.533938	-3.65682	0.866174
TC0900002292.mm.2	NM_007996	Fdx1	ferredoxin 1	NM_007996	RefSeq	Mus musculus ferredoxin 1 (Fdx1), transcript variant 1, mRNA.	0.200559	8.80687	2.21713	0.0397213	0.533938	-3.65688	1.14914
TC1600002160.mm.2	NM_001081684	Zbtb21	zinc finger and BTB domain containing 21	NM_001081684	RefSeq	Mus musculus zinc finger and BTB domain containing 21 (Zbtb21), transcript variant 2, mRNA.	-0.25259	8.60102	-2.21613	0.0398014	0.534052	-3.65844	0.839388
TC0800000846.mm.2	NM_008566	Mcm5	minichromosome maintenance deficient 5, cell division cycle 46 (S. cerevisiae)	NM_008566	RefSeq	Mus musculus minichromosome maintenance deficient 5, cell division cycle 46 (S. cerevisiae) (Mcm5), transcript variant 1, mRNA.	0.253735	7.96866	2.21608	0.0398048	0.534052	-3.65851	1.19229
TC0400003478.mm.2	NM_019489	Ppie	peptidylprolyl isomerase E (cyclophilin E)	NM_019489	RefSeq	Mus musculus peptidylprolyl isomerase E (cyclophilin E) (Ppie), mRNA.	-0.273606	8.76977	-2.21587	0.0398218	0.534052	-3.65884	0.82725
TC1000000077.mm.2	ENSMUST00000105564	Gm10944	predicted gene 10944 [Source:MGI Symbol;Acc:MGI:3779154]	ENSMUST00000105564	ENSEMBL	predicted gene 10944 [gene_biotype:protein_coding transcript_biotype:protein_coding]	0.5094	6.04056	2.21575	0.0398316	0.534052	-3.65903	1.42346
TC0700001177.mm.2	NM_025997	Fam103a1	family with sequence similarity 103, member A1	NM_025997	RefSeq	Mus musculus family with sequence similarity 103, member A1 (Fam103a1), mRNA.	-0.203316	10.8715	-2.21544	0.0398561	0.534052	-3.65951	0.868552
TC0600002565.mm.2	NM_008638	Mthfd2	methylenetetrahydrofolate dehydrogenase (NAD+ dependent), methenyltetrahydrofolate cyclohydrolase	NM_008638	RefSeq	Mus musculus methylenetetrahydrofolate dehydrogenase (NAD+ dependent), methenyltetrahydrofolate cyclohydrolase (Mthfd2), mRNA.	-0.295162	8.11066	-2.21466	0.0399185	0.53413	-3.66072	0.814981
TC0700002826.mm.2	NM_016682	Uba2	ubiquitin-like modifier activating enzyme 2	NM_016682	RefSeq	Mus musculus ubiquitin-like modifier activating enzyme 2 (Uba2), mRNA.	-0.335394	9.55803	-2.21394	0.0399757	0.53413	-3.66183	0.792568
TC1600000692.mm.2	NM_001018002	Dppa4	developmental pluripotency associated 4	NM_001018002	RefSeq	Mus musculus developmental pluripotency associated 4 (Dppa4), transcript variant 2, mRNA.	0.213994	8.06672	2.21387	0.039981	0.53413	-3.66193	1.1599
TC0400003930.mm.2	NM_001085414	Pramef6	PRAME family member 6	NM_001085414	RefSeq	Mus musculus PRAME family member 6 (Pramef6), mRNA.	0.235329	6.44168	2.21353	0.0400084	0.53413	-3.66246	1.17718
TC0700002857.mm.2	NM_178704	Dpy19l3	dpy-19-like 3 (C. elegans)	NM_178704	RefSeq	Mus musculus dpy-19-like 3 (C. elegans) (Dpy19l3), mRNA.	-0.418016	7.64104	-2.2133	0.0400271	0.53413	-3.66283	0.748453
TC1300000181.mm.2	NM_001177544	Hist1h2ao	histone cluster 1, H2ao	NM_001177544	RefSeq	Mus musculus histone cluster 1, H2ao (Hist1h2ao), mRNA.	0.2103	10.7177	2.21202	0.0401292	0.53413	-3.6648	1.15693
TC1300001565.mm.2	ENSMUST00000081342	Hist1h2ap	histone cluster 1, H2ap	ENSMUST00000081342	ENSEMBL	histone cluster 1, H2ap [gene_biotype:protein_coding transcript_biotype:protein_coding]	0.2103	10.7177	2.21202	0.0401292	0.53413	-3.6648	1.15693
TC1100002938.mm.2	NM_028448	Cenpv	centromere protein V	NM_028448	RefSeq	Mus musculus centromere protein V (Cenpv), mRNA.	0.274379	9.55512	2.21157	0.0401651	0.53413	-3.6655	1.20947
TC0600000202.mm.2	NM_053098	Lmod2	leiomodin 2 (cardiac)	NM_053098	RefSeq	Mus musculus leiomodin 2 (cardiac) (Lmod2), mRNA.	-0.28151	6.13335	-2.21086	0.0402224	0.53413	-3.6666	0.82273
TC1200000567.mm.2	NM_027117	Klhdc2	kelch domain containing 2	NM_027117	RefSeq	Mus musculus kelch domain containing 2 (Klhdc2), mRNA.	-0.191064	9.60623	-2.21081	0.0402261	0.53413	-3.66667	0.87596
TC0400004089.mm.2	NM_031867	Tas1r1	taste receptor, type 1, member 1	NM_031867	RefSeq	Mus musculus taste receptor, type 1, member 1 (Tas1r1), mRNA.	0.26834	8.06158	2.21079	0.0402276	0.53413	-3.6667	1.20442
TC1000002920.mm.2	NM_007636	Cct2	chaperonin containing Tcp1, subunit 2 (beta)	NM_007636	RefSeq	Mus musculus chaperonin containing Tcp1, subunit 2 (beta) (Cct2), mRNA.	-0.225745	11.1894	-2.21049	0.0402517	0.53413	-3.66717	0.855153
TC0100001641.mm.2	NM_146721	Olfr424	olfactory receptor 424	NM_146721	RefSeq	Mus musculus olfactory receptor 424 (Olfr424), mRNA.	0.403947	6.09182	2.2102	0.0402751	0.53413	-3.66762	1.32312
TC1100003706.mm.2	NM_010660	Krt10	keratin 10	NM_010660	RefSeq	Mus musculus keratin 10 (Krt10), mRNA.	0.297218	8.62377	2.21015	0.0402791	0.53413	-3.6677	1.22877
TC1100000315.mm.2	NM_175490	Gpr75	G protein-coupled receptor 75	NM_175490	RefSeq	Mus musculus G protein-coupled receptor 75 (Gpr75), mRNA.	-0.307431	9.93225	-2.20951	0.0403311	0.53413	-3.6687	0.808079
TC1700000937.mm.2	NM_001272078	Trem2	triggering receptor expressed on myeloid cells 2	NM_001272078	RefSeq	Mus musculus triggering receptor expressed on myeloid cells 2 (Trem2), transcript variant 2, mRNA.	0.341925	7.62243	2.20867	0.0403987	0.53413	-3.67	1.26745
TC0100000828.mm.2	NM_009118	Sag	S-antigen, retina and pineal gland (arrestin)	NM_009118	RefSeq	Mus musculus S-antigen, retina and pineal gland (arrestin) (Sag), mRNA.	-0.221638	8.61012	-2.20841	0.0404195	0.53413	-3.6704	0.857591
TC0100002471.mm.2	NM_001039493	Plekhm3	pleckstrin homology domain containing, family M, member 3	NM_001039493	RefSeq	Mus musculus pleckstrin homology domain containing, family M, member 3 (Plekhm3), mRNA.	-0.241412	9.79177	-2.20801	0.0404519	0.53413	-3.67102	0.845917
TC0100000321.mm.2	BC002062	Rpl29	ribosomal protein L29	BC002062	GenBank	Mus musculus ribosomal protein L29, mRNA (cDNA clone MGC:6127 IMAGE:3590425), complete cds.	0.307779	11.2773	2.20773	0.0404743	0.53413	-3.67145	1.2378
TC0500003105.mm.2	ENSMUST00000118829	Gm13841	predicted gene 13841 [Source:MGI Symbol;Acc:MGI:3650890]	ENSMUST00000118829	ENSEMBL	predicted gene 13841 [gene_biotype:processed_pseudogene transcript_biotype:processed_pseudogene]	0.307779	11.2773	2.20773	0.0404743	0.53413	-3.67145	1.2378
TC0200000660.mm.2	NM_146951	Olfr340	olfactory receptor 340	NM_146951	RefSeq	Mus musculus olfactory receptor 340 (Olfr340), mRNA.	0.351092	5.23203	2.20753	0.0404901	0.53413	-3.67175	1.27553
TC1400001540.mm.2	NM_008914	Ppp3cb	protein phosphatase 3, catalytic subunit, beta isoform	NM_008914	RefSeq	Mus musculus protein phosphatase 3, catalytic subunit, beta isoform (Ppp3cb), transcript variant 1, mRNA.	-0.312982	11.7523	-2.2075	0.0404926	0.53413	-3.6718	0.804976
TC1200001931.mm.2	NM_172805	Kcnh5	potassium voltage-gated channel, subfamily H (eag-related), member 5	NM_172805	RefSeq	Mus musculus potassium voltage-gated channel, subfamily H (eag-related), member 5 (Kcnh5), mRNA.	-0.253964	11.3387	-2.20724	0.0405141	0.53413	-3.67221	0.838589
TC0200005108.mm.2	NM_001045554	Wfdc15b	WAP four-disulfide core domain 15B	NM_001045554	RefSeq	Mus musculus WAP four-disulfide core domain 15B (Wfdc15b), transcript variant 2, mRNA.	0.21777	6.4313	2.20718	0.0405191	0.53413	-3.67231	1.16293
TC1100003087.mm.2	NM_007528	Bcl6b	B cell CLL/lymphoma 6, member B	NM_007528	RefSeq	Mus musculus B cell CLL/lymphoma 6, member B (Bcl6b), mRNA.	-0.261659	8.31378	-2.20655	0.0405693	0.53413	-3.67327	0.834128
TC0500000683.mm.2	NM_001159887	Ociad1	OCIA domain containing 1	NM_001159887	RefSeq	Mus musculus OCIA domain containing 1 (Ociad1), transcript variant 2, mRNA.	-0.183768	12.3132	-2.20592	0.0406205	0.53413	-3.67424	0.880401
TC1100000934.mm.2	NM_019749	Gabarap	gamma-aminobutyric acid receptor associated protein	NM_019749	RefSeq	Mus musculus gamma-aminobutyric acid receptor associated protein (Gabarap), mRNA.	0.274293	10.8402	2.20584	0.0406273	0.53413	-3.67437	1.2094
TC0800001481.mm.2	NM_009569	Zfpm1	zinc finger protein, multitype 1	NM_009569	RefSeq	Mus musculus zinc finger protein, multitype 1 (Zfpm1), mRNA.	0.269947	8.98032	2.20582	0.0406287	0.53413	-3.6744	1.20576
TC1400001867.mm.2	ENSMUST00000163599	Gm8180	predicted gene 8180 [Source:MGI Symbol;Acc:MGI:3643326]	ENSMUST00000163599	ENSEMBL	predicted gene 8180 [gene_biotype:protein_coding transcript_biotype:protein_coding]	-0.31697	6.33967	-2.20562	0.0406448	0.53413	-3.67471	0.802754
TC0200002753.mm.2	NR_038101	Gm14327	predicted gene 14327	NR_038101	RefSeq	Mus musculus predicted gene 14327 (Gm14327), non-coding RNA.	-0.483137	9.67933	-2.20547	0.0406569	0.53413	-3.67494	0.71542
TC1300002304.mm.2	NM_028186	Nkd2	naked cuticle 2 homolog (Drosophila)	NM_028186	RefSeq	Mus musculus naked cuticle 2 homolog (Drosophila) (Nkd2), mRNA.	0.292092	8.58678	2.20451	0.040735	0.53413	-3.67642	1.22441
TC0900003018.mm.2	NM_030730	Rad54l2	RAD54 like 2 (S. cerevisiae)	NM_030730	RefSeq	Mus musculus RAD54 like 2 (S. cerevisiae) (Rad54l2), mRNA.	-0.209719	9.8711	-2.20324	0.0408384	0.53413	-3.67839	0.864706
TC1700000846.mm.2	NM_172621	Clic5	chloride intracellular channel 5	NM_172621	RefSeq	Mus musculus chloride intracellular channel 5 (Clic5), mRNA.	0.385061	8.38711	2.20317	0.0408445	0.53413	-3.67851	1.30591
TC1300002527.mm.2	NM_001081061	Bdp1	B double prime 1, subunit of RNA polymerase III transcription initiation factor IIIB	NM_001081061	RefSeq	Mus musculus B double prime 1, subunit of RNA polymerase III transcription initiation factor IIIB (Bdp1), mRNA.	-0.240286	10.683	-2.20306	0.0408531	0.53413	-3.67867	0.846577
TC1600001792.mm.2	NM_001005524	Olfr194	olfactory receptor 194	NM_001005524	RefSeq	Mus musculus olfactory receptor 194 (Olfr194), mRNA.	0.454804	5.75268	2.20302	0.0408566	0.53413	-3.67874	1.3706
TC1300000192.mm.2	NM_178198	Hist1h2bj	histone cluster 1, H2bj	NM_178198	RefSeq	Mus musculus histone cluster 1, H2bj (Hist1h2bj), mRNA.	0.362078	9.21075	2.20291	0.0408656	0.53413	-3.67891	1.28528
TC0500000409.mm.2	NM_024478	Grpel1	GrpE-like 1, mitochondrial	NM_024478	RefSeq	Mus musculus GrpE-like 1, mitochondrial (Grpel1), mRNA.	0.18538	11.0515	2.20248	0.0409002	0.53413	-3.67956	1.13712
TC0600003146.mm.2	NM_198604	Plekhg6	pleckstrin homology domain containing, family G (with RhoGef domain) member 6	NM_198604	RefSeq	Mus musculus pleckstrin homology domain containing, family G (with RhoGef domain) member 6 (Plekhg6), mRNA.	0.221536	6.56114	2.20218	0.0409252	0.53413	-3.68004	1.16597
TC0400002465.mm.2	NM_026893	Dcaf12	DDB1 and CUL4 associated factor 12	NM_026893	RefSeq	Mus musculus DDB1 and CUL4 associated factor 12 (Dcaf12), mRNA.	-0.197618	9.71669	-2.20216	0.0409265	0.53413	-3.68006	0.871989
TC0400000662.mm.2	NM_172468	Snx30	sorting nexin family member 30	NM_172468	RefSeq	Mus musculus sorting nexin family member 30 (Snx30), mRNA.	-0.199761	9.95969	-2.20206	0.0409347	0.53413	-3.68022	0.870695
TC1000001301.mm.2	NM_009344	Phlda1	pleckstrin homology-like domain, family A, member 1	NM_009344	RefSeq	Mus musculus pleckstrin homology-like domain, family A, member 1 (Phlda1), mRNA.	0.258204	8.6352	2.20184	0.0409525	0.53413	-3.68056	1.19599
TC1100004290.mm.2	NM_144514	Commd1	COMM domain containing 1	NM_144514	RefSeq	Mus musculus COMM domain containing 1 (Commd1), mRNA.	0.231674	8.42856	2.2018	0.0409556	0.53413	-3.68061	1.1742
TC0X00001555.mm.2	NM_001004154	Rragb	Ras-related GTP binding B	NM_001004154	RefSeq	Mus musculus Ras-related GTP binding B (Rragb), mRNA.	-0.273973	9.2132	-2.20178	0.0409578	0.53413	-3.68066	0.827039
TC0800000472.mm.2	NM_030110	Micu3	mitochondrial calcium uptake family, member 3	NM_030110	RefSeq	Mus musculus mitochondrial calcium uptake family, member 3 (Micu3), mRNA.	-0.24797	9.25713	-2.20153	0.0409776	0.53413	-3.68103	0.84208
TC1000003118.mm.2	NM_183297	Nxph4	neurexophilin 4	NM_183297	RefSeq	Mus musculus neurexophilin 4 (Nxph4), mRNA.	0.296914	8.74924	2.20127	0.0409994	0.53413	-3.68144	1.22851
TC0800001255.mm.2	NM_009864	Cdh1	cadherin 1	NM_009864	RefSeq	Mus musculus cadherin 1 (Cdh1), mRNA.	0.27149	8.66785	2.20054	0.0410592	0.534579	-3.68257	1.20705
TC0700001284.mm.2	XR_140851.1	LOC100862134	PREDICTED: uncharacterized LOC100862134 (LOC100862134), miscRNA.	XR_140851.1	MGI/Jackson Lab	PREDICTED: uncharacterized LOC100862134 (LOC100862134), miscRNA.	-0.380121	8.90125	-2.19955	0.0411396	0.535296	-3.68409	0.768373
TC0X00002689.mm.2	NM_052976	Ophn1	oligophrenin 1	NM_052976	RefSeq	Mus musculus oligophrenin 1 (Ophn1), transcript variant 1, mRNA.	-0.212695	8.64858	-2.19902	0.0411833	0.535411	-3.68491	0.862924
TC1000002549.mm.2	NM_053254	Tle6	transducin-like enhancer of split 6, homolog of Drosophila E(spl)	NM_053254	RefSeq	Mus musculus transducin-like enhancer of split 6, homolog of Drosophila E(spl) (Tle6), mRNA.	0.260207	8.1334	2.1988	0.0412017	0.535411	-3.68526	1.19765
TC1700000705.mm.2	NM_001010833	Mdc1	mediator of DNA damage checkpoint 1	NM_001010833	RefSeq	Mus musculus mediator of DNA damage checkpoint 1 (Mdc1), mRNA.	0.2703	9.05942	2.19798	0.0412687	0.535411	-3.68652	1.20606
TC1300000385.mm.2	NM_026512	Bphl	biphenyl hydrolase-like (serine hydrolase, breast epithelial mucin-associated antigen)	NM_026512	RefSeq	Mus musculus biphenyl hydrolase-like (serine hydrolase, breast epithelial mucin-associated antigen) (Bphl), mRNA.	0.253525	8.09664	2.19784	0.0412807	0.535411	-3.68674	1.19212
TC1300001574.mm.2	NM_175659	Hist1h2ah	histone cluster 1, H2ah	NM_175659	RefSeq	Mus musculus histone cluster 1, H2ah (Hist1h2ah), mRNA.	0.174445	10.5337	2.19719	0.0413336	0.535411	-3.68773	1.12853
TC0600000016.mm.2	NM_181595	Ppp1r9a	protein phosphatase 1, regulatory (inhibitor) subunit 9A	NM_181595	RefSeq	Mus musculus protein phosphatase 1, regulatory (inhibitor) subunit 9A (Ppp1r9a), mRNA.	-0.226758	9.7746	-2.19708	0.0413427	0.535411	-3.6879	0.854553
TC0200002721.mm.2	NM_001242943	Gm14436	predicted gene 14436	NM_001242943	RefSeq	Mus musculus predicted gene 14436 (Gm14436), mRNA.	-0.462568	9.79954	-2.19702	0.041348	0.535411	-3.68801	0.725693
TC1800000646.mm.2	NM_133237	Apcdd1	adenomatosis polyposis coli down-regulated 1	NM_133237	RefSeq	Mus musculus adenomatosis polyposis coli down-regulated 1 (Apcdd1), mRNA.	0.306635	10.5693	2.19698	0.0413511	0.535411	-3.68806	1.23682
TC1100003410.mm.2	NM_019816	Aatf	apoptosis antagonizing transcription factor	NM_019816	RefSeq	Mus musculus apoptosis antagonizing transcription factor (Aatf), mRNA.	-0.474959	8.69059	-2.19581	0.0414476	0.536331	-3.68987	0.719487
TC0200002381.mm.2	NM_025516	Ergic3	ERGIC and golgi 3	NM_025516	RefSeq	Mus musculus ERGIC and golgi 3 (Ergic3), mRNA.	0.239077	11.7836	2.19546	0.0414761	0.536372	-3.6904	1.18024
TC1900000855.mm.2	NM_010132	Emx2	empty spiracles homeobox 2	NM_010132	RefSeq	Mus musculus empty spiracles homeobox 2 (Emx2), mRNA.	0.21232	8.1167	2.19464	0.0415445	0.536928	-3.69168	1.15855
TC1100001198.mm.2	NM_001163354	Rhot1	ras homolog gene family, member T1	NM_001163354	RefSeq	Mus musculus ras homolog gene family, member T1 (Rhot1), transcript variant 2, mRNA.	-0.242818	9.61926	-2.19426	0.0415757	0.537003	-3.69226	0.845093
TC1300002126.mm.2	NM_153538	Zcchc6	zinc finger, CCHC domain containing 6	NM_153538	RefSeq	Mus musculus zinc finger, CCHC domain containing 6 (Zcchc6), mRNA.	-0.256904	10.1486	-2.19359	0.0416316	0.537366	-3.6933	0.836882
TC0X00000929.mm.2	NM_013476	Ar	androgen receptor	NM_013476	RefSeq	Mus musculus androgen receptor (Ar), mRNA.	-0.29716	7.92943	-2.19289	0.041689	0.537366	-3.69437	0.813853
TC1800001746.mm.2	NM_001039201	Hdhd2	haloacid dehalogenase-like hydrolase domain containing 2	NM_001039201	RefSeq	Mus musculus haloacid dehalogenase-like hydrolase domain containing 2 (Hdhd2), transcript variant 2, mRNA.	-0.238127	10.0584	-2.19275	0.0417008	0.537366	-3.69459	0.847845
TC0400001389.mm.2	NM_007559	Bmp8b	bone morphogenetic protein 8b	NM_007559	RefSeq	Mus musculus bone morphogenetic protein 8b (Bmp8b), mRNA.	0.283646	6.84374	2.19269	0.0417055	0.537366	-3.69468	1.21727
TC0100001145.mm.2	NM_172485	Thsd7b	thrombospondin, type I, domain containing 7B	NM_172485	RefSeq	Mus musculus thrombospondin, type I, domain containing 7B (Thsd7b), mRNA.	0.290935	9.43567	2.19237	0.0417322	0.537381	-3.69517	1.22343
TC1800000361.mm.2	NM_053132	Pcdhb7	protocadherin beta 7	NM_053132	RefSeq	Mus musculus protocadherin beta 7 (Pcdhb7), mRNA.	-0.279736	7.75525	-2.19023	0.0419109	0.539019	-3.69848	0.823742
TC1300001447.mm.2	NM_033268	Actn2	actinin alpha 2	NM_033268	RefSeq	Mus musculus actinin alpha 2 (Actn2), mRNA.	0.32191	8.87461	2.18993	0.0419357	0.539019	-3.69894	1.24998
TC1700001836.mm.2	NM_001286630	Brd4	bromodomain containing 4	NM_001286630	RefSeq	Mus musculus bromodomain containing 4 (Brd4), transcript variant 3, mRNA.	0.203952	11.2329	2.18984	0.0419428	0.539019	-3.69907	1.15185
TC0100000302.mm.2	NM_001033289	Slc9a2	solute carrier family 9 (sodium/hydrogen exchanger), member 2	NM_001033289	RefSeq	Mus musculus solute carrier family 9 (sodium/hydrogen exchanger), member 2 (Slc9a2), mRNA.	0.24512	8.80687	2.18923	0.0419941	0.539019	-3.70002	1.18519
TC0100000428.mm.2	NM_023617	Aox3	aldehyde oxidase 3	NM_023617	RefSeq	Mus musculus aldehyde oxidase 3 (Aox3), mRNA.	0.326192	8.51863	2.18881	0.042029	0.539019	-3.70066	1.2537
TC1800001421.mm.2	NM_177828	Arhgef37	Rho guanine nucleotide exchange factor (GEF) 37	NM_177828	RefSeq	Mus musculus Rho guanine nucleotide exchange factor (GEF) 37 (Arhgef37), mRNA.	0.382581	7.6848	2.18874	0.042035	0.539019	-3.70077	1.30367
TC0700004189.mm.2	NM_027698	Eri2	exoribonuclease 2	NM_027698	RefSeq	Mus musculus exoribonuclease 2 (Eri2), mRNA.	-0.21692	8.59776	-2.18827	0.0420741	0.539019	-3.70149	0.860401
TC1600001245.mm.2	NM_001081154	Marf1	meiosis arrest female 1	NM_001081154	RefSeq	Mus musculus meiosis arrest female 1 (Marf1), mRNA.	-0.248755	11.7182	-2.18812	0.0420868	0.539019	-3.70173	0.841622
TC1800000197.mm.2	NM_026529	2700062C07Rik	RIKEN cDNA 2700062C07 gene	NM_026529	RefSeq	Mus musculus RIKEN cDNA 2700062C07 gene (2700062C07Rik), mRNA.	0.199802	9.69648	2.1881	0.0420889	0.539019	-3.70177	1.14854
TC0200000510.mm.2	NM_178693	Coq4	coenzyme Q4 homolog (yeast)	NM_178693	RefSeq	Mus musculus coenzyme Q4 homolog (yeast) (Coq4), mRNA.	0.203161	9.41417	2.18684	0.0421942	0.539471	-3.7037	1.15122
TC0300001958.mm.2	NM_080793	Setd7	SET domain containing (lysine methyltransferase) 7	NM_080793	RefSeq	Mus musculus SET domain containing (lysine methyltransferase) 7 (Setd7), mRNA.	-0.269498	10.4373	-2.18678	0.0421989	0.539471	-3.70379	0.829608
TC1400002447.mm.2	NM_001160326	Serp2	stress-associated endoplasmic reticulum protein family member 2	NM_001160326	RefSeq	Mus musculus stress-associated endoplasmic reticulum protein family member 2 (Serp2), transcript variant 1, mRNA.	0.197684	8.60952	2.18676	0.0422008	0.539471	-3.70382	1.14686
TC1100001291.mm.2	NM_016910	Ppm1d	protein phosphatase 1D magnesium-dependent, delta isoform	NM_016910	RefSeq	Mus musculus protein phosphatase 1D magnesium-dependent, delta isoform (Ppm1d), mRNA.	-0.255791	9.64228	-2.18629	0.0422403	0.539503	-3.70455	0.837528
TC0900000816.mm.2	NM_183316	Snapc5	small nuclear RNA activating complex, polypeptide 5	NM_183316	RefSeq	Mus musculus small nuclear RNA activating complex, polypeptide 5 (Snapc5), mRNA.	0.233587	9.12964	2.18612	0.0422544	0.539503	-3.7048	1.17575
TC0700003996.mm.2	NM_001243039	Gm4070	predicted gene 4070	NM_001243039	RefSeq	Mus musculus predicted gene 4070 (Gm4070), transcript variant 1, mRNA.	-0.31429	5.69811	-2.18514	0.0423372	0.539833	-3.70632	0.804247
TC1600001492.mm.2	NR_027897	0610012G03Rik	RIKEN cDNA 0610012G03 gene	NR_027897	RefSeq	Mus musculus RIKEN cDNA 0610012G03 gene (0610012G03Rik), long non-coding RNA.	0.285802	8.63951	2.1851	0.0423402	0.539833	-3.70638	1.21909
TC0200005383.mm.2	NM_001162922	Zfp931	zinc finger protein 931	NM_001162922	RefSeq	Mus musculus zinc finger protein 931 (Zfp931), mRNA.	-0.449168	9.65127	-2.1849	0.0423569	0.539833	-3.70668	0.732465
TC0400001161.mm.2	NM_146150	Nrd1	nardilysin, N-arginine dibasic convertase, NRD convertase 1	NM_146150	RefSeq	Mus musculus nardilysin, N-arginine dibasic convertase, NRD convertase 1 (Nrd1), mRNA.	-0.179274	11.6412	-2.18441	0.0423989	0.540043	-3.70745	0.883147
TC0300002711.mm.2	NM_172271	Slc6a17	solute carrier family 6 (neurotransmitter transporter), member 17	NM_172271	RefSeq	Mus musculus solute carrier family 6 (neurotransmitter transporter), member 17 (Slc6a17), transcript variant 2, mRNA.	-0.221406	11.823	-2.18386	0.0424448	0.540302	-3.70829	0.857729
TC0700003848.mm.2	NM_001162973	Lrrc51	leucine rich repeat containing 51	NM_001162973	RefSeq	Mus musculus leucine rich repeat containing 51 (Lrrc51), transcript variant 2, mRNA.	0.1888	8.88528	2.18356	0.0424706	0.540304	-3.70876	1.13981
TC0200002380.mm.2	NM_001129999	Cep250	centrosomal protein 250	NM_001129999	RefSeq	Mus musculus centrosomal protein 250 (Cep250), transcript variant 3, mRNA.	-0.357093	6.14847	-2.18289	0.0425268	0.540478	-3.70978	0.780736
TC1900000166.mm.2	NM_024256	B3gat3	beta-1,3-glucuronyltransferase 3 (glucuronosyltransferase I)	NM_024256	RefSeq	Mus musculus beta-1,3-glucuronyltransferase 3 (glucuronosyltransferase I) (B3gat3), mRNA.	0.220494	8.77184	2.18279	0.0425354	0.540478	-3.70994	1.16513
TC1700002066.mm.2	NM_001011721	Olfr102	olfactory receptor 102	NM_001011721	RefSeq	Mus musculus olfactory receptor 102 (Olfr102), mRNA.	0.217649	5.42826	2.18172	0.0426257	0.541176	-3.71158	1.16284
TC0100003881.mm.2	NM_001285881	D630023F18Rik	RIKEN cDNA D630023F18 gene	NM_001285881	RefSeq	Mus musculus RIKEN cDNA D630023F18 gene (D630023F18Rik), transcript variant 2, mRNA.	0.249602	8.054	2.18029	0.0427467	0.541176	-3.71377	1.18888
TC0500003738.mm.2	NM_008788	Pcolce	procollagen C-endopeptidase enhancer protein	NM_008788	RefSeq	Mus musculus procollagen C-endopeptidase enhancer protein (Pcolce), mRNA.	0.288495	8.51867	2.18015	0.0427589	0.541176	-3.71399	1.22137
TC1100002638.mm.2	ENSMUST00000104959	Gm12184	predicted gene 12184 [Source:MGI Symbol;Acc:MGI:3652174]	ENSMUST00000104959	ENSEMBL	predicted gene 12184 [gene_biotype:protein_coding transcript_biotype:protein_coding]	0.227824	10.7554	2.18	0.0427719	0.541176	-3.71423	1.17107
TC0400002847.mm.2	NM_145990	Cdk5rap2	CDK5 regulatory subunit associated protein 2	NM_145990	RefSeq	Mus musculus CDK5 regulatory subunit associated protein 2 (Cdk5rap2), transcript variant 1, mRNA.	-0.320586	7.89023	-2.17998	0.0427736	0.541176	-3.71426	0.800745
TC1100003538.mm.2	NM_028011	Tom1l1	target of myb1-like 1 (chicken)	NM_028011	RefSeq	Mus musculus target of myb1-like 1 (chicken) (Tom1l1), mRNA.	0.198153	9.06503	2.17987	0.0427826	0.541176	-3.71442	1.14723
TC0700000147.mm.2	NM_022981	Zfp110	zinc finger protein 110	NM_022981	RefSeq	Mus musculus zinc finger protein 110 (Zfp110), mRNA.	0.188797	8.75914	2.17977	0.042791	0.541176	-3.71458	1.13981
TC0500003095.mm.2	NM_019682	Dynll1	dynein light chain LC8-type 1	NM_019682	RefSeq	Mus musculus dynein light chain LC8-type 1 (Dynll1), mRNA.	0.255583	10.0213	2.17928	0.0428331	0.541176	-3.71534	1.19382
TC1400002139.mm.2	NM_008125	Gjb2	gap junction protein, beta 2	NM_008125	RefSeq	Mus musculus gap junction protein, beta 2 (Gjb2), mRNA.	0.230332	9.40253	2.1791	0.0428485	0.541176	-3.71562	1.17311
TC0900002038.mm.2	NM_001199494	Ei24	etoposide induced 2.4 mRNA	NM_001199494	RefSeq	Mus musculus etoposide induced 2.4 mRNA (Ei24), transcript variant 1, mRNA.	-0.232046	11.0063	-2.17858	0.0428925	0.541176	-3.71641	0.851426
TC0700000442.mm.2	NM_001048219	Nlrp9a	NLR family, pyrin domain containing 9A	NM_001048219	RefSeq	Mus musculus NLR family, pyrin domain containing 9A (Nlrp9a), transcript variant 1, mRNA.	0.32818	5.51828	2.17835	0.0429122	0.541176	-3.71676	1.25543
TC1600001426.mm.2	NM_198166	Uts2b	urotensin 2B	NM_198166	RefSeq	Mus musculus urotensin 2B (Uts2b), mRNA.	-0.258992	6.34535	-2.17833	0.0429141	0.541176	-3.7168	0.835672
TC0700001990.mm.2	NM_001033206	Pwwp2b	PWWP domain containing 2B	NM_001033206	RefSeq	Mus musculus PWWP domain containing 2B (Pwwp2b), transcript variant 2, mRNA.	0.237746	8.79721	2.17822	0.0429232	0.541176	-3.71696	1.17915
TC1800000367.mm.2	NM_053136	Pcdhb11	protocadherin beta 11	NM_053136	RefSeq	Mus musculus protocadherin beta 11 (Pcdhb11), mRNA.	-0.327265	8.95015	-2.17743	0.0429902	0.541487	-3.71817	0.797046
TC1200000622.mm.2	NM_001142728	Lrrc9	leucine rich repeat containing 9	NM_001142728	RefSeq	Mus musculus leucine rich repeat containing 9 (Lrrc9), transcript variant 1, mRNA.	-0.290093	8.1556	-2.17709	0.0430193	0.541487	-3.71869	0.817849
TC0200000664.mm.2	NM_146945	Olfr345	olfactory receptor 345	NM_146945	RefSeq	Mus musculus olfactory receptor 345 (Olfr345), mRNA.	0.235074	5.06003	2.17703	0.0430248	0.541487	-3.71879	1.17697
TC0600001992.mm.2	NM_001169576	Ube2h	ubiquitin-conjugating enzyme E2H	NM_001169576	RefSeq	Mus musculus ubiquitin-conjugating enzyme E2H (Ube2h), transcript variant 2, mRNA.	-0.214516	10.6884	-2.17537	0.0431663	0.542945	-3.72133	0.861835
TC1300000671.mm.2	NM_001282055	Ddx46	DEAD (Asp-Glu-Ala-Asp) box polypeptide 46	NM_001282055	RefSeq	Mus musculus DEAD (Asp-Glu-Ala-Asp) box polypeptide 46 (Ddx46), mRNA.	-0.203489	9.89115	-2.17498	0.0432002	0.543048	-3.72194	0.868448
TC1100002497.mm.2	NM_033374	Dock2	dedicator of cyto-kinesis 2	NM_033374	RefSeq	Mus musculus dedicator of cyto-kinesis 2 (Dock2), mRNA.	-0.357451	7.33393	-2.17346	0.0433308	0.544192	-3.72428	0.780542
TC0800002503.mm.2	NM_145599	Tmem184c	transmembrane protein 184C	NM_145599	RefSeq	Mus musculus transmembrane protein 184C (Tmem184c), mRNA.	0.257035	10.3317	2.17331	0.0433434	0.544192	-3.7245	1.19502
TC0700002785.mm.2	NM_001164184	Lsr	lipolysis stimulated lipoprotein receptor	NM_001164184	RefSeq	Mus musculus lipolysis stimulated lipoprotein receptor (Lsr), transcript variant 2, mRNA.	0.254012	8.52604	2.17291	0.0433779	0.544192	-3.72512	1.19252
TC0X00001533.mm.2	NM_016763	Hsd17b10	hydroxysteroid (17-beta) dehydrogenase 10	NM_016763	RefSeq	Mus musculus hydroxysteroid (17-beta) dehydrogenase 10 (Hsd17b10), mRNA.	0.22845	10.9929	2.17272	0.0433942	0.544192	-3.72541	1.17158
TC0900001408.mm.2	NM_008483	Lamb2	laminin, beta 2	NM_008483	RefSeq	Mus musculus laminin, beta 2 (Lamb2), mRNA.	0.267778	8.77869	2.17195	0.0434606	0.544278	-3.72659	1.20395
TC0900000086.mm.2	NR_028271	Phxr4	per-hexamer repeat gene 4	NR_028271	RefSeq	Mus musculus per-hexamer repeat gene 4 (Phxr4), long non-coding RNA.	-0.22859	9.81095	-2.17119	0.0435265	0.544278	-3.72776	0.853468
TC0600001035.mm.2	NM_001166249	Mgll	monoglyceride lipase	NM_001166249	RefSeq	Mus musculus monoglyceride lipase (Mgll), transcript variant 3, mRNA.	0.235532	9.64277	2.17117	0.0435276	0.544278	-3.72778	1.17734
TC0400002092.mm.2	NM_207678	Ccnl2	cyclin L2	NM_207678	RefSeq	Mus musculus cyclin L2 (Ccnl2), mRNA.	0.222471	9.0639	2.17106	0.0435375	0.544278	-3.72796	1.16673
TC0300002627.mm.2	NM_174875	Atg4a	autophagy related 4A, cysteine peptidase	NM_174875	RefSeq	Mus musculus autophagy related 4A, cysteine peptidase (Atg4a), mRNA.	-0.211943	7.25007	-2.17105	0.0435381	0.544278	-3.72797	0.863374
TC0900002887.mm.2	NM_175537	Zbtb38	zinc finger and BTB domain containing 38	NM_175537	RefSeq	Mus musculus zinc finger and BTB domain containing 38 (Zbtb38), mRNA.	-0.274482	11.3874	-2.17085	0.0435556	0.544278	-3.72828	0.826747
TC1100001139.mm.2	NM_183286	Dhrs13	dehydrogenase/reductase (SDR family) member 13	NM_183286	RefSeq	Mus musculus dehydrogenase/reductase (SDR family) member 13 (Dhrs13), mRNA.	0.267068	7.47278	2.16922	0.0436965	0.545689	-3.73078	1.20336
TC0800001733.mm.2	NM_001024504	Dcun1d2	DCN1, defective in cullin neddylation 1, domain containing 2 (S. cerevisiae)	NM_001024504	RefSeq	Mus musculus DCN1, defective in cullin neddylation 1, domain containing 2 (S. cerevisiae) (Dcun1d2), transcript variant 1, mRNA.	-0.22466	8.8254	-2.16895	0.0437202	0.545689	-3.7312	0.855796
TC0200005464.mm.2	NM_001164564	Egfl7	EGF-like domain 7	NM_001164564	RefSeq	Mus musculus EGF-like domain 7 (Egfl7), transcript variant d, mRNA.	-0.305323	9.95888	-2.16821	0.0437839	0.545877	-3.73232	0.809261
TC0200000422.mm.2	NM_021519	Edf1	endothelial differentiation-related factor 1	NM_021519	RefSeq	Mus musculus endothelial differentiation-related factor 1 (Edf1), mRNA.	0.225712	10.6447	2.16795	0.0438072	0.545877	-3.73274	1.16935
TC0700000849.mm.2	NM_001045555	Tulp2	tubby-like protein 2	NM_001045555	RefSeq	Mus musculus tubby-like protein 2 (Tulp2), transcript variant 2, mRNA.	0.207223	7.23779	2.16766	0.0438317	0.545877	-3.73317	1.15446
TC0400003866.mm.2	NM_011060	Padi3	peptidyl arginine deiminase, type III	NM_011060	RefSeq	Mus musculus peptidyl arginine deiminase, type III (Padi3), mRNA.	0.280035	6.44983	2.16754	0.0438422	0.545877	-3.73335	1.21422
TC0900001247.mm.2	NM_023873	Cep70	centrosomal protein 70	NM_023873	RefSeq	Mus musculus centrosomal protein 70 (Cep70), mRNA.	0.236255	9.39023	2.16696	0.0438927	0.545877	-3.73424	1.17793
TC1900000602.mm.2	NM_023740	Zdhhc16	zinc finger, DHHC domain containing 16	NM_023740	RefSeq	Mus musculus zinc finger, DHHC domain containing 16 (Zdhhc16), mRNA.	-0.187937	10.9407	-2.16695	0.0438936	0.545877	-3.73426	0.87786
TC1700000761.mm.2	NM_023137	Ubd	ubiquitin D	NM_023137	RefSeq	Mus musculus ubiquitin D (Ubd), mRNA.	0.393351	5.28645	2.16656	0.0439273	0.545877	-3.73485	1.31344
TC1300002539.mm.2	NM_001044371	Rad17	RAD17 homolog (S. pombe)	NM_001044371	RefSeq	Mus musculus RAD17 homolog (S. pombe) (Rad17), transcript variant 2, mRNA.	-0.264691	7.84769	-2.1664	0.0439419	0.545877	-3.73511	0.832377
TC0200003447.mm.2	NM_053011	Lrp1b	low density lipoprotein-related protein 1B (deleted in tumors)	NM_053011	RefSeq	Mus musculus low density lipoprotein-related protein 1B (deleted in tumors) (Lrp1b), mRNA.	0.241036	9.1795	2.16525	0.0440416	0.546049	-3.73686	1.18184
TC1500000019.mm.2	NM_026069	Rpl37	ribosomal protein L37	NM_026069	RefSeq	Mus musculus ribosomal protein L37 (Rpl37), mRNA.	0.244568	12.1753	2.16502	0.0440622	0.546049	-3.73722	1.18474
TC0700003844.mm.2	NM_001122739	Inppl1	inositol polyphosphate phosphatase-like 1	NM_001122739	RefSeq	Mus musculus inositol polyphosphate phosphatase-like 1 (Inppl1), transcript variant 2, mRNA.	-0.21479	10.4253	-2.16479	0.0440816	0.546049	-3.73756	0.861671
TC0500002406.mm.2	NM_001042620	Dhx15	DEAH (Asp-Glu-Ala-His) box polypeptide 15	NM_001042620	RefSeq	Mus musculus DEAH (Asp-Glu-Ala-His) box polypeptide 15 (Dhx15), transcript variant 1, mRNA.	-0.235455	10.0145	-2.1647	0.0440897	0.546049	-3.73771	0.849417
TC0700003111.mm.2	NM_176942	Gabra5	gamma-aminobutyric acid (GABA) A receptor, subunit alpha 5	NM_176942	RefSeq	Mus musculus gamma-aminobutyric acid (GABA) A receptor, subunit alpha 5 (Gabra5), mRNA.	-0.220698	11.7796	-2.16443	0.0441132	0.546049	-3.73812	0.85815
TC1800000827.mm.2	NM_013666	St8sia5	ST8 alpha-N-acetyl-neuraminide alpha-2,8-sialyltransferase 5	NM_013666	RefSeq	Mus musculus ST8 alpha-N-acetyl-neuraminide alpha-2,8-sialyltransferase 5 (St8sia5), transcript variant 1, mRNA.	-0.243991	9.89864	-2.16415	0.044138	0.546049	-3.73855	0.844406
TC1100002784.mm.2	NM_009720	Atox1	ATX1 (antioxidant protein 1) homolog 1 (yeast)	NM_009720	RefSeq	Mus musculus ATX1 (antioxidant protein 1) homolog 1 (yeast) (Atox1), mRNA.	0.309915	10.4659	2.1637	0.0441772	0.546049	-3.73924	1.23963
TC1200002082.mm.2	NM_013589	Ltbp2	latent transforming growth factor beta binding protein 2	NM_013589	RefSeq	Mus musculus latent transforming growth factor beta binding protein 2 (Ltbp2), mRNA.	0.347215	7.03663	2.16339	0.0442041	0.546049	-3.73971	1.2721
TC1700001323.mm.2	NM_029858	Ston1	stonin 1	NM_029858	RefSeq	Mus musculus stonin 1 (Ston1), mRNA.	0.211739	7.86186	2.16331	0.0442115	0.546049	-3.73984	1.15808
TC1800000825.mm.2	NM_001164167	Pias2	protein inhibitor of activated STAT 2	NM_001164167	RefSeq	Mus musculus protein inhibitor of activated STAT 2 (Pias2), transcript variant 2, mRNA.	-0.210858	12.1623	-2.16309	0.0442311	0.546049	-3.74018	0.864023
TC1300002725.mm.2	NM_001081009	Parp8	poly (ADP-ribose) polymerase family, member 8	NM_001081009	RefSeq	Mus musculus poly (ADP-ribose) polymerase family, member 8 (Parp8), mRNA.	-0.263033	9.41088	-2.16244	0.044288	0.546049	-3.74118	0.833334
TC1000003096.mm.2	NM_025982	Tspan31	tetraspanin 31	NM_025982	RefSeq	Mus musculus tetraspanin 31 (Tspan31), mRNA.	-0.210619	11.4309	-2.16218	0.0443101	0.546049	-3.74156	0.864167
TC1100000839.mm.2	NM_026107	Zkscan6	zinc finger with KRAB and SCAN domains 6	NM_026107	RefSeq	Mus musculus zinc finger with KRAB and SCAN domains 6 (Zkscan6), transcript variant 1, mRNA.	-0.292051	7.69875	-2.16197	0.0443292	0.546049	-3.7419	0.81674
TC1500001450.mm.2	NM_001286062	Angpt1	angiopoietin 1	NM_001286062	RefSeq	Mus musculus angiopoietin 1 (Angpt1), transcript variant 2, mRNA.	0.294661	7.33762	2.16187	0.0443375	0.546049	-3.74204	1.2266
TC0100003568.mm.2	NM_008429	Kcnj9	potassium inwardly-rectifying channel, subfamily J, member 9	NM_008429	RefSeq	Mus musculus potassium inwardly-rectifying channel, subfamily J, member 9 (Kcnj9), mRNA.	0.2382	7.43637	2.1618	0.0443434	0.546049	-3.74214	1.17952
TC1800000191.mm.2	NM_001160404	Galnt1	UDP-N-acetyl-alpha-D-galactosamine:polypeptide N-acetylgalactosaminyltransferase 1	NM_001160404	RefSeq	Mus musculus UDP-N-acetyl-alpha-D-galactosamine:polypeptide N-acetylgalactosaminyltransferase 1 (Galnt1), transcript variant 2, mRNA.	-0.289628	7.41045	-2.16106	0.0444093	0.54611	-3.74329	0.818113
TC1500000592.mm.2	NM_198885	Scx	scleraxis	NM_198885	RefSeq	Mus musculus scleraxis (Scx), mRNA.	0.206078	7.33758	2.16087	0.0444253	0.54611	-3.74357	1.15355
TC1200000486.mm.2	NM_001037746	Prps1l3	phosphoribosyl pyrophosphate synthetase 1-like 3	NM_001037746	RefSeq	Mus musculus phosphoribosyl pyrophosphate synthetase 1-like 3 (Prps1l3), mRNA.	-0.262005	7.45915	-2.16022	0.0444831	0.54611	-3.74457	0.833928
TC0800003095.mm.2	NM_030176	Spata2l	spermatogenesis associated 2-like	NM_030176	RefSeq	Mus musculus spermatogenesis associated 2-like (Spata2l), mRNA.	-0.35923	8.9985	-2.15988	0.0445132	0.54611	-3.7451	0.779581
TC1500000871.mm.2	NM_001115132	Ncaph2	non-SMC condensin II complex, subunit H2	NM_001115132	RefSeq	Mus musculus non-SMC condensin II complex, subunit H2 (Ncaph2), transcript variant 1, mRNA.	-0.201964	10.2719	-2.15977	0.0445224	0.54611	-3.74526	0.869366
TC0X00002068.mm.2	NM_001114153	Rhox2g	reproductive homeobox 2G	NM_001114153	RefSeq	Mus musculus reproductive homeobox 2G (Rhox2g), mRNA.	-0.288799	5.44714	-2.15975	0.0445246	0.54611	-3.7453	0.818583
TC0700004261.mm.2	NM_207239	Gtf3c1	general transcription factor III C 1	NM_207239	RefSeq	Mus musculus general transcription factor III C 1 (Gtf3c1), mRNA.	-0.208951	10.3193	-2.15969	0.0445293	0.54611	-3.74538	0.865166
TC1500002180.mm.2	NM_009833	Ccnt1	cyclin T1	NM_009833	RefSeq	Mus musculus cyclin T1 (Ccnt1), mRNA.	-0.210217	10.0739	-2.15864	0.0446225	0.546274	-3.74699	0.864407
TC0900000531.mm.2	NM_007962	Mpzl2	myelin protein zero-like 2	NM_007962	RefSeq	Mus musculus myelin protein zero-like 2 (Mpzl2), mRNA.	0.283179	7.70686	2.15822	0.0446591	0.546274	-3.74763	1.21687
TC1600001752.mm.2	NM_019631	Tmem45a	transmembrane protein 45a	NM_019631	RefSeq	Mus musculus transmembrane protein 45a (Tmem45a), mRNA.	0.18939	7.88205	2.15755	0.0447183	0.546274	-3.74865	1.14028
TC0800002011.mm.2	NM_001206849	Smim18	small integral membrane protein 18	NM_001206849	RefSeq	Mus musculus small integral membrane protein 18 (Smim18), mRNA.	0.291214	7.58442	2.15753	0.0447206	0.546274	-3.74869	1.22367
TC1200001284.mm.2	NM_153776	Tmem121	transmembrane protein 121	NM_153776	RefSeq	Mus musculus transmembrane protein 121 (Tmem121), mRNA.	-0.243612	9.36448	-2.15719	0.0447501	0.546274	-3.7492	0.844628
TC0700004394.mm.2	NM_008411	Cuzd1	CUB and zona pellucida-like domains 1	NM_008411	RefSeq	Mus musculus CUB and zona pellucida-like domains 1 (Cuzd1), mRNA.	0.274705	5.56355	2.15691	0.0447752	0.546274	-3.74963	1.20975
TC0300001610.mm.2	NM_008371	Il7	interleukin 7	NM_008371	RefSeq	Mus musculus interleukin 7 (Il7), transcript variant 1, mRNA.	0.264889	5.16328	2.15689	0.0447769	0.546274	-3.74966	1.20154
TC1300001036.mm.2	NM_172588	Serinc5	serine incorporator 5	NM_172588	RefSeq	Mus musculus serine incorporator 5 (Serinc5), mRNA.	-0.297537	10.413	-2.1568	0.0447852	0.546274	-3.74981	0.81364
TC1500000208.mm.2	NM_026546	Fam173b	family with sequence similarity 173, member B	NM_026546	RefSeq	Mus musculus family with sequence similarity 173, member B (Fam173b), mRNA.	0.191381	8.19743	2.15664	0.0447987	0.546274	-3.75004	1.14186
TC0700004366.mm.2	NM_009383	Tial1	Tia1 cytotoxic granule-associated RNA binding protein-like 1	NM_009383	RefSeq	Mus musculus Tia1 cytotoxic granule-associated RNA binding protein-like 1 (Tial1), mRNA.	-0.207585	12.14	-2.15642	0.0448186	0.546274	-3.75038	0.865986
TC1000002646.mm.2	NM_001252372	Mybpc1	myosin binding protein C, slow-type	NM_001252372	RefSeq	Mus musculus myosin binding protein C, slow-type (Mybpc1), transcript variant 1, mRNA.	-0.365868	8.85965	-2.15574	0.0448789	0.546274	-3.75142	0.776002
TC0700000223.mm.2	NM_001277988	Meis3	Meis homeobox 3	NM_001277988	RefSeq	Mus musculus Meis homeobox 3 (Meis3), transcript variant 2, mRNA.	0.209713	9.06415	2.15574	0.044879	0.546274	-3.75142	1.15646
TC0300002294.mm.2	NM_153562	Rrnad1	ribosomal RNA adenine dimethylase domain containing 1	NM_153562	RefSeq	Mus musculus ribosomal RNA adenine dimethylase domain containing 1 (Rrnad1), mRNA.	-0.188328	9.28773	-2.15571	0.0448815	0.546274	-3.75147	0.877622
TC0900002522.mm.2	NM_019727	Snx1	sorting nexin 1	NM_019727	RefSeq	Mus musculus sorting nexin 1 (Snx1), mRNA.	0.184002	9.15187	2.15545	0.0449046	0.546274	-3.75186	1.13603
TC0X00001526.mm.2	NM_021523	Huwe1	HECT, UBA and WWE domain containing 1	NM_021523	RefSeq	Mus musculus HECT, UBA and WWE domain containing 1 (Huwe1), mRNA.	-0.308714	8.47879	-2.15427	0.0450098	0.546908	-3.75367	0.807361
TC0X00000398.mm.2	NM_001077712	Stag2	stromal antigen 2	NM_001077712	RefSeq	Mus musculus stromal antigen 2 (Stag2), transcript variant 2, mRNA.	-0.205307	7.19113	-2.15421	0.0450146	0.546908	-3.75375	0.867354
TC1300002086.mm.2	NM_001166463	Spock1	sparc/osteonectin, cwcv and kazal-like domains proteoglycan 1	NM_001166463	RefSeq	Mus musculus sparc/osteonectin, cwcv and kazal-like domains proteoglycan 1 (Spock1), transcript variant 3, mRNA.	0.179756	8.40696	2.15399	0.0450343	0.546908	-3.75409	1.13269
TC1400000339.mm.2	NM_020597	Msmb	beta-microseminoprotein	NM_020597	RefSeq	Mus musculus beta-microseminoprotein (Msmb), mRNA.	-0.31067	5.83249	-2.1532	0.0451053	0.547456	-3.75531	0.806267
TC0200004140.mm.2	NM_009963	Cry2	cryptochrome 2 (photolyase-like)	NM_009963	RefSeq	Mus musculus cryptochrome 2 (photolyase-like) (Cry2), mRNA.	0.27767	10.4842	2.15214	0.0451999	0.548289	-3.75693	1.21224
TC1000002358.mm.2	NM_134007	Cisd1	CDGSH iron sulfur domain 1	NM_134007	RefSeq	Mus musculus CDGSH iron sulfur domain 1 (Cisd1), mRNA.	0.273512	11.261	2.15165	0.045243	0.548497	-3.75766	1.20875
TC0100001124.mm.2	NM_028399	Ccnt2	cyclin T2	NM_028399	RefSeq	Mus musculus cyclin T2 (Ccnt2), mRNA.	0.261408	10.9846	2.15044	0.0453517	0.549499	-3.75952	1.19865
TC1000001255.mm.2	NM_025602	Ccdc59	coiled-coil domain containing 59	NM_025602	RefSeq	Mus musculus coiled-coil domain containing 59 (Ccdc59), mRNA.	0.219324	9.837	2.14959	0.0454276	0.549953	-3.76081	1.16419
TC1600001548.mm.2	NM_028295	Pdia5	protein disulfide isomerase associated 5	NM_028295	RefSeq	Mus musculus protein disulfide isomerase associated 5 (Pdia5), mRNA.	-0.240625	8.27981	-2.14927	0.0454569	0.549953	-3.76131	0.846379
TC1000000518.mm.2	NM_001162956	Ccdc138	coiled-coil domain containing 138	NM_001162956	RefSeq	Mus musculus coiled-coil domain containing 138 (Ccdc138), mRNA.	-0.299387	7.86448	-2.14915	0.0454673	0.549953	-3.76148	0.812598
TC1900000191.mm.2	NM_001163431	Tmem258	transmembrane protein 258	NM_001163431	RefSeq	Mus musculus transmembrane protein 258 (Tmem258), transcript variant 2, mRNA.	0.252014	11.1283	2.14838	0.0455371	0.5503	-3.76267	1.19087
TC1500001051.mm.2	NM_011873	Dazap2	DAZ associated protein 2	NM_011873	RefSeq	Mus musculus DAZ associated protein 2 (Dazap2), mRNA.	0.221341	9.97073	2.14816	0.0455566	0.5503	-3.763	1.16582
TC0400004176.mm.2	NM_172868	Palm2	paralemmin 2	NM_172868	RefSeq	Mus musculus paralemmin 2 (Palm2), mRNA.	-0.239239	10.0493	-2.1475	0.0456157	0.5503	-3.764	0.847192
TC0200001158.mm.2	NM_010576	Itga4	integrin alpha 4	NM_010576	RefSeq	Mus musculus integrin alpha 4 (Itga4), mRNA.	-0.217433	8.37448	-2.14727	0.0456365	0.5503	-3.76435	0.860095
TC0800003091.mm.2	NM_020564	Sult5a1	sulfotransferase family 5A, member 1	NM_020564	RefSeq	Mus musculus sulfotransferase family 5A, member 1 (Sult5a1), mRNA.	0.239199	7.53531	2.14723	0.0456407	0.5503	-3.76442	1.18034
TC0900003296.mm.2	NM_025419	1110059G10Rik	RIKEN cDNA 1110059G10 gene	NM_025419	RefSeq	Mus musculus RIKEN cDNA 1110059G10 gene (1110059G10Rik), mRNA.	0.279097	8.96473	2.14675	0.045684	0.5503	-3.76516	1.21344
TC0X00001558.mm.2	NM_018798	Ubqln2	ubiquilin 2	NM_018798	RefSeq	Mus musculus ubiquilin 2 (Ubqln2), mRNA.	0.269634	9.92461	2.14629	0.0457249	0.5503	-3.76585	1.2055
TC1300001594.mm.2	NM_134216	Vmn1r206	vomeronasal 1 receptor 206	NM_134216	RefSeq	Mus musculus vomeronasal 1 receptor 206 (Vmn1r206), mRNA.	-0.245558	8.45745	-2.14622	0.0457311	0.5503	-3.76595	0.84349
TC1800001510.mm.2	NM_001081073	Cep76	centrosomal protein 76	NM_001081073	RefSeq	Mus musculus centrosomal protein 76 (Cep76), mRNA.	-0.20521	7.83221	-2.14621	0.0457325	0.5503	-3.76598	0.867412
TC0900001386.mm.2	NM_011634	Traip	TRAF-interacting protein	NM_011634	RefSeq	Mus musculus TRAF-interacting protein (Traip), mRNA.	-0.194224	7.64836	-2.14595	0.0457563	0.5503	-3.76638	0.874043
TC0100002604.mm.2	NM_009447	Tuba4a	tubulin, alpha 4A	NM_009447	RefSeq	Mus musculus tubulin, alpha 4A (Tuba4a), transcript variant 1, mRNA.	0.267215	10.2424	2.14501	0.0458406	0.551	-3.7678	1.20348
TC0900002406.mm.2	NM_019927	Arih1	ariadne ubiquitin-conjugating enzyme E2 binding protein homolog 1 (Drosophila)	NM_019927	RefSeq	Mus musculus ariadne ubiquitin-conjugating enzyme E2 binding protein homolog 1 (Drosophila) (Arih1), mRNA.	-0.191957	9.41512	-2.14443	0.0458933	0.551076	-3.76869	0.875417
TC0500001403.mm.2	NM_030564	Rnf34	ring finger protein 34	NM_030564	RefSeq	Mus musculus ring finger protein 34 (Rnf34), mRNA.	0.226963	9.87737	2.14437	0.0458991	0.551076	-3.76878	1.17037
TC1500000969.mm.2	NM_001163487	Pfkm	phosphofructokinase, muscle	NM_001163487	RefSeq	Mus musculus phosphofructokinase, muscle (Pfkm), transcript variant 1, mRNA.	-0.198127	10.5967	-2.1438	0.0459503	0.55109	-3.76964	0.871682
TC0300000956.mm.2	NM_001165949	Pias3	protein inhibitor of activated STAT 3	NM_001165949	RefSeq	Mus musculus protein inhibitor of activated STAT 3 (Pias3), transcript variant 3, mRNA.	-0.196875	9.31815	-2.14344	0.0459831	0.55109	-3.77019	0.872438
TC0400003401.mm.2	NM_207152	Olfr1338	olfactory receptor 1338	NM_207152	RefSeq	Mus musculus olfactory receptor 1338 (Olfr1338), mRNA.	0.22794	7.86996	2.14323	0.0460027	0.55109	-3.77052	1.17116
TC0400001608.mm.2	NM_016981	Slc9a1	solute carrier family 9 (sodium/hydrogen exchanger), member 1	NM_016981	RefSeq	Mus musculus solute carrier family 9 (sodium/hydrogen exchanger), member 1 (Slc9a1), mRNA.	-0.197242	9.77153	-2.14281	0.0460406	0.55109	-3.77116	0.872216
TC0100003682.mm.2	NM_026171	Nvl	nuclear VCP-like	NM_026171	RefSeq	Mus musculus nuclear VCP-like (Nvl), mRNA.	-0.179039	11.2149	-2.14258	0.046061	0.55109	-3.7715	0.883291
[truncated: 19,366 more rows]

## Sheet: TG2576_6MvsWT_6M
probeset_id	GeneID	GeneName	GeneDescription	TranscriptID	DBName	TranscriptDescription	logFC	AveExpr	t	P.Value	adj.P.Val	B
[truncated: 21,131 more rows]

[truncated: 2 more sheets: DIF. 2M P<0.01 FC>1.3 <0.7, DIF. 6M P<0.01 FC>1.3 <0.7]
