# Supplementary material for: Early-Onset Molecular Derangements in the Olfactory Bulb of Tg2576 Mice: Novel Insights Into the Stress-Responsive Olfactory Kinase Dynamics in Alzheimer’s Disease
Source: Front Aging Neurosci. 2019 Jun 11;11:141. doi: 10.3389/fnagi.2019.00141 (PMC6579864; doi:10.3389/fnagi.2019.00141)
Supplement: TABLE S2 — Diffefrential OB proteome in 2- and 6-month-old Th2576 mice respect to WT mice. [file Table_2.xlsx]

## Sheet: 2 MONTHS
Gene names	Protein IDs	Protein names	Mol. weight [kDa]	Peptides	Razor + unique peptides	Unique peptides	Sequence coverage [%]	Unique + razor sequence coverage [%]	Unique sequence coverage [%]	Score	MS/MS count	Log pvalue	pvalue	Log2 Fold Change	Fold Change
Cadm1	E0CY16	Cell adhesion molecule 1	42.892	2	2	2	4.4	4.4	4.4	11.611	2	1.52988	0.0295205	-0.981067	0.506605
Spr	G3UXX3	Sepiapterin reductase	23.357	3	3	3	16.4	16.4	16.4	17.414	4	1.89725	0.0126691	-0.774608	0.584548
Sh3gl1	Q62419	Endophilin-A2	41.518	7	2	2	17.9	6.8	6.8	12.084	2	2.9271	0.00118278	-0.744503	0.596874
Pccb	E9Q1J7	Propionyl-CoA carboxylase beta chain, mitochondrial	54.613	5	5	5	14.3	14.3	14.3	47.307	7	1.386	0.0411154	-0.70816	0.6121
Rps28;Gm10263	G3UYV7	40S ribosomal protein S28	6.3442	2	2	2	35.7	35.7	35.7	13.706	3	1.71073	0.0194656	-0.705025	0.613432
Kif1a	E9QAN4	Kinesin-like protein;Kinesin-like protein KIF1A	190.97	3	3	3	1.8	1.8	1.8	18.587	3	1.45454	0.0351123	-0.575557	0.671027
S100a13	A0A0A0MQ90	Protein S100-A13	17.744	2	2	2	11.9	11.9	11.9	13.02	3	1.51741	0.0303799	-0.527981	0.693525
Sh3bgrl2	A0A087WS96	SH3 domain-binding glutamic acid-rich-like protein;SH3 domain-binding glutamic acid-rich-like protein 2	13.545	2	2	2	21.7	21.7	21.7	12.814	3	1.5559	0.0278034	-0.507272	0.703551
Csdc2	Q91YQ3	Cold shock domain-containing protein C2	16.853	3	3	3	18.2	18.2	18.2	17.599	3	1.88397	0.0130626	-0.493521	0.710289
Gabarapl2	P60521	Gamma-aminobutyric acid receptor-associated protein-like 2	13.667	3	3	3	23.1	23.1	23.1	20.567	9	1.37087	0.0425726	-0.443986	0.735101
Ndufb3	Q9CQZ6	NADH dehydrogenase [ubiquinone] 1 beta subcomplex subunit 3	11.692	2	2	2	14.4	14.4	14.4	10.935	2	1.85219	0.0140543	-0.443062	0.735572
Nova2	A0A1W2P872	RNA-binding protein Nova-2 (human)	49.066	4	4	4	12	12	12	69.609	4	1.4297	0.0371791	-0.389127	0.763592
Inpp1	P49442	Inositol polyphosphate 1-phosphatase	43.346	6	6	5	20.5	20.5	17.2	54.38	9	2.15718	0.00696332	0.41251	1.331
Bcan	Q61361	Brevican core protein	95.814	3	3	3	6.1	6.1	6.1	38.454	7	2.01076	0.00975521	0.418859	1.33687
Slc38a3	A0A0A6YWH4	Sodium-coupled neutral amino acid transporter 3	10.712	2	2	2	28.3	28.3	28.3	14.005	5	1.38523	0.0411881	0.456311	1.37203
Synpr	Q8BGN8	Synaptoporin	29.228	2	2	2	9.1	9.1	9.1	16.272	4	1.96552	0.0108264	0.459603	1.37516
2006-09-01	Q9R1T4	Septin-6	49.619	7	3	3	20	11.8	11.8	25.34	4	2.40207	0.00396215	0.475719	1.39061
Mecp2	Q9Z2D6	Methyl-CpG-binding protein 2	52.307	6	6	6	15.7	15.7	15.7	38.765	7	1.43447	0.0367729	0.509419	1.42348
H2afy	Q9QZQ8	Core histone macro-H2A.1	39.735	7	5	5	21.5	14.5	14.5	44.768	8	1.41297	0.0386392	0.525514	1.43945
Sfxn1	Q99JR1	Sideroflexin-1	35.649	3	2	2	13.4	7.5	7.5	13.503	2	1.3831	0.0413901	0.554297	1.46845
C2cd2l	Q8CAA2	C2 domain-containing protein 2-like	70.454	3	3	3	5.4	5.4	5.4	21.97	6	1.42035	0.0379881	0.59005	1.5053
Lrpap1	P55302	Alpha-2-macroglobulin receptor-associated protein	42.215	3	3	3	8.6	8.6	8.6	22.833	4	1.43747	0.0365198	0.636982	1.55507
Ppp6c	A0A0N4SVL9	Serine/threonine-protein phosphatase 6 catalytic subunit;Serine/threonine-protein phosphatase 6 catalytic subunit, N-terminally processed	32.547	3	3	3	10.2	10.2	10.2	19.093	3	3.02273	0.000949016	0.646938	1.56584
Pfas	Q5SUR0	Phosphoribosylformylglycinamidine synthase	144.63	2	2	2	1.5	1.5	1.5	11.571	2	1.52893	0.0295848	0.656055	1.57577
App	P12023	Amyloid beta A4 protein;N-APP;Soluble APP-alpha;Soluble APP-beta;C99;Beta-amyloid protein 42;Beta-amyloid protein 40;C83;P3(42);P3(40);C80;Gamma-secretase C-terminal fragment 59;Gamma-secretase C-terminal fragment 57;Gamma-secretase C-terminal fragment 50;C31	86.721	10	10	10	15.2	15.2	15.2	118.67	24	3.68521	0.000206438	0.659791	1.57985
Pak2	Q8CIN4	Serine/threonine-protein kinase PAK 2;PAK-2p27;PAK-2p34	57.93	6	2	2	15.6	9	9	36.533	2	1.32279	0.0475561	0.678475	1.60045
Hp1bp3	Z4YKA3	Heterochromatin protein 1-binding protein 3	56.824	4	4	4	5.6	5.6	5.6	25.548	4	2.97914	0.00104921	0.779481	1.71651
Ptn	Q3UZI5	Pleiotrophin	17.414	2	2	2	12.2	12.2	12.2	14.752	2	1.49715	0.0318309	0.885724	1.84769
Blvra	Q9CY64	Biliverdin reductase A	33.524	2	2	2	7.5	7.5	7.5	34.225	2	1.40762	0.0391187	0.970949	1.96013
Rap1gap2	A0A171EBK8	Rap1 GTPase-activating protein 2	84.377	2	2	2	2.4	2.4	2.4	11.71	2	1.56806	0.0270357	1.01464	2.02039
Mink1;Map4k4;Tnik	F7AMS7	Misshapen-like kinase 1;Mitogen-activated protein kinase kinase kinase kinase 4;Traf2 and NCK-interacting protein kinase	134.94	2	2	2	1.4	1.4	1.4	11.426	2	1.31017	0.0489588	1.28219	2.43208

## Sheet: 6 MONTHS
Gene names	Protein IDs	Protein names	Mol. weight [kDa]	Peptides	Razor + unique peptides	Unique peptides	Sequence coverage [%]	Unique + razor sequence coverage [%]	Unique sequence coverage [%]	Score	MS/MS count	log pvalue	pvalue	Log2 Fold Change	FC
Apba1	B2RUJ5	Amyloid beta A4 precursor protein-binding family A member 1	92.908	3	3	3	4	4	4	7.1949	4	1.92292	0.011942	-1.64505	0.319735
Abcd3	A0A0G2JDI9	ATP-binding cassette sub-family D member 3	62.697	2	2	2	3.8	3.8	3.8	5.7991	5	1.47226	0.0337084	-1.43095	0.370886
Prkce	P16054	Protein kinase C epsilon type	83.56	3	3	3	6.4	6.4	6.4	9.5749	5	2.8727	0.0013406	-1.06096	0.479312
Shank1	D3YZU5	SH3 and multiple ankyrin repeat domains protein 1	225.46	4	4	4	2.6	2.6	2.6	11.227	6	1.3817	0.0415236	-1.02352	0.491914
Top2b	Q64511	DNA topoisomerase 2-beta	181.91	3	3	2	2.2	2.2	1.6	4.4948	3	1.82011	0.0151317	-1.01616	0.494432
Ipcef1	Q5DU31	Interactor protein for cytohesin exchange factors 1	45.812	2	2	2	6.9	6.9	6.9	2.6249	2	1.73001	0.0186204	-0.986378	0.504743
Vps26b	Q8C0E2	Vacuolar protein sorting-associated protein 26B	39.124	3	3	3	10.7	10.7	10.7	24.728	6	2.28289	0.00521325	-0.927424	0.525796
Htt	G3X9H5	Huntingtin	344.78	3	3	3	1.9	1.9	1.9	11.202	4	1.35306	0.0443551	-0.918821	0.528941
Adprhl2	Q8CG72	Poly(ADP-ribose) glycohydrolase ARH3	39.414	3	3	3	9.7	9.7	9.7	83.57	4	1.72268	0.0189372	-0.886103	0.541074
Slc25a25	A2ASZ8	Calcium-binding mitochondrial carrier protein SCaMC-2	52.62	3	3	2	8.5	8.5	6.8	25.883	6	2.56787	0.00270476	-0.82075	0.566147
Bcas3	Q0VF62	Breast carcinoma-amplified sequence 3 homolog	99.464	2	2	2	2.7	2.7	2.7	4.0773	2	2.11972	0.00759059	-0.734498	0.601027
Gpx1	P11352	Glutathione peroxidase 1;Glutathione peroxidase	22.329	3	3	3	31.8	31.8	31.8	9.7391	6	1.62023	0.0239754	-0.645509	0.639267
G3bp1	P97855	Ras GTPase-activating protein-binding protein 1	51.828	2	2	2	5.8	5.8	5.8	4.4838	2	1.38738	0.0409844	-0.626973	0.647534
Por	P37040	NADPH--cytochrome P450 reductase	77.043	7	7	7	12.5	12.5	12.5	28.561	12	1.33024	0.0467479	-0.61958	0.65086
Clic4	Q9QYB1	Chloride intracellular channel protein 4	28.729	5	5	5	29.2	29.2	29.2	24.968	10	1.52566	0.0298084	-0.615402	0.652748
Fbxo2	Q80UW2	F-box only protein 2	33.676	3	3	3	13.1	13.1	13.1	18.268	10	1.30425	0.0496307	-0.598542	0.660421
Banf1	O54962	Barrier-to-autointegration factor;Barrier-to-autointegration factor, N-terminally processed	10.102	2	2	2	21.3	21.3	21.3	9.1028	8	1.81392	0.0153489	-0.58671	0.66586
Gyg;Gyg1	V9GX26	Glycogenin-1	41.281	2	2	2	6.2	6.2	6.2	2.9216	2	1.721	0.0190108	-0.576586	0.670549
Ndufa9	A0A0R3P9C8	NADH dehydrogenase [ubiquinone] 1 alpha subcomplex subunit 9, mitochondrial	42.121	11	11	11	38.6	38.6	38.6	91.526	45	1.9754	0.0105827	-0.57167	0.672838
Agrn	Z4YK85	Agrin;Agrin N-terminal 110 kDa subunit;Agrin C-terminal 110 kDa subunit;Agrin C-terminal 90 kDa fragment;Agrin C-terminal 22 kDa fragment	204.95	2	2	2	1.3	1.3	1.3	2.8956	3	1.91294	0.0122198	-0.544806	0.685484
Map2k4	M0QW52	Dual specificity mitogen-activated protein kinase kinase 4	14.772	2	2	2	19.2	19.2	19.2	7.4452	6	1.741	0.0181553	-0.5361	0.689633
Ndufv2	Q9D6J6	NADH dehydrogenase [ubiquinone] flavoprotein 2, mitochondrial	27.285	8	8	8	45.2	45.2	45.2	112.62	41	2.58854	0.00257905	-0.522947	0.695949
Ppp3cb	E0CZ78	Serine/threonine-protein phosphatase;Serine/threonine-protein phosphatase 2B catalytic subunit beta isoform	59.074	11	6	6	27.7	15.6	15.6	73.335	23	1.39576	0.040201	-0.467397	0.723268
Aldh3a2	B1AV77	Aldehyde dehydrogenase;Fatty aldehyde dehydrogenase	54.33	3	3	3	6.4	6.4	6.4	4.7951	4	1.37855	0.0418261	-0.460672	0.726648
Idh3g	P70404	Isocitrate dehydrogenase [NAD] subunit gamma 1, mitochondrial	42.785	7	7	7	28	28	28	135.46	23	1.54732	0.0283584	-0.456918	0.728541
Dusp3	B1AQF4	Dual specificity protein phosphatase 3	23.223	4	4	4	28.6	28.6	28.6	59.166	13	1.30327	0.0497424	-0.428079	0.743251
Tcea1	E9PYD5	Transcription elongation factor A protein 1	35.031	3	3	3	10.6	10.6	10.6	48.167	4	1.35018	0.0446501	0.381637	1.30282
Mpst	Q3UW66	Sulfurtransferase;3-mercaptopyruvate sulfurtransferase	33.097	9	9	9	38.4	38.4	38.4	54.294	20	1.39646	0.0401367	0.38959	1.31002
Fabp7	P51880	Fatty acid-binding protein, brain	14.893	7	7	7	69.7	69.7	69.7	210.18	67	1.65507	0.0221276	0.392874	1.31301
Stk39	Q9Z1W9	STE20/SPS1-related proline-alanine-rich protein kinase	60.319	3	3	3	8.5	8.5	8.5	48.772	7	1.56953	0.0269444	0.395182	1.31511
Gsr	P47791	Glutathione reductase, mitochondrial	53.662	4	4	4	10.8	10.8	10.8	9.4797	8	2.5645	0.00272582	0.400737	1.32018
Epb4.1l2;Epb41l2	Q80UE4	Band 4.1-like protein 2	88.461	16	13	12	20	17.9	16.4	90.717	16	2.10118	0.00792165	0.410993	1.3296
S100a5	P63084	Protein S100-A5	10.812	9	9	9	71	71	71	203.38	63	1.45309	0.0352294	0.438406	1.35511
Ptprz1	B2RXS8	Protein-tyrosine-phosphatase;Receptor-type tyrosine-protein phosphatase zeta	164.36	6	6	6	4.3	4.3	4.3	54.292	22	1.6393	0.0229457	0.454382	1.3702
Usp7	F8VPX1	Ubiquitin carboxyl-terminal hydrolase;Ubiquitin carboxyl-terminal hydrolase 7	128.47	5	5	5	7.1	7.1	7.1	21.778	6	1.35774	0.0438797	0.467759	1.38296
Klc2	D3YXZ3	Kinesin light chain 2	68.176	8	5	4	18.8	13.6	12	83.922	7	1.40063	0.0397534	0.472707	1.38771
Mut	P16332	Methylmalonyl-CoA mutase, mitochondrial	82.843	8	8	8	12.7	12.7	12.7	26.553	9	2.08034	0.00831105	0.472996	1.38799
Clasp1	J3QP81	CLIP-associating protein 1	160.92	6	4	4	5.3	3.3	3.3	63.469	8	1.49801	0.0317682	0.475885	1.39077
Actr10	Q9QZB7	Actin-related protein 10	46.207	4	4	4	11	11	11	15.446	6	1.41862	0.0381397	0.483424	1.39806
Ywhab	Q9CQV8	14-3-3 protein beta/alpha;14-3-3 protein beta/alpha, N-terminally processed	28.086	16	7	7	64.2	43.1	43.1	177.22	22	1.43443	0.0367761	0.484759	1.39935
Tmod2	Q9JKK7	Tropomodulin-2	39.51	9	9	9	37.9	37.9	37.9	157.93	23	1.36704	0.0429501	0.488282	1.40277
Ckap5	Z4YL78	Cytoskeleton-associated protein 5	218.71	15	15	14	9.5	9.5	8.8	26.82	19	2.57495	0.00266104	0.490865	1.40529
Abr	E9PUE7	Active breakpoint cluster region-related protein	92.486	7	7	6	10.3	10.3	9.1	29.177	16	1.98558	0.0103376	0.502207	1.41638
Gmps	Q3THK7	GMP synthase [glutamine-hydrolyzing]	76.723	8	8	8	13.3	13.3	13.3	16.237	12	2.0571	0.00876802	0.529129	1.44306
Ppp5c	F7BX26	Serine/threonine-protein phosphatase;Serine/threonine-protein phosphatase 5	54.205	7	7	7	20.4	20.4	20.4	23.089	9	2.05437	0.00882333	0.535631	1.44958
Chmp2b	Q8BJF9	Charged multivesicular body protein 2b	23.934	2	2	2	8.9	8.9	8.9	8.7575	3	1.41309	0.0386286	0.570515	1.48505
Pls3;Lcp1	A0A1C7CYV0	Plastin-3;Plastin-2	70.642	6	6	5	10.2	10.2	7.9	11.175	11	2.26236	0.00546568	0.597795	1.5134
Mycbp	Q9EQS3	C-Myc-binding protein	11.97	2	2	2	19.4	19.4	19.4	2.7507	2	1.42852	0.03728	0.623369	1.54047
Acot2;Acot1	Q9QYR9	Acyl-coenzyme A thioesterase 2, mitochondrial;Acyl-coenzyme A thioesterase 1	49.656	7	7	5	20.5	20.5	16.6	19.437	12	1.80923	0.0155156	0.677849	1.59975
Cdv3	A0A087WNP6	Protein CDV3	24.196	3	3	3	22.1	22.1	22.1	9.5012	8	1.40897	0.0389973	0.681733	1.60407
Rhog	P84096	Rho-related GTP-binding protein RhoG	21.308	3	2	2	20.9	15.2	15.2	3.2344	3	1.77555	0.0167668	0.683459	1.60599
Acadsb	E9Q5L3	Short/branched chain specific acyl-CoA dehydrogenase, mitochondrial	51.853	2	2	2	7.5	7.5	7.5	10.821	3	1.70379	0.0197793	0.708888	1.63454
Rab31;Rab22a	Q3TXV4	Ras-related protein Rab-31;Ras-related protein Rab-22A	21.462	2	2	2	12.3	12.3	12.3	3.7185	2	1.36984	0.0426733	0.748005	1.67947
Decr1	Q9CQ62	2,4-dienoyl-CoA reductase, mitochondrial	36.213	2	2	2	8.1	8.1	8.1	5.48	2	2.00563	0.00987119	0.751162	1.68315
Mapk3	D3Z3G6	Mitogen-activated protein kinase;Mitogen-activated protein kinase 3	42.401	5	4	4	16.1	13.7	13.7	8.0183	7	1.52712	0.0297085	0.804581	1.74664
Me2	Q99KE1	NAD-dependent malic enzyme, mitochondrial	65.798	8	7	7	21.7	20.2	20.2	14.804	11	1.43356	0.0368502	0.828856	1.77628
Arsb	A0A0R4J138	Arylsulfatase B	59.704	4	4	4	8.6	8.6	8.6	9.567	6	1.53169	0.0293972	0.829352	1.77689
Tsfm	Q9CZR8	Elongation factor Ts, mitochondrial	35.334	2	2	2	14.8	14.8	14.8	18.204	2	2.1485	0.00710396	0.970153	1.95905
App	P12023	Amyloid beta A4 protein;N-APP;Soluble APP-alpha;Soluble APP-beta;C99;Beta-amyloid protein 42;Beta-amyloid protein 40;C83;P3(42);P3(40);C80;Gamma-secretase C-terminal fragment 59;Gamma-secretase C-terminal fragment 57;Gamma-secretase C-terminal fragment 50;C31	86.721	11	11	10	15.6	15.6	14.5	73.555	23	2.95665	0.00110497	0.973398	1.96346
Alyref;Alyref2	O08583	THO complex subunit 4;Aly/REF export factor 2	26.94	4	4	4	26.3	26.3	26.3	32.075	8	1.58601	0.0259414	1.09892	2.14194
Gripap1	A2AEW9	GRIP1-associated protein 1	90.764	2	2	2	3.4	3.4	3.4	3.8291	2	1.62939	0.023475	1.26952	2.41081
