# Supplementary material for: Early-Onset Molecular Derangements in the Olfactory Bulb of Tg2576 Mice: Novel Insights Into the Stress-Responsive Olfactory Kinase Dynamics in Alzheimer’s Disease
Source: Front Aging Neurosci. 2019 Jun 11;11:141. doi: 10.3389/fnagi.2019.00141 (PMC6579864; doi:10.3389/fnagi.2019.00141)
Supplement: TABLE S3 — Functional analysis of omics datasets. [file Table_3.xls]

## Sheet: 2 MONTHS
NOTE: Functional categories with less than three molecules were discarded
Categories	Functions	Diseases or Functions Annotation	# Molecules	p-Value	Molecules
Cell-To-Cell Signaling and Interaction	adhesion	adhesion of neuroglia	3	0.000191	APP,LRPAP1,CADM1
Cell Morphology, Cellular Assembly and Organization	accumulation	accumulation of vesicles	3	0.00056	SH3GL1,APP,KIF1A
Cell Death and Survival	apoptosis	apoptosis of sensory neurons	3	0.00056	HSPB1,CDKN2D,APP
Cellular Development, Cellular Growth and Proliferation, Embryonic Development, Nervous System Development and Function, Organ Development, Organismal Development, Tissue Development	development	development of hippocampal neurons	3	0.00102	APP,GRM5,KIF1A
Lipid Metabolism, Small Molecule Biochemistry	metabolism	metabolism of membrane lipid derivative	3	0.00192	FOS,MAPK10,APP
Cell-To-Cell Signaling and Interaction	communication	communication of cells	3	0.00221	GJB6,APP,GRM5
Hematological System Development and Function, Lymphoid Tissue Structure and Development, Tissue Morphology	quantity	quantity of T lymphocytes	3	0.00543	ID2,APP,FABP5
Cell Morphology, Cell-To-Cell Signaling and Interaction, Cellular Function and Maintenance, Nervous System Development and Function	depolarization	depolarization of neurons	3	0.00595	CARTPT,APP,TRH
Cell Death and Survival	cell viability	cell viability of hippocampal cells	3	0.00837	APP,EGR1,IGF2
Cellular Development, Embryonic Development, Nervous System Development and Function, Organismal Development, Tissue Development	differentiation	differentiation of neural precursor cells	3	0.00837	ID2,APP,ID3
Cell Death and Survival, Neurological Disease, Organismal Injury and Abnormalities	cell death	cell death of cerebellar granule cell	3	0.00905	FOS,MECP2,APP
Lipid Metabolism, Molecular Transport, Small Molecule Biochemistry	quantity	quantity of steroid	3	0.00977	MECP2,CARTPT,APP
Cell Death and Survival, Nervous System Development and Function	cell viability	cell viability of neuroglia	3	0.0105	FOS,GIT1,IGF2
Cellular Development, Cellular Growth and Proliferation, Embryonic Development, Organismal Development, Tissue Development	proliferation	proliferation of neural stem cells	3	0.0113	LGALS1,APP,IGF2
Cellular Assembly and Organization	quantity	quantity of filaments	3	0.0113	Nefm,STMN2,APP
Behavior	emotional behavior	emotional behavior	3	0.0138	CARTPT,FOSB,APP
Neurological Disease, Organismal Injury and Abnormalities	astrocytosis	astrocytosis	3	0.0147	GJB6,APP,S100B
Cell-To-Cell Signaling and Interaction, Nervous System Development and Function	long term depression	long term depression of hippocampus	3	0.0166	SH3GL1,APP,GRM5
Cellular Assembly and Organization, Nervous System Development and Function, Tissue Morphology	quantity	quantity of synaptic vesicles	3	0.0198	SH3GL1,MECP2,APP
Cell Death and Survival, Nervous System Development and Function	cell viability	cell viability of cortical neurons	3	0.0209	PTN,APP,IGF2
Cell Death and Survival, Neurological Disease, Organismal Injury and Abnormalities	apoptosis	apoptosis of granule cells	3	0.0269	FOS,MECP2,EGR1
Neurological Disease, Organismal Injury and Abnormalities	gliosis	gliosis of central nervous system	3	0.0296	GJB6,APP,S100B
Cell Morphology, Cellular Assembly and Organization, Cellular Development, Cellular Function and Maintenance, Cellular Growth and Proliferation, Embryonic Development, Nervous System Development and Function, Organismal Development, Tissue Development	formation	formation of dendritic spines	3	0.0309	APP,GIT1,KLF9
Cell Death and Survival	cell death	cell death of motor neurons	3	0.05	PTN,MAPK10,APP
Cell-To-Cell Signaling and Interaction	interaction	interaction of neuroglia	4	0.000123	GJB6,APP,LRPAP1,CADM1
Lipid Metabolism, Small Molecule Biochemistry	metabolism	fatty acid metabolism	4	0.000488	MAPK10,APP,EGR1,CADM1
Lipid Metabolism, Molecular Transport, Small Molecule Biochemistry	concentration	concentration of fatty acid	4	0.00203	FOS,APP,GPX1,TRH
Cell-To-Cell Signaling and Interaction, Cellular Assembly and Organization, Nervous System Development and Function, Tissue Morphology	quantity	quantity of synapse	4	0.00346	MECP2,APP,GIT1,LRPAP1
Cell-To-Cell Signaling and Interaction, Nervous System Development and Function	synaptic transmission	synaptic transmission of cerebral cortex cells	4	0.00512	SH3GL1,MECP2,APP,GRM5
Cell-To-Cell Signaling and Interaction, Drug Metabolism, Molecular Transport, Small Molecule Biochemistry	concentration	concentration of dopamine	4	0.00766	CARTPT,SPR,GPX1,GRM5
Neurological Disease, Organismal Injury and Abnormalities, Psychological Disorders	traumatic brain injury	traumatic brain injury	4	0.00852	MAPK10,APP,GPX1,IGF2
Cell Death and Survival	cell viability	cell viability of cerebral cortex cells	4	0.0137	PTN,APP,EGR1,IGF2
Cellular Development	differentiation	differentiation of brain cells	4	0.0163	ID2,APP,ID3,TRH
Cell Death and Survival, Neurological Disease, Organismal Injury and Abnormalities	cell death	cell death of granule cells	4	0.0183	FOS,MECP2,APP,EGR1
Nervous System Development and Function	function	function of central nervous system	4	0.0198	MECP2,APP,RAMP2,KLF9
Cell Death and Survival, Neurological Disease, Organismal Injury and Abnormalities	cell death	cell death of hippocampal neurons	4	0.0222	NPAS4,MAPK10,APP,LRPAP1
Cell Death and Survival, Cellular Compromise, Neurological Disease, Tissue Morphology	neurodegeneration	neurodegeneration of neurites	4	0.0312	Nefm,APP,LRPAP1,SPG7
Cell Morphology, Nervous System Development and Function, Tissue Morphology	morphology	morphology of dendrites	4	0.0375	GIT1,APP,GRM5,SEMA5A
Cell-To-Cell Signaling and Interaction, Nervous System Development and Function	neurotransmission	neurotransmission of brain cells	5	0.00124	SH3GL1,MECP2,CARTPT,APP,GRM5
Cell Signaling, Molecular Transport, Vitamin and Mineral Metabolism	quantity	quantity of Ca2+	5	0.00392	APP,ANXA2,TRH,LRPAP1,GRM5
Cell Death and Survival, Neurological Disease, Organismal Injury and Abnormalities	apoptosis	apoptosis of cortical neurons	5	0.00677	MECP2,APP,LRPAP1,GRM5,GCLM
Cellular Movement	migration	migration of brain cancer cell lines	5	0.012	PTN,ID2,ANXA2,EGR1,SEMA5A
Cell Death and Survival	cell viability	cell viability of central nervous system cells	5	0.0158	PTN,GIT1,APP,EGR1,IGF2
Cell-To-Cell Signaling and Interaction, Nervous System Development and Function	long-term potentiation	long-term potentiation of cerebral cortex	5	0.0233	APP,EGR1,LRPAP1,GRM5,IGF2
Cell-To-Cell Signaling and Interaction, Cellular Assembly and Organization, Cellular Development, Cellular Function and Maintenance, Cellular Growth and Proliferation, Nervous System Development and Function, Tissue Development	developmental process	developmental process of synapse	5	0.0427	MECP2,APP,BCAN,KIF1A,CADM1
Neurological Disease	abnormality	abnormality of peripheral nervous system	5	0.0487	LGALS1,MAPK10,NDRG1,GPX1,EGR2
Cell-To-Cell Signaling and Interaction, Molecular Transport, Small Molecule Biochemistry	quantity	quantity of catecholamine	6	0.00032	MECP2,CARTPT,SPR,APP,GPX1,GRM5
Lipid Metabolism, Molecular Transport, Small Molecule Biochemistry	concentration	concentration of lipid	6	0.002	FOS,MECP2,CARTPT,GPX1,APP,TRH
Cell Death and Survival, Neurological Disease, Organismal Injury and Abnormalities	apoptosis	apoptosis of cerebral cortex cells	6	0.00351	MECP2,MAPK10,APP,LRPAP1,GRM5,GCLM
Embryonic Development, Nervous System Development and Function, Organ Development, Organismal Development, Tissue Development	formation	formation of hippocampus	6	0.00351	NR4A3,APP,BCAN,GRM5,KIF1A,ACVR1
Cellular Movement	cell movement	cell movement of brain cancer cell lines	6	0.00497	PTN,ID2,ANXA2,BCAN,EGR1,SEMA5A
Cellular Development, Cellular Growth and Proliferation	cell proliferation	cell proliferation of brain cancer cell lines	6	0.0209	PTN,NNAT,NDRG1,ANXA2,EGR1,S100B
Cell Morphology, Nervous System Development and Function, Neurological Disease, Tissue Morphology	abnormal morphology	abnormal morphology of neurites	6	0.023	SH3GL1,Nefm,GIT1,APP,SPG7,SEMA5A
Cell-To-Cell Signaling and Interaction, Nervous System Development and Function	neurotransmission	neurotransmission	6	0.0329	SH3GL1,GRM4,MECP2,CARTPT,APP,GRM5
Cell Death and Survival, Neurological Disease, Organismal Injury and Abnormalities	cell death	cell death of cortical neurons	6	0.0379	HSPB1,MECP2,APP,GRM5,LRPAP1,GCLM
Lipid Metabolism, Small Molecule Biochemistry	synthesis	synthesis of lipid	7	3.95e-06	FOS,MAPK10,GPR39,APP,EGR1,GRM5,CADM1
Cell Morphology, Cell-To-Cell Signaling and Interaction, Nervous System Development and Function	plasticity	plasticity of synapse	7	0.00137	NPAS4,MECP2,APP,EGR1,GRM5,S100B,KLF9
Cell Death and Survival, Nervous System Development and Function	cell viability	cell viability of neurons	7	0.0151	HSPB1,PTN,MAPK10,GPX1,APP,EGR1,IGF2
Cell Death and Survival, Neurological Disease, Organismal Injury and Abnormalities	apoptosis	apoptosis of brain cells	8	0.000916	FOS,MECP2,MAPK10,APP,EGR1,LRPAP1,GRM5,GCLM
Cell Morphology, Nervous System Development and Function, Tissue Morphology	morphology	morphology of neurites	8	0.0187	SH3GL1,Nefm,GIT1,APP,GRM5,SPG7,LRPAP1,SEMA5A
Neurological Disease	degeneration	degeneration of nervous system	8	0.0423	SH3GL1,Nefm,NDRG1,NR4A3,GPX1,APP,SPG7,LRPAP1
Neurological Disease	neurodegeneration	Neurodegeneration	8	0.047	SH3GL1,Nefm,NDRG1,NR4A3,GPX1,APP,SPG7,LRPAP1
Cell Death and Survival	cell viability	cell viability	9	0.00627	FOS,HSPB1,PTN,MAPK10,GPX1,GIT1,APP,EGR1,IGF2
Cell Death and Survival, Neurological Disease, Organismal Injury and Abnormalities	cell death	cell death of cerebral cortex cells	9	0.00642	HSPB1,NPAS4,MECP2,MAPK10,CDKN2D,APP,GRM5,LRPAP1,GCLM
Cell-To-Cell Signaling and Interaction, Cellular Assembly and Organization	cell-cell contact	cell-cell contact	9	0.00656	SH3GL1,LGALS1,MECP2,GIT1,APP,BCAN,LRPAP1,KIF1A,CADM1
Cell-To-Cell Signaling and Interaction, Nervous System Development and Function	long-term potentiation	long-term potentiation	9	0.00687	ARC,PTN,APP,NOVA2,EGR1,GRM5,LRPAP1,S100B,IGF2
Hereditary Disorder, Neurological Disease, Organismal Injury and Abnormalities, Psychological Disorders, Skeletal and Muscular Disorders	Huntington disease	Huntington's Disease	9	0.0131	Tmsb4x (includes others),INPP1,NDRG1,GJB6,EIF3K,EGR2,EGR1,SDC4,ID3
Cell Morphology	sprouting	sprouting	9	0.0456	FOS,Nefm,MECP2,GIT1,APP,GRM5,S100B,EMB,KLF9
Cellular Movement	migration	migration of cells	9	0.0487	PTN,ID2,APP,ANXA2,EGR2,EGR1,LRPAP1,RNF7,SEMA5A
Neurological Disease	neurological signs	neurological signs	10	0.00667	Tmsb4x (includes others),INPP1,NDRG1,GJB6,EIF3K,APP,EGR2,EGR1,SDC4,ID3
Cellular Movement	cell movement	cell movement	10	0.04	PTN,ID2,APP,ANXA2,BCAN,EGR2,EGR1,LRPAP1,RNF7,SEMA5A
Cell Death and Survival	apoptosis	apoptosis of neurons	11	0.000446	FOS,HSPB1,ID2,MECP2,MAPK10,CDKN2D,APP,EGR1,GRM5,LRPAP1,GCLM
Cell Death and Survival, Neurological Disease, Organismal Injury and Abnormalities	cell death	cell death of brain cells	11	0.0024	FOS,HSPB1,NPAS4,MECP2,MAPK10,CDKN2D,APP,EGR1,GRM5,LRPAP1,GCLM
Neurological Disease, Skeletal and Muscular Disorders	neuromuscular disease	neuromuscular disease	11	0.0145	Tmsb4x (includes others),INPP1,GJB6,NDRG1,APP,ANXA2,EIF3K,EGR2,EGR1,ID3,SDC4
Neurological Disease, Organismal Injury and Abnormalities, Psychological Disorders	disorder of basal ganglia	disorder of basal ganglia	11	0.0177	Tmsb4x (includes others),INPP1,GJB6,NDRG1,APP,ANXA2,EIF3K,EGR2,EGR1,ID3,SDC4
Cellular Development, Cellular Growth and Proliferation, Nervous System Development and Function, Tissue Development	growth	growth of neurites	11	0.0342	PALLD,NPAS4,PTN,Nefm,INPP1,APP,BCAN,EGR1,S100B,IGF2,SEMA5A
Cellular Development, Cellular Growth and Proliferation, Nervous System Development and Function, Tissue Development	proliferation	proliferation of neuronal cells	12	0.0433	PALLD,NPAS4,PTN,Nefm,INPP1,APP,BCAN,EGR1,ID3,S100B,IGF2,SEMA5A
Neurological Disease	movement disorder	Movement Disorders	13	0.00294	MECP2,NDRG1,CARTPT,APP,ANXA2,EGR1,ID3,Tmsb4x (includes others),INPP1,GJB6,EIF3K,EGR2,SDC4
Cell Death and Survival	apoptosis	apoptosis	13	0.0041	ID2,MECP2,MAPK10,APP,ANXA2,EGR1,FOS,HSPB1,CDKN2D,EGR2,GRM5,LRPAP1,GCLM
Cell Death and Survival	cell death	neuronal cell death	16	0.0029	LGALS1,ID2,MECP2,MAPK10,GPX1,APP,EGR1,IGF2,FOS,HSPB1,NPAS4,PTN,CDKN2D,GRM5,LRPAP1,GCLM
Tissue Morphology	quantity	quantity of cells	16	0.00533	SH3GL1,ID2,MECP2,MAPK10,NR4A3,GPX1,APP,IGF2,Nefm,GJB6,GIT1,EGR2,TRH,FABP5,LRPAP1,LFNG
Nervous System Development and Function	development	development of central nervous system	16	0.0489	SH3GL1,ID2,MECP2,NR4A3,APP,EGR1,S100B,RPL24,BTD,BCAN,EGR2,F3,GRM5,KIF1A,ACVR1,SEMA5A
Cell Death and Survival	necrosis	necrosis	17	0.00677	ID2,LGALS1,MECP2,MAPK10,GPX1,APP,ANXA2,EGR1,IGF2,HSPB1,FOS,NPAS4,PTN,CDKN2D,LRPAP1,GRM5,GCLM
Cell Death and Survival	cell death	cell death	21	0.00383	ID2,LGALS1,MECP2,NR4A3,MAPK10,GPX1,APP,ANXA2,EGR1,IGF2,HSPB1,FOS,NPAS4,PTN,Nefm,CDKN2D,EGR2,LRPAP1,SPG7,GRM5,GCLM

## Sheet: 6 MONTHS
NOTE: Functional categories with less than three molecules were discarded
Categories	Functions	Diseases or Functions Annotation	# Molecules	p-Value	Molecules
Neurological Disease	function	abnormal function of nervous system	4	0.0293	NEUROD6,SLC17A6,CNR1,GNG7
Nervous System Development and Function, Neurological Disease, Organ Morphology, Organismal Development, Organismal Injury and Abnormalities	abnormal morphology	abnormal morphology of brain	18	0.00257	ZIC5,GSX1,NEUROD6,NDST3,TBR1,SLC17A6,EMX2,GAP43,SHANK1,ABR,APP,TOP2B,MUT,MERTK,HTT,ASIC3,PVALB,ARSA
Cell Morphology	abnormal morphology	abnormal morphology of cells	18	0.00116	PTPRZ1,MBP,TBR1,SLC17A6,EMX2,GAP43,SHANK1,ABR,FBXO2,APP,HTT,AGRN,CNTNAP1,ADGRG6,CDH23,ASIC3,PVALB,ARSA
Nervous System Development and Function, Neurological Disease	abnormal morphology	abnormal morphology of central nervous system	20	0.00106	PTPRZ1,ZIC5,GSX1,NEUROD6,NDST3,MBP,TBR1,SLC17A6,EMX2,GAP43,SHANK1,ABR,APP,TOP2B,MUT,MERTK,HTT,ASIC3,PVALB,ARSA
Nervous System Development and Function, Neurological Disease, Organ Morphology, Organismal Development, Organismal Injury and Abnormalities	abnormal morphology	abnormal morphology of commissure	3	0.0157	TBR1,EMX2,APP
Nervous System Development and Function, Neurological Disease, Organ Morphology, Organismal Development, Organismal Injury and Abnormalities	abnormal morphology	abnormal morphology of diencephalon	5	0.0134	ZIC5,HTT,SLC17A6,GAP43,EMX2
Nervous System Development and Function, Neurological Disease, Organ Morphology, Organismal Development, Organismal Injury and Abnormalities	abnormal morphology	abnormal morphology of forebrain	11	0.00137	ZIC5,GSX1,HTT,NDST3,SLC17A6,TBR1,EMX2,GAP43,APP,ARSA,TOP2B
Organismal Development, Organismal Injury and Abnormalities	abnormal morphology	abnormal morphology of head	20	0.00129	ZIC5,GSX1,NEUROD6,NDST3,TBR1,SLC17A6,EMX2,GAP43,SHANK1,ABR,FBXO2,APP,TOP2B,MUT,MERTK,HTT,CDH23,ASIC3,PVALB,ARSA
Nervous System Development and Function, Neurological Disease	abnormal morphology	abnormal morphology of nervous system	26	0.00187	ZIC5,GSX1,TBR1,EMX2,CNR1,TOP2B,HTT,MERTK,CDH23,ARSA,PTPRZ1,NEUROD6,NDST3,MBP,SLC17A6,SHANK1,GAP43,ABR,FBXO2,APP,MUT,AGRN,CNTNAP1,ADGRG6,ASIC3,PVALB
Cell Morphology, Nervous System Development and Function, Neurological Disease	abnormal morphology	abnormal morphology of neuroglia	5	0.00226	PTPRZ1,MBP,ABR,ADGRG6,ARSA
Cell Morphology, Nervous System Development and Function, Neurological Disease, Tissue Morphology	abnormal morphology	abnormal morphology of neurons	14	0.0126	SLC17A6,EMX2,GAP43,SHANK1,FBXO2,APP,HTT,AGRN,CNTNAP1,ADGRG6,CDH23,ASIC3,PVALB,ARSA
Cell Morphology, Nervous System Development and Function, Neurological Disease, Tissue Morphology	abnormal morphology	abnormal morphology of sensory neurons	4	0.00951	EMX2,FBXO2,CDH23,ASIC3
Nervous System Development and Function, Neurological Disease, Organ Morphology, Organismal Development, Organismal Injury and Abnormalities	abnormal morphology	abnormal morphology of telencephalon	8	0.00838	ZIC5,GSX1,HTT,TBR1,EMX2,APP,ARSA,TOP2B
Auditory Disease, Organismal Injury and Abnormalities	abnormality	abnormality of inner ear	4	0.0225	GPX1,FBXO2,CDH23,ARSA
Neurological Disease	abnormality	abnormality of vestibulocochlear nerve	4	0.00634	ADGRG6,GPX1,FBXO2,ARSA
Lipid Metabolism, Molecular Transport, Small Molecule Biochemistry	accumulation	accumulation of lipid	3	0.00934	HTT,APP,ARSA
Cell Morphology, Cellular Assembly and Organization	accumulation	accumulation of vesicles	3	0.0011	HTT,MAP2K4,APP
Cell-To-Cell Signaling and Interaction	activation	activation of cells	8	0.00612	FOS,HTT,SLC24A4,CNR1,APP,HTR2C,GALP,MAOB
Cell-To-Cell Signaling and Interaction	activation	activation of intercellular junctions	3	0.000515	APBA1,HTT,APP
Cell-To-Cell Signaling and Interaction, Nervous System Development and Function	activation	activation of neurons	5	0.0103	FOS,HTT,CNR1,SLC24A4,HTR2C
Metabolic Disease, Neurological Disease, Organismal Injury and Abnormalities, Psychological Disorders	Alzheimer disease	Alzheimer disease	8	0.0218	PTPRZ1,CD14,GAP43,CNR1,CDK2,AGRN,F3,APP
Cell Death and Survival	apoptosis	apoptosis	15	0.00493	ADA,PRKCE,PTPRZ1,LINGO1,PPP3CB,APP,NFKBIA,KCNJ6,FOS,MERTK,HTT,SGK1,MAP2K4,MAP3K4,YWHAB
Cell Death and Survival, Neurological Disease, Organismal Injury and Abnormalities	apoptosis	apoptosis of brain cells	7	0.0136	FOS,LINGO1,HTT,SGK1,APP,YWHAB,KCNJ6
Cell Death and Survival	apoptosis	apoptosis of neurons	10	0.00854	FOS,ADA,LINGO1,HTT,SGK1,MAP2K4,APP,NFKBIA,YWHAB,KCNJ6
Neurological Disease, Organismal Injury and Abnormalities	astrocytosis	astrocytosis of brain	3	0.00547	HTT,APP,MAOB
Cell Morphology, Cellular Assembly and Organization, Cellular Development, Cellular Function and Maintenance, Cellular Growth and Proliferation, Nervous System Development and Function, Organismal Development, Tissue Development	axonogenesis	axonogenesis	10	0.00718	FOS,RHOG,PTPRZ1,MBP,GAP43,CSF1,AGRN,ADGRG6,APP,TOP2B
Behavior	behavior	behavior	8	0.0125	HTT,SGK1,SLC17A6,CNR1,APP,HCRTR2,GALP,ARSA
Cell Cycle, Gene Expression	binding	binding of DNA	3	0.00322	FOS,HTT,NFKBIA
Neurological Disease, Organismal Injury and Abnormalities	bleeding	bleeding of brain	3	0.00425	C1GALT1,APP,MAPK3
Neurological Disease, Organismal Injury and Abnormalities	bleeding	bleeding of central nervous system	4	0.000427	C1GALT1,PCSK5,APP,MAPK3
Cell Morphology, Cellular Assembly and Organization, Cellular Development, Cellular Function and Maintenance, Cellular Growth and Proliferation, Embryonic Development, Nervous System Development and Function, Organismal Development, Tissue Development	branching	branching of axons	5	0.00978	FOS,RHOG,GAP43,AGRN,APP
Cell Morphology, Cellular Assembly and Organization, Cellular Development, Cellular Function and Maintenance, Cellular Growth and Proliferation, Embryonic Development, Nervous System Development and Function, Organismal Development, Tissue Development	branching	branching of neurites	13	0.00452	APBA1,NEUROD6,GAP43,CNR1,APP,FOS,RHOG,CHMP2B,HTT,SGK1,MAP2K4,AGRN,PVALB
Cell Morphology, Cellular Assembly and Organization, Cellular Development, Cellular Function and Maintenance, Cellular Growth and Proliferation, Nervous System Development and Function, Organismal Development, Tissue Development	branching	branching of neurons	14	0.00207	APBA1,NEUROD6,GAP43,CNR1,APP,NFKBIA,FOS,RHOG,CHMP2B,HTT,SGK1,MAP2K4,AGRN,PVALB
Cell Death and Survival	cell death	cell death	25	0.00371	LINGO1,ADA,CNR1,GPX1,NFKBIA,KCNJ6,POR,FOS,HTT,MERTK,YWHAB,ARSA,PRKCE,PTPRZ1,CDK2,PPP3CB,FBXO2,APP,NPAS4,SGK1,MAP2K4,CSF1,AGRN,MAP3K4,MAOB
Cell Death and Survival	cell death	cell death of sensory neurons	3	0.0123	HTT,APP,NFKBIA
Cellular Movement	cell movement	cell movement of brain cells	5	0.0295	PTPRZ1,TBR1,APP,TIMP1,UNC5D
Cellular Movement	cell movement	cell movement of neurons	7	0.0214	PTPRZ1,TBR1,MAP2K4,CNR1,TIMP1,UNC5D,TOP2B
Cell Death and Survival	cell viability	cell viability	9	0.0253	FOS,LINGO1,HTT,MAP2K4,CSF1,AGRN,GPX1,APP,NFKBIA
Behavior	cognition	cognition	5	0.014	HTT,SGK1,CNR1,APP,ARSA
Cell-To-Cell Signaling and Interaction, Molecular Transport, Small Molecule Biochemistry	concentration	concentration of 5-hydroxytryptamine	3	0.0123	GAP43,HTR2C,MAOB
Cell Signaling, Molecular Transport, Vitamin and Mineral Metabolism	concentration	concentration of Ca2+	3	0.00764	HTT,APP,KCNJ6
Cell Signaling, Molecular Transport, Nucleic Acid Metabolism, Small Molecule Biochemistry	concentration	concentration of cyclic AMP	3	0.00764	HTT,CNR1,ADGRG6
Cell-To-Cell Signaling and Interaction, Drug Metabolism, Molecular Transport, Small Molecule Biochemistry	concentration	concentration of dopamine	5	0.00299	HTT,CNR1,GPX1,HTR2C,MAOB
Lipid Metabolism, Molecular Transport, Small Molecule Biochemistry	concentration	concentration of fatty acid	4	0.00467	FOS,HTT,APP,GPX1
Lipid Metabolism, Molecular Transport, Small Molecule Biochemistry	concentration	concentration of lipid	5	0.0249	FOS,HTT,MBP,GPX1,APP
Cell Death and Survival	cytotoxicity	cytotoxicity	3	0.000515	POR,HTT,APP
Cellular Compromise, Neurological Disease, Organismal Injury and Abnormalities	damage	damage of cerebral cortex cells	3	0.00484	HTT,CNR1,APP
Auditory Disease, Neurological Disease, Organismal Injury and Abnormalities	degeneration	degeneration of spiral ganglion	3	0.0103	GPX1,FBXO2,ARSA
Cell Morphology, Cellular Assembly and Organization, Cellular Development, Cellular Function and Maintenance, Cellular Growth and Proliferation, Embryonic Development, Nervous System Development and Function, Organismal Development, Tissue Development	branching	dendritic growth/branching	12	0.00176	RHOG,CHMP2B,APBA1,NEUROD6,HTT,SGK1,MAP2K4,GAP43,CNR1,AGRN,APP,PVALB
Nervous System Development and Function, Tissue Morphology	density	density of neurons	7	0.00428	CHMP2B,HTT,GAP43,CNR1,FBXO2,APP,PVALB
Cell-To-Cell Signaling and Interaction, Cellular Assembly and Organization, Nervous System Development and Function, Tissue Morphology	density	density of synapse	3	0.0157	CHMP2B,FBXO2,APP
Nervous System Development and Function	development	development of central nervous system	23	0.00487	LINGO1,PTPRZ1,LIN28A,ZIC5,GSX1,NEUROD6,MBP,TBR1,SLC17A6,EMX2,GAP43,CNR1,ABR,APP,TOP2B,ALDH3A2,POR,HTT,MAP2K4,F3,ARSB,MAPK3,ARSA
Embryonic Development, Nervous System Development and Function, Organ Development, Organismal Development, Tissue Development	development	development of dentate gyrus	5	0.000324	NEUROD6,HTT,EMX2,CNR1,APP
Cellular Development, Cellular Growth and Proliferation, Nervous System Development and Function, Tissue Development	development	development of neurons	28	0.000388	LINGO1,TBR1,CDKL3,CNR1,NFKBIA,ENC1,KCNJ6,TOP2B,FOS,HTT,PRKCE,PTPRZ1,APBA1,NEUROD6,MBP,SHANK1,GAP43,APP,FABP7,RHOG,CHMP2B,SGK1,MAP2K4,CSF1,AGRN,CNTNAP1,ADGRG6,PVALB
Cellular Development	differentiation	differentiation of nervous system	12	0.00861	PTPRZ1,LINGO1,LIN28A,KLF15,TBR1,GAP43,AGRN,ADGRG6,APP,CDH23,UNC5D,RNF112
Cellular Development, Nervous System Development and Function	differentiation	differentiation of neuroglia	7	0.0192	PTPRZ1,LINGO1,LIN28A,KLF15,GAP43,ADGRG6,RNF112
Neurological Disease, Organismal Injury and Abnormalities, Psychological Disorders	disorder of basal ganglia	disorder of basal ganglia	17	0.000409	ZIC5,MBP,TBR1,EMX2,GAP43,CNR1,APP,FABP7,RHOG,MAL2,MERTK,CRYM,HTT,SGK1,MAP2K4,NDRG3,MAOB
DNA Replication, Recombination, and Repair, Developmental Disorder, Hereditary Disorder, Organismal Injury and Abnormalities	Down syndrome	Down syndrome	3	0.0011	STMN2,APP,FABP7
Cell Morphology, Cellular Assembly and Organization	elongation	elongation of cellular protrusions	4	0.0225	HTT,STMN2,GAP43,AGRN
Cell Morphology	enlargement	enlargement of cells	3	0.0157	HTT,SGK1,APP
Gene Expression	expression	expression of RNA	3	0.0133	HTT,MBP,APP
Cellular Assembly and Organization, Nervous System Development and Function	fasciculation	fasciculation of axons	5	9.33e-05	PTPRZ1,NEUROD6,GAP43,CNR1,ADGRG6
Embryonic Development, Nervous System Development and Function, Organ Development, Organismal Development, Tissue Development	formation	formation of brain	17	0.0266	ZIC5,LIN28A,GSX1,NEUROD6,TBR1,SLC17A6,EMX2,GAP43,CNR1,ABR,APP,TOP2B,POR,HTT,MAP2K4,F3,MAPK3
Cellular Development, Cellular Growth and Proliferation, Embryonic Development, Nervous System Development and Function, Organ Development, Organismal Development, Tissue Development	formation	formation of brain cells	5	0.0028	NEUROD6,SLC17A6,MAP2K4,CNR1,APP
Embryonic Development, Nervous System Development and Function, Organ Development, Organismal Development, Tissue Development	formation	formation of forebrain	11	0.00426	ZIC5,LIN28A,GSX1,HTT,TBR1,EMX2,GAP43,F3,APP,TOP2B,MAPK3
Neurological Disease, Organismal Injury and Abnormalities	gliosis	gliosis of astrocytes	3	0.000679	HTT,CSF1,APP
Neurological Disease, Organismal Injury and Abnormalities	gliosis	gliosis of central nervous system	4	0.0101	HTT,CSF1,APP,MAOB
Tissue Development	growth	growth of epithelial tissue	3	0.0011	HTT,APP,FABP7
Hereditary Disorder, Neurological Disease, Organismal Injury and Abnormalities, Psychological Disorders, Skeletal and Muscular Disorders	Huntington disease	Huntington's Disease	13	0.00095	TBR1,EMX2,CNR1,FABP7,RHOG,MAL2,CRYM,HTT,MERTK,SGK1,MAP2K4,NDRG3,MAOB
Cellular Growth and Proliferation	inhibition	inhibition of cells	3	0.00484	CNR1,APP,TBX21
Behavior	locomotion	locomotion	3	0.0195	HTT,SLC17A6,KCNJ6
Cell-To-Cell Signaling and Interaction, Nervous System Development and Function	long term depression	long term depression	6	0.0114	SLC24A2,HTT,CNR1,APP,KLC2,NFKBIA
Cell-To-Cell Signaling and Interaction, Nervous System Development and Function	long term depression	long term depression of brain cells	3	0.0169	HTT,CNR1,KLC2
Cell-To-Cell Signaling and Interaction, Nervous System Development and Function	long term depression	long term depression of synapse	4	0.0215	SLC24A2,HTT,CNR1,APP
Cell Death and Survival, Nervous System Development and Function, Tissue Morphology	loss	loss of cortical neurons	3	0.00277	CHMP2B,HTT,APP
Cell Death and Survival, Nervous System Development and Function, Tissue Morphology	loss	loss of neurons	7	0.0177	CHMP2B,HTT,CSF1,CDK2,APP,MAOB,MAPK3
Tissue Morphology	loss	loss of neurons in central nervous system	4	0.00893	HTT,CSF1,APP,MAOB
Cancer, Organismal Injury and Abnormalities	malignant solid tumor	malignant solid tumor	4	0.0269	CLDN3,TBR1,CDK2,GABRG1
Cancer, Neurological Disease, Organismal Injury and Abnormalities	medulloblastoma	medulloblastoma	3	0.0195	TBR1,CDK2,GABRG1
Lipid Metabolism, Small Molecule Biochemistry	metabolism	metabolism of membrane lipid derivative	3	0.00371	FOS,HTT,APP
Free Radical Scavenging	metabolism	metabolism of reactive oxygen species	3	0.0224	PRKCE,HTT,APP
Cellular Assembly and Organization, Cellular Function and Maintenance	organization	microtubule dynamics	28	0.000193	LINGO1,CDKL3,CNR1,NFKBIA,ENC1,TOP2B,FOS,HTT,CKAP5,ARSB,PRKCE,PTPRZ1,APBA1,NEUROD6,MBP,GAP43,PPP3CB,APP,RHOG,CHMP2B,SGK1,STMN2,MAP2K4,CSF1,AGRN,CNTNAP1,ADGRG6,PVALB
Cellular Movement	migration	migration of cerebral cortex cells	4	0.00589	PTPRZ1,TBR1,APP,UNC5D
Cellular Movement, Nervous System Development and Function	migration	migration of cortical neurons	3	0.0169	PTPRZ1,TBR1,UNC5D
Cell Morphology	morphology	morphology of cells	25	0.000263	LINGO1,TBR1,EMX2,CNR1,NFKBIA,HTT,MERTK,CDH23,MAPK3,ARSA,PTPRZ1,APBA1,MBP,SLC17A6,SHANK1,GAP43,ABR,FBXO2,APP,SGK1,AGRN,CNTNAP1,ADGRG6,ASIC3,PVALB
Cell Morphology	morphology	morphology of cellular protrusions	11	0.00635	PTPRZ1,LINGO1,HTT,GAP43,CNR1,CNTNAP1,ADGRG6,APP,NFKBIA,PVALB,ARSA
Cell Morphology, Cellular Assembly and Organization, Cellular Development, Cellular Function and Maintenance, Cellular Growth and Proliferation, Embryonic Development, Nervous System Development and Function, Organismal Development, Tissue Development, Tissue Morphology	morphology	morphology of dendritic spines	5	0.0134	APBA1,HTT,CNR1,APP,PVALB
Nervous System Development and Function	morphology	morphology of nervous system	30	0.0031	LINGO1,ZIC5,GSX1,TBR1,EMX2,CNR1,NFKBIA,TOP2B,HTT,MERTK,CDH23,MAPK3,ARSA,PTPRZ1,APBA1,NEUROD6,NDST3,MBP,SLC17A6,SHANK1,GAP43,ABR,FBXO2,APP,MUT,AGRN,CNTNAP1,ADGRG6,ASIC3,PVALB
Cell Morphology, Nervous System Development and Function, Tissue Morphology	morphology	morphology of neurites	9	0.0253	LINGO1,HTT,GAP43,CNTNAP1,ADGRG6,APP,NFKBIA,PVALB,ARSA
Cell Morphology, Nervous System Development and Function	morphology	morphology of neuroglia	8	3.92e-05	PTPRZ1,HTT,MBP,ABR,APP,CNTNAP1,ADGRG6,ARSA
Cell Morphology, Nervous System Development and Function, Tissue Morphology	morphology	morphology of neurons	20	0.0024	LINGO1,APBA1,MBP,SLC17A6,EMX2,GAP43,SHANK1,CNR1,FBXO2,APP,NFKBIA,HTT,AGRN,CNTNAP1,ADGRG6,CDH23,ASIC3,PVALB,MAPK3,ARSA
Neurological Disease	movement disorder	Movement Disorders	18	0.000162	MBP,TBR1,EMX2,GAP43,CNR1,APP,FABP7,RHOG,MAL2,MERTK,CRYM,HTT,SGK1,MAP2K4,NDRG3,TIMP1,HCRTR2,MAOB
Cell Morphology, Cellular Assembly and Organization, Cellular Development, Cellular Function and Maintenance, Cellular Growth and Proliferation, Nervous System Development and Function, Organismal Development, Tissue Development	myelination	myelination of axons	3	0.00614	MBP,CSF1,ADGRG6
Cellular Development, Cellular Growth and Proliferation, Nervous System Development and Function	myelination	myelination of cells	4	0.00681	MBP,CSF1,ADGRG6,NFKBIA
Cell Death and Survival	necrosis	necrosis	20	0.00754	LINGO1,ADA,PRKCE,CNR1,CDK2,GPX1,APP,NFKBIA,KCNJ6,FOS,NPAS4,HTT,MERTK,SGK1,MAP2K4,CSF1,AGRN,MAP3K4,YWHAB,MAOB
Cell Death and Survival, Organismal Injury and Abnormalities	necrosis	necrosis of epithelial tissue	3	0.0103	HTT,APP,MAP3K4
Cell Morphology, Cellular Assembly and Organization, Cellular Development, Cellular Function and Maintenance, Cellular Growth and Proliferation, Nervous System Development and Function, Organismal Development, Tissue Development	neuritogenesis	neuritogenesis	24	0.000594	LINGO1,PRKCE,PTPRZ1,APBA1,NEUROD6,MBP,CDKL3,GAP43,CNR1,APP,NFKBIA,ENC1,TOP2B,RHOG,FOS,CHMP2B,HTT,SGK1,MAP2K4,CSF1,AGRN,CNTNAP1,ADGRG6,PVALB
Neurological Disease, Organismal Injury and Abnormalities	neurodegeneration	neurodegeneration of hippocampus	3	0.0209	HTT,CNR1,APP
Cell Death and Survival, Cellular Compromise, Neurological Disease, Tissue Morphology	neurodegeneration	neurodegeneration of sensory neurons	3	0.0287	HTT,GPX1,FBXO2
Embryonic Development, Nervous System Development and Function, Organ Development, Organismal Development, Tissue Development	neurogenesis	neurogenesis of dentate gyrus	3	0.00484	HTT,CNR1,APP
Neurological Disease	neurological signs	neurological signs	14	0.000526	TBR1,EMX2,CNR1,APP,FABP7,RHOG,MAL2,CRYM,HTT,MERTK,SGK1,MAP2K4,NDRG3,MAOB
Neurological Disease, Skeletal and Muscular Disorders	neuromuscular disease	neuromuscular disease	16	0.000839	MBP,TBR1,EMX2,GAP43,CNR1,APP,FABP7,RHOG,MAL2,MERTK,CRYM,HTT,SGK1,MAP2K4,NDRG3,MAOB
Cell Death and Survival	cell death	neuronal cell death	16	0.0241	ADA,LINGO1,CDK2,GPX1,APP,NFKBIA,KCNJ6,FOS,NPAS4,HTT,SGK1,MAP2K4,CSF1,AGRN,MAOB,YWHAB
Nervous System Development and Function	neuroprotection	neuroprotection	4	0.00681	HTT,CNR1,APP,PVALB
Nervous System Development and Function	neuroprotection	neuroprotection of brain cells	3	0.00846	HTT,CNR1,APP
Cell-To-Cell Signaling and Interaction, Nervous System Development and Function	neurotransmission	neurotransmission	8	0.0109	TMOD2,HTT,SLC17A6,CNR1,FBXO2,APP,NFKBIA,MAOB
Organismal Injury and Abnormalities	degeneration	Organ Degeneration	7	0.0238	HTT,CNR1,GPX1,FBXO2,APP,KCNJ6,ARSA
Cellular Assembly and Organization, Cellular Function and Maintenance	organization	organization of cytoskeleton	29	9.02e-05	LINGO1,CDKL3,CNR1,NFKBIA,ENC1,TOP2B,FOS,HTT,MERTK,CKAP5,ARSB,PRKCE,PTPRZ1,APBA1,NEUROD6,MBP,GAP43,PPP3CB,APP,RHOG,CHMP2B,SGK1,STMN2,MAP2K4,CSF1,AGRN,CNTNAP1,ADGRG6,PVALB
Tissue Development	organization	organization of nervous tissue	4	0.0215	MBP,CNR1,AGRN,APP
Neurological Disease, Psychological Disorders	pervasive developmental disorder	pervasive developmental disorder	3	0.00425	SLC17A6,APP,CCDC136
Hematological System Development and Function, Tissue Morphology	quantity	quantity of antigen presenting cells	4	0.00277	HTT,IL12RB2,CSF1,APP
Nervous System Development and Function, Tissue Morphology	quantity	quantity of astrocytes	3	0.00846	HTT,KCNIP3,APP
Carbohydrate Metabolism	quantity	quantity of carbohydrate	3	0.0157	HTT,APP,ARSB
Cell-To-Cell Signaling and Interaction, Molecular Transport, Small Molecule Biochemistry	quantity	quantity of catecholamine	7	0.000161	HTT,GAP43,CNR1,APP,GPX1,HTR2C,MAOB
Molecular Transport, Nucleic Acid Metabolism, Small Molecule Biochemistry	quantity	quantity of cyclic nucleotides	4	0.00116	HTT,CNR1,APP,ADGRG6
Cellular Assembly and Organization	quantity	quantity of filaments	3	0.0209	MBP,STMN2,APP
Hematological System Development and Function, Nervous System Development and Function, Tissue Morphology	quantity	quantity of microglia	3	0.00277	HTT,CSF1,APP
Hematological System Development and Function, Tissue Morphology	quantity	quantity of myeloid cells	4	0.00277	HTT,IL12RB2,CSF1,APP
Free Radical Scavenging, Molecular Transport	quantity	quantity of reactive oxygen species	3	0.00322	HTT,APP,GPX1
Cell-To-Cell Signaling and Interaction, Drug Metabolism, Molecular Transport, Small Molecule Biochemistry	release	release of dopamine	3	0.0103	SLC17A6,CNR1,HTR2C
Cell-To-Cell Signaling and Interaction, Molecular Transport, Small Molecule Biochemistry	release	release of neurotransmitter	4	0.0108	SLC17A6,CNR1,PPP3CB,HTR2C
Neurological Disease, Psychological Disorders	schizophrenia	Schizophrenia	13	4.87e-05	IPCEF1,HPCAL1,TXNIP,GAP43,CNR1,APP,NFKBIA,CRYM,STMN2,CNTNAP1,GNG2,HTR2C,PVALB
Cell Morphology	shape change	shape change of axons	7	0.000711	FOS,RHOG,TBR1,GAP43,CNR1,AGRN,APP
Cell Morphology	shape change	shape change of neurites	14	0.00212	APBA1,NEUROD6,TBR1,GAP43,CNR1,APP,FOS,RHOG,CHMP2B,HTT,SGK1,MAP2K4,AGRN,PVALB
Nervous System Development and Function, Organ Morphology, Organismal Development	size	size of forebrain	4	0.0121	HTT,GAP43,EMX2,APP
Cell Morphology, Nervous System Development and Function, Tissue Morphology	size	size of neurons	5	0.0146	HTT,GAP43,APP,PVALB,MAPK3
Behavior, Nervous System Development and Function	spatial memory	spatial memory	3	0.00371	SGK1,CNR1,APP
Cell Morphology	sprouting	sprouting	15	0.000892	APBA1,NEUROD6,GAP43,CNR1,APP,NFKBIA,EMB,FOS,RHOG,CHMP2B,HTT,SGK1,MAP2K4,AGRN,PVALB
Cell-To-Cell Signaling and Interaction, Nervous System Development and Function	synaptic transmission	synaptic transmission	7	0.0117	TMOD2,HTT,SLC17A6,CNR1,FBXO2,APP,NFKBIA
Cell-To-Cell Signaling and Interaction, Nervous System Development and Function	synaptic transmission	synaptic transmission of cells	5	0.0112	HTT,SLC17A6,CNR1,FBXO2,APP
Lipid Metabolism, Small Molecule Biochemistry	synthesis	synthesis of lipid	4	0.00951	FOS,HTT,CNR1,APP
Cell Morphology, Cellular Function and Maintenance	transmembrane potential	transmembrane potential of mitochondria	5	1.26e-05	PRKCE,HTT,ABCD3,APP,NFKBIA
Molecular Transport	transport	transport of molecule	4	0.0186	HTT,MBP,GAP43,APP
Amino Acid Metabolism, Molecular Transport, Small Molecule Biochemistry	uptake	uptake of acidic amino acid	3	0.000515	HTT,GAP43,APP
Amino Acid Metabolism, Molecular Transport, Small Molecule Biochemistry	uptake	uptake of L-amino acid	3	0.000515	HTT,GAP43,APP
Nutritional Disease	weight gain	weight gain	3	0.00687	SLC17A6,CNR1,GALP
